# Supplementary material for: Two noncompeting human neutralizing antibodies targeting MPXV B6 show protective effects against orthopoxvirus infections
Source: Nat Commun. 2024 May 31;15:4660. doi: 10.1038/s41467-024-48312-2 (PMC11143242; doi:10.1038/s41467-024-48312-2)
Supplement: Supplementary file 4 — Supplementary data 1 [file 41467_2024_48312_MOESM4_ESM.xlsx]

## Sheet: Sheet1
Blood sample
	Donor	Sex	Age range	Vaccination status
	1	male	41-50	unknown
	2	male	41-50	unknown
	3	male	41-50	unknown
	4	male	41-50	unknown
	5	male	41-50	unknown
	6	female	41-50	unknown
	7	female	41-50	unknown
	8	female	41-50	unknown
	9	female	41-50	unknown
	10	female	41-50	unknown
	11	male	51-60	unknown
	12	male	51-60	unknown
	13	male	51-60	unknown
	14	male	51-60	unknown
	15	male	51-60	unknown
	16	female	51-60	unknown
	17	female	51-60	unknown
	18	female	51-60	unknown
	19	female	51-60	unknown
	20	female	51-60	unknown
	21	male	61-70	unknown
	22	male	61-70	unknown
	23	male	61-70	unknown
	24	male	61-70	unknown
	25	male	61-70	unknown
	26	female	61-70	unknown
	27	female	61-70	unknown
	28	female	61-70	unknown
	29	female	71-80	unknown
	30	female	61-70	unknown
	31	male	21-30	unknown
	32	male	11-20	unknown
	33	female	11-20	unknown
	34	male	21-30	unknown
	35	female	21-30	unknown
	36	male	21-30	unknown
	37	male	21-30	unknown
	38	male	21-30	unknown
	39	male	21-30	unknown
	40	female	21-30	unknown
	41	female	21-30	unknown
	42	female	21-30	unknown
	43	female	21-30	unknown
	44	male	31-40	unknown
	45	male	31-40	unknown
	46	male	31-40	unknown
	47	male	31-40	unknown
	48	female	31-40	unknown
	49	female	31-40	unknown
	50	female	31-40	unknown
