# Supplementary material for: Two noncompeting human neutralizing antibodies targeting MPXV B6 show protective effects against orthopoxvirus infections
Source: Nat Commun. 2024 May 31;15:4660. doi: 10.1038/s41467-024-48312-2 (PMC11143242; doi:10.1038/s41467-024-48312-2)
Supplement: Supplementary file 6 — Source data [file 41467_2024_48312_MOESM6_ESM.xlsx]

## Sheet: Figure 1
Figure 1a
	age >40 to VACV B5							age <40 to VACV B5							age >40 to MPXV B6							age <40 to MPXV B6
	100		1000		10000			100		1000		10000			100		1000		10000			100		1000		10000
	1.1767	1.0594	0.8729	0.7749	0.1853	0.1759		0.5764	0.599	0.1563	0.1732	0.0675	0.0703		1.1105	1.0048	0.6775	0.7302	0.1849	0.1786		0.5169	0.5451	0.1531	0.1529	0.0678	0.0684
	0.2157	0.2077	0.0742	0.0781	0.0655	0.0671		0.6058	0.5865	0.1813	0.1682	0.0635	0.063		0.1854	0.1962	0.0795	0.076	0.0606	0.058		0.6556	0.6026	0.1428	0.1375	0.0622	0.0655
	0.1729	0.1346	0.0736	0.0757	0.0595	0.0544		0.5027	0.5005	0.1016	0.1081	0.0608	0.0606		0.147	0.1546	0.0704	0.0608	0.0553	0.0574		0.4504	0.453	0.1042	0.1027	0.0592	0.059
	0.4337	0.4671	0.0982	0.1106	0.0586	0.0612		0.4658	0.4735	0.2425	0.2181	0.073	0.0689		0.4476	0.4467	0.1085	0.1328	0.0629	0.0632		0.4629	0.4515	0.1829	0.2022	0.0672	0.0684
	0.3922	0.3895	0.0992	0.1027	0.0613	0.0634		0.3049	0.2958	0.0865	0.0842	0.0573	0.0577		0.3871	0.3833	0.0973	0.1066	0.0629	0.0979		0.3189	0.3185	0.0902	0.0851	0.0597	0.0573
	0.2221	0.2594	0.0928	0.0811	0.0596	0.0607		0.214	0.2164	0.0786	0.0806	0.0566	0.057		0.1676	0.2724	0.078	0.0955	0.0538	0.0682		0.2068	0.2265	0.0778	0.083	0.0557	0.0571
	0.6942	0.5438	0.1397	0.142	0.084	0.0848		0.2026	0.2173	0.0741	0.0752	0.0627	0.0562		0.6885	0.7165	0.1472	0.5686	0.0822	0.0949		0.2048	0.2042	0.072	0.0747	0.0572	0.0591
	0.8051	0.8159	0.122	0.1324	0.0617	0.0634		0.2899	0.2985	0.1027	0.0942	0.0718	0.0581		0.7486	0.7928	0.1224	0.1293	0.0613	0.0666		0.3059	0.3168	0.0907	0.0933	0.0602	0.0601
	0.7067	0.7295	0.1372	0.1458	0.0632	0.0614		0.4705	0.4568	0.0977	0.0977	0.059	0.0582		0.6501	0.6737	0.128	0.1258	0.0623	0.0635		0.403	0.3992	0.0921	0.1028	0.0572	0.0591
	1.0258	1.0083	0.3474	0.3671	0.0897	0.0921		0.6536	0.6082	0.1485	0.158	0.0657	0.0622		1.0353	0.9561	0.2014	0.342	0.0884	0.0966		0.6756	0.5553	0.136	0.1311	0.0639	0.0603
	0.9582	1.0707	0.5432	0.5586	0.1248	0.1714		0.2626	0.2613	0.0817	0.0831	0.056	0.0569		1.0466	1.0654	0.5344	0.5444	0.1237	0.1287		0.2549	0.2563	0.0816	0.0765	0.0547	0.055
	0.2632	0.2341	0.0811	0.0824	0.0595	0.0609		0.6095	0.605	0.1264	0.133	0.0647	0.0642		0.2268	0.231	0.078	0.0814	0.0606	0.0576		0.5647	0.6104	0.1301	0.144	0.058	0.0635
	0.2936	0.2954	0.0849	0.0845	0.0568	0.0591		0.1507	0.1905	0.076	0.0798	0.0556	0.0566		0.284	0.2939	0.0864	0.0887	0.0589	0.0575		0.1639	0.185	0.0773	0.0791	0.0574	0.0554
	1.0419	1.0456	0.2049	0.2224	0.0698	0.0704		0.1852	0.1681	0.0852	0.0801	0.0568	0.055		0.9555	0.9961	0.2159	0.2238	0.0726	0.073		0.1927	0.1707	0.0822	0.0793	0.0559	0.0547
	0.5983	0.6235	0.133	0.1347	0.0619	0.0627		0.1984	0.2067	0.0802	0.0783	0.0558	0.0554		0.6136	0.5622	0.1388	0.1349	0.0627	0.0652		0.1986	0.1817	0.0759	0.0775	0.0569	0.0536
	1.0117	0.9794	0.3624	0.3537	0.0887	0.0893		0.1879	0.3742	0.0938	0.0934	0.0583	0.0581		1.0843	1.002	0.3565	0.3493	0.0937	0.0945		0.3226	0.3498	0.0921	0.0946	0.0571	0.061
	0.8284	0.9347	0.411	0.3584	0.1006	0.0935		0.4579	0.3974	0.1609	0.1822	0.073	0.069		0.9405	1.0056	0.3418	0.3777	0.0944	0.0947		0.3947	0.4119	0.1703	0.1859	0.0692	0.0818
	1.0094	0.9158	0.2064	0.2116	0.071	0.071		0.4943	0.4984	0.1132	0.1162	0.0611	0.0661		0.8401	0.8154	0.1635	0.1731	0.07	0.0702		0.4844	0.4481	0.1215	0.1132	0.0607	0.0638
	1.0298	1.0955	0.2569	0.2512	0.0801	0.0778		0.2228	0.2155	0.0862	0.0814	0.0595	0.0588		0.992	1.1584	0.2429	0.2635	0.0746	0.0778		0.2114	0.2046	0.0821	0.0846	0.0608	0.0614
	0.7739	0.9262	0.1917	0.215	0.0687	0.0716		0.539	0.5412	0.1201	0.116	0.0641	0.0621		0.7448	0.926	0.1839	0.2121	0.0678	0.0732		0.4989	0.4941	0.1241	0.1092	0.0623	0.0629
	0.1869	0.186	0.0762	0.0767	0.0561	0.0561									0.1788	0.1837	0.0775	0.0824	0.0582	0.0588
	0.743	0.7617	0.1507	0.1405	0.0628	0.063									0.7198	0.6921	0.1484	0.1501	0.0635	0.0647
	0.3012	0.2914	0.0834	0.086	0.0571	0.0568									0.2903	0.3119	0.0831	0.0884	0.0567	0.0596
	0.4595	0.511	0.1208	0.1335	0.0612	0.0647									0.4373	0.5215	0.1178	0.1373	0.0602	0.0685
	0.319	0.3037	0.0897	0.0958	0.057	0.0614									0.2948	0.2871	0.0877	0.0883	0.058	0.0581
	0.6332	0.6179	0.1289	0.126	0.0623	0.0632									0.5281	0.5585	0.1222	0.122	0.0606	0.0619
	0.5954	0.5787	0.1334	0.1335	0.0661	0.0631									0.5099	0.5287	0.1342	0.1267	0.0612	0.0622
	0.3597	0.358	0.108	0.1096	0.0682	0.0746									0.3675	0.3374	0.1097	0.1111	0.0589	0.0602
	0.969	0.9775	0.2116	0.1867	0.0684	0.0696									0.9334	1.0144	0.1862	0.1848	0.0673	0.0674
	0.641	0.5852	0.1343	0.1303	0.0632	0.0624									0.5645	0.6093	0.1322	0.1321	0.0632	0.0634
Figure 1b
	41≤ age ≤50					51≤ age ≤60					age>60					age <40
	VACV B5		MPXV B6			VACV B5		MPXV B6			VACV B5		MPXV B6			VACV B5		MPXV B6
	1.1767	1.0594	1.1105	1.0048		0.9582	1.0707	1.0466	1.0654		0.1869	0.186	0.1788	0.1837		0.5764	0.599	0.5169	0.5451
	0.2157	0.2077	0.1854	0.1962		0.2632	0.2341	0.2268	0.231		0.743	0.7617	0.7198	0.6921		0.6058	0.5865	0.6556	0.6026
	0.1729	0.1346	0.147	0.1546		0.2936	0.2954	0.284	0.2939		0.3012	0.2914	0.2903	0.3119		0.5027	0.5005	0.4504	0.453
	0.4337	0.4671	0.4476	0.4467		1.0419	1.0456	0.9555	0.9961		0.4595	0.511	0.4373	0.5215		0.4658	0.4735	0.4629	0.4515
	0.3922	0.3895	0.3871	0.3833		0.5983	0.6235	0.6136	0.5622		0.319	0.3037	0.2948	0.2871		0.3049	0.2958	0.3189	0.3185
	0.2221	0.2594	0.1676	0.2724		1.0117	0.9794	1.0843	1.002		0.6332	0.6179	0.5281	0.5585		0.214	0.2164	0.2068	0.2265
	0.6942	0.5438	0.6885	0.7165		0.8284	0.9347	0.9405	1.0056		0.5954	0.5787	0.5099	0.5287		0.2026	0.2173	0.2048	0.2042
	0.8051	0.8159	0.7486	0.7928		1.0094	0.9158	0.8401	0.8154		0.3597	0.358	0.3675	0.3374		0.2899	0.2985	0.3059	0.3168
	0.7067	0.7295	0.6501	0.6737		1.0298	1.0955	0.992	1.1584		0.969	0.9775	0.9334	1.0144		0.4705	0.4568	0.403	0.3992
	1.0258	1.0083	1.0353	0.9561		0.7739	0.9262	0.7448	0.926		0.641	0.5852	0.5645	0.6093		0.6536	0.6082	0.6756	0.5553
																0.2626	0.2613	0.2549	0.2563
																0.6095	0.605	0.5647	0.6104
																0.1507	0.1905	0.1639	0.185
																0.1852	0.1681	0.1927	0.1707
																0.1984	0.2067	0.1986	0.1817
																0.1879	0.3742	0.3226	0.3498
																0.4579	0.3974	0.3947	0.4119
																0.4943	0.4984	0.4844	0.4481
																0.2228	0.2155	0.2114	0.2046
																0.539	0.5412	0.4989	0.4941

## Sheet: Figure 2
Figure 2a																																	Figure 2b
	hMB621 to MPXV				hMB621 to VACV				hMB621 to VARV				hMB621 to CPXV				hMB668 to MPXV				hMB668 to VACV				hMB668 to VARV				hMB668 to CPXV
	X (Time)	Y (RU)_Raw	Y (RU)_Fitted		X (Time)	Y (RU)_Raw	Y (RU)_Fitted		X (Time)	Y (RU)_Raw	Y (RU)_Fitted		X (Time)	Y (RU)_Raw	Y (RU)_Fitted		X (Time)	Y (RU)_Raw	Y (RU)_Fitted		X (Time)	Y (RU)_Raw	Y (RU)_Fitted		X (Time)	Y (RU)_Raw	Y (RU)_Fitted		X (Time)	Y (RU)_Raw	Y (RU)_Fitted			X (Time)	Y (RU)_hMB621-hMB668	Y (RU)_hMB621-hMB621	Y (RU)_PBST-hMB668		X (Time)	Y (RU)_hMB668-hMB621	Y (RU)_hMB668-hMB668	Y (RU)_PBST-hMB621
	-60	0.5675	0		-60	0.5686	0		-60	0.1831	0		-60	1.0094	0		-60	0.6289	0		-60	1.4843	0		-60	-0.1893	0		-60	-0.0729	0			0	0	0	0.02		0	0	0	-0.001
	-59.9	0.5608	0		-59.9	0.5674	0		-59.9	0.1899	0		-59.9	1.0115	0		-59.9	0.629899	0		-59.9	1.4855	0		-59.9	-0.1938	0		-59.9	-0.069	0			0.2	0.033	0.031	0.028		0.2	0.006	0.003	-0.005
	-59.8	0.5621	0		-59.8	0.5733	0		-59.8	0.1898	0		-59.8	1.0105	0		-59.8	0.6266	0		-59.8	1.4832	0		-59.8	-0.1918	0		-59.8	-0.0702	0			0.4	0.059	0.062	0.024		0.4	0.009	0.009	0
	-59.7	0.5608	0		-59.7	0.569	0		-59.7	0.1885	0		-59.7	1.0127	0		-59.7	0.6231	0		-59.7	1.4772	0		-59.7	-0.1917	0		-59.7	-0.0696	0			0.6	0.091	0.091	0.026		0.6	0.016	0.018	-0.001
	-59.6	0.559001	0		-59.6	0.5659	0		-59.6	0.1865	0		-59.6	1.0165	0		-59.6	0.6242	0		-59.6	1.4756	0		-59.6	-0.1944	0		-59.6	-0.0673	0			0.8	0.118	0.124	0.022		0.8	0.025	0.028	-0.004
	-59.5	0.556	0		-59.5	0.5642	0		-59.5	0.1861	0		-59.5	1.0197	0		-59.5	0.625	0		-59.5	1.4694	0		-59.5	-0.1966	0		-59.5	-0.0697	0			1	0.143	0.153	0.025		1	0.033	0.03	-0.002
	-59.4	0.5516	0		-59.4	0.5583	0		-59.4	0.1856	0		-59.4	1.0234	0		-59.4	0.623299	0		-59.4	1.4639	0		-59.4	-0.1952	0		-59.4	-0.0686	0			1.2	0.174	0.184	0.024		1.2	0.041	0.037	0
	-59.3	0.552	0		-59.3	0.5531	0		-59.3	0.1868	0		-59.3	1.0169	0		-59.3	0.6236	0		-59.3	1.4605	0		-59.3	-0.1971	0		-59.3	-0.0761	0			1.4	0.203	0.211	0.024		1.4	0.046	0.043	0
	-59.2	0.5485	0		-59.2	0.5459	0		-59.2	0.1827	0		-59.2	1.0154	0		-59.2	0.6236	0		-59.2	1.4556	0		-59.2	-0.2	0		-59.2	-0.0781	0			1.6	0.229	0.242	0.025		1.6	0.051	0.052	0
	-59.1	0.549001	0		-59.1	0.5415	0		-59.1	0.1806	0		-59.1	1.0196	0		-59.1	0.6224	0		-59.1	1.4522	0		-59.1	-0.2006	0		-59.1	-0.0798	0			1.8	0.258	0.273	0.023		1.8	0.055	0.058	0.003
	-59	0.5469	0		-59	0.5374	0		-59	0.1794	0		-59	1.0171	0		-59	0.619	0		-59	1.447	0		-59	-0.1987	0		-59	-0.0869	0			2	0.276	0.297	0.026		2	0.063	0.061	0.002
	-58.9	0.5443	0		-58.9	0.5393	0		-58.9	0.1809	0		-58.9	1.0156	0		-58.9	0.619099	0		-58.9	1.4464	0		-58.9	-0.201	0		-58.9	-0.0832	0			2.2	0.306	0.325	0.027		2.2	0.071	0.071	0.001
	-58.8	0.5445	0		-58.8	0.5425	0		-58.8	0.1822	0		-58.8	1.0111	0		-58.8	0.6171	0		-58.8	1.4401	0		-58.8	-0.1989	0		-58.8	-0.0807	0			2.4	0.329	0.358	0.028		2.4	0.074	0.073	0.001
	-58.7	0.5388	0		-58.7	0.5364	0		-58.7	0.1836	0		-58.7	1.0167	0		-58.7	0.6144	0		-58.7	1.4395	0		-58.7	-0.2027	0		-58.7	-0.0832	0			2.6	0.361	0.384	0.029		2.6	0.086	0.078	0.002
	-58.6	0.540901	0		-58.6	0.5264	0		-58.6	0.1816	0		-58.6	1.0183	0		-58.6	0.6081	0		-58.6	1.4397	0		-58.6	-0.2053	0		-58.6	-0.0863	0			2.8	0.383	0.407	0.025		2.8	0.088	0.083	0.002
	-58.5	0.5338	0		-58.5	0.52	0		-58.5	0.1774	0		-58.5	1.0187	0		-58.5	0.6057	0		-58.5	1.4398	0		-58.5	-0.2072	0		-58.5	-0.0898	0			3	0.409	0.436	0.026		3	0.091	0.089	0
	-58.4	0.5324	0		-58.4	0.5172	0		-58.4	0.1706	0		-58.4	1.0154	0		-58.4	0.6038	0		-58.4	1.4394	0		-58.4	-0.2061	0		-58.4	-0.0838	0			3.2	0.432	0.463	0.028		3.2	0.104	0.098	0.001
	-58.3	0.53	0		-58.3	0.5128	0		-58.3	0.1658	0		-58.3	1.0151	0		-58.3	0.6015	0		-58.3	1.4352	0		-58.3	-0.2024	0		-58.3	-0.0857	0			3.4	0.452	0.487	0.026		3.4	0.108	0.104	-0.002
	-58.2	0.5265	0		-58.2	0.505	0		-58.2	0.1656	0		-58.2	1.014	0		-58.2	0.5994	0		-58.2	1.4331	0		-58.2	-0.202	0		-58.2	-0.0886	0			3.6	0.479	0.51	0.027		3.6	0.113	0.11	0.002
	-58.1	0.522501	0		-58.1	0.4985	0		-58.1	0.162	0		-58.1	1.0149	0		-58.1	0.5968	0		-58.1	1.4297	0		-58.1	-0.198	0		-58.1	-0.0917	0			3.8	0.498	0.533	0.023		3.8	0.119	0.11	-0.001
	-58	0.5238	0		-58	0.4954	0		-58	0.1592	0		-58	1.0108	0		-58	0.596	0		-58	1.4253	0		-58	-0.2015	0		-58	-0.094	0			4	0.519	0.556	0.025		4	0.124	0.114	0.005
	-57.9	0.5215	0		-57.9	0.4905	0		-57.9	0.1567	0		-57.9	1.0112	0		-57.9	0.588699	0		-57.9	1.421	0		-57.9	-0.2017	0		-57.9	-0.0901	0			4.2	0.542	0.578	0.024		4.2	0.125	0.124	-0.001
	-57.8	0.5156	0		-57.8	0.4887	0		-57.8	0.1571	0		-57.8	1.0082	0		-57.8	0.5829	0		-57.8	1.4187	0		-57.8	-0.2094	0		-57.8	-0.0892	0			4.4	0.564	0.604	0.026		4.4	0.13	0.127	0.001
	-57.7	0.5142	0		-57.7	0.4849	0		-57.7	0.1595	0		-57.7	1.0078	0		-57.7	0.5799	0		-57.7	1.4144	0		-57.7	-0.2056	0		-57.7	-0.0876	0			4.6	0.581	0.628	0.027		4.6	0.139	0.134	0.002
	-57.6	0.516101	0		-57.6	0.4858	0		-57.6	0.1606	0		-57.6	1.0035	0		-57.6	0.572299	0		-57.6	1.4107	0		-57.6	-0.2026	0		-57.6	-0.0805	0			4.8	0.601	0.642	0.024		4.8	0.145	0.136	0.001
	-57.5	0.5078	0		-57.5	0.4817	0		-57.5	0.161	0		-57.5	1.0056	0		-57.5	0.5692	0		-57.5	1.4082	0		-57.5	-0.1984	0		-57.5	-0.0848	0			5	0.625	0.662	0.028		5	0.144	0.145	-0.002
	-57.4	0.5084	0		-57.4	0.4812	0		-57.4	0.1609	0		-57.4	1.0077	0		-57.4	0.566699	0		-57.4	1.4068	0		-57.4	-0.1951	0		-57.4	-0.0866	0			5.2	0.645	0.683	0.026		5.2	0.147	0.145	0.001
	-57.3	0.5099	0		-57.3	0.4773	0		-57.3	0.159	0		-57.3	1.0046	0		-57.3	0.5649	0		-57.3	1.4034	0		-57.3	-0.2038	0		-57.3	-0.0878	0			5.4	0.662	0.702	0.028		5.4	0.153	0.151	0.004
	-57.2	0.508	0		-57.2	0.4734	0		-57.2	0.1584	0		-57.2	1.0038	0		-57.2	0.5621	0		-57.2	1.4006	0		-57.2	-0.2067	0		-57.2	-0.0829	0			5.6	0.682	0.722	0.025		5.6	0.158	0.153	0.004
	-57.1	0.506801	0		-57.1	0.4674	0		-57.1	0.1598	0		-57.1	1.005	0		-57.1	0.5651	0		-57.1	1.3896	0		-57.1	-0.2032	0		-57.1	-0.0875	0			5.8	0.702	0.742	0.027		5.8	0.16	0.159	-0.001
	-57	0.5082	0		-57	0.4686	0		-57	0.1599	0		-57	1.0036	0		-57	0.5643	0		-57	1.3887	0		-57	-0.2017	0		-57	-0.0826	0			6	0.716	0.759	0.028		6	0.167	0.161	0.001
	-56.9	0.5047	0		-56.9	0.4658	0		-56.9	0.1525	0		-56.9	1.0001	0		-56.9	0.5582	0		-56.9	1.3834	0		-56.9	-0.1955	0		-56.9	-0.086	0			6.2	0.733	0.779	0.025		6.2	0.172	0.166	0.005
	-56.8	0.5019	0		-56.8	0.4638	0		-56.8	0.153799	0		-56.8	0.9975	0		-56.8	0.558	0		-56.8	1.3842	0		-56.8	-0.2011	0		-56.8	-0.0878	0			6.4	0.75	0.793	0.025		6.4	0.176	0.167	0.002
	-56.7	0.4911	0		-56.7	0.4589	0		-56.7	0.1506	0		-56.7	0.9988	0		-56.7	0.5582	0		-56.7	1.3799	0		-56.7	-0.1941	0		-56.7	-0.086	0			6.6	0.762	0.813	0.024		6.6	0.182	0.17	0.002
	-56.6	0.488201	0		-56.6	0.4587	0		-56.6	0.1498	0		-56.6	0.994	0		-56.6	0.5512	0		-56.6	1.3847	0		-56.6	-0.1964	0		-56.6	-0.0837	0			6.8	0.782	0.828	0.025		6.8	0.182	0.179	0.001
	-56.5	0.492	0		-56.5	0.4542	0		-56.5	0.1514	0		-56.5	0.9948	0		-56.5	0.5462	0		-56.5	1.3879	0		-56.5	-0.1987	0		-56.5	-0.0785	0			7	0.797	0.843	0.029		7	0.188	0.181	0.002
	-56.4	0.4926	0		-56.4	0.455	0		-56.4	0.1522	0		-56.4	0.9969	0		-56.4	0.541399	0		-56.4	1.3842	0		-56.4	-0.192	0		-56.4	-0.0738	0			7.2	0.813	0.857	0.029		7.2	0.191	0.189	0.005
	-56.3	0.4876	0		-56.3	0.4528	0		-56.3	0.154799	0		-56.3	0.9957	0		-56.3	0.5331	0		-56.3	1.3818	0		-56.3	-0.1867	0		-56.3	-0.0742	0			7.4	0.825	0.87	0.021		7.4	0.195	0.189	0.006
	-56.2	0.49	0		-56.2	0.4423	0		-56.2	0.153	0		-56.2	1.0019	0		-56.2	0.5321	0		-56.2	1.383	0		-56.2	-0.1906	0		-56.2	-0.0729	0			7.6	0.838	0.883	0.027		7.6	0.2	0.188	0.003
	-56.1	0.486101	0		-56.1	0.4315	0		-56.1	0.1447	0		-56.1	1.0057	0		-56.1	0.525499	0		-56.1	1.385	0		-56.1	-0.1971	0		-56.1	-0.0609	0			7.8	0.851	0.897	0.027		7.8	0.205	0.198	0.004
	-56	0.4934	0		-56	0.4326	0		-56	0.145	0		-56	0.9926	0		-56	0.5186	0		-56	1.3834	0		-56	-0.2022	0		-56	-0.0562	0			8	0.864	0.917	0.03		8	0.208	0.197	0.003
	-55.9	0.4907	0		-55.9	0.4294	0		-55.9	0.1338	0		-55.9	0.977	0		-55.9	0.511299	0		-55.9	1.3745	0		-55.9	-0.21	0		-55.9	-0.0594	0			8.2	0.879	0.929	0.028		8.2	0.21	0.203	0.001
	-55.8	0.4933	0		-55.8	0.4395	0		-55.8	0.1306	0		-55.8	0.9669	0		-55.8	0.5073	0		-55.8	1.3704	0		-55.8	-0.2114	0		-55.8	-0.06	0			8.4	0.89	0.938	0.027		8.4	0.21	0.205	0.001
	-55.7	0.4945	0		-55.7	0.433	0		-55.7	0.128	0		-55.7	0.9565	0		-55.7	0.5046	0		-55.7	1.3725	0		-55.7	-0.2174	0		-55.7	-0.0621	0			8.6	0.901	0.948	0.025		8.6	0.218	0.205	0.004
	-55.6	0.493801	0		-55.6	0.4338	0		-55.6	0.1285	0		-55.6	0.9565	0		-55.6	0.5102	0		-55.6	1.3758	0		-55.6	-0.2166	0		-55.6	-0.0629	0			8.8	0.911	0.966	0.025		8.8	0.222	0.209	0.003
	-55.5	0.5007	0		-55.5	0.4356	0		-55.5	0.1215	0		-55.5	0.959	0		-55.5	0.5128	0		-55.5	1.3779	0		-55.5	-0.2137	0		-55.5	-0.0605	0			9	0.924	0.972	0.028		9	0.224	0.21	0.002
	-55.4	0.5006	0		-55.4	0.4333	0		-55.4	0.1198	0		-55.4	0.9544	0		-55.4	0.521499	0		-55.4	1.3715	0		-55.4	-0.2085	0		-55.4	-0.0649	0			9.2	0.936	0.986	0.027		9.2	0.228	0.22	0.003
	-55.3	0.4977	0		-55.3	0.4365	0		-55.3	0.1174	0		-55.3	0.9525	0		-55.3	0.5161	0		-55.3	1.3661	0		-55.3	-0.2099	0		-55.3	-0.0735	0			9.4	0.945	0.996	0.028		9.4	0.227	0.218	0.002
	-55.2	0.5021	0		-55.2	0.4376	0		-55.2	0.1187	0		-55.2	0.9529	0		-55.2	0.5223	0		-55.2	1.3597	0		-55.2	-0.214	0		-55.2	-0.075	0			9.6	0.959	1.005	0.03		9.6	0.232	0.222	0.001
	-55.1	0.504001	0		-55.1	0.4321	0		-55.1	0.1175	0		-55.1	0.9456	0		-55.1	0.528699	0		-55.1	1.3598	0		-55.1	-0.2146	0		-55.1	-0.076	0			9.8	0.965	1.016	0.028		9.8	0.229	0.229	0
	-55	0.5023	0		-55	0.4323	0		-55	0.1093	0		-55	0.9396	0		-55	0.5274	0		-55	1.3584	0		-55	-0.2101	0		-55	-0.0843	0			10	0.975	1.024	0.032		10	0.238	0.227	0.003
	-54.9	0.5051	0		-54.9	0.427	0		-54.9	0.1072	0		-54.9	0.9362	0		-54.9	0.5324	0		-54.9	1.3564	0		-54.9	-0.2113	0		-54.9	-0.0862	0			10.2	0.987	1.033	0.025		10.2	0.238	0.232	0.003
	-54.8	0.5085	0		-54.8	0.4325	0		-54.8	0.1014	0		-54.8	0.9377	0		-54.8	0.5344	0		-54.8	1.3609	0		-54.8	-0.2137	0		-54.8	-0.0971	0			10.4	0.993	1.039	0.023		10.4	0.244	0.234	0.003
	-54.7	0.5029	0		-54.7	0.4214	0		-54.7	0.0963	0		-54.7	0.9373	0		-54.7	0.542	0		-54.7	1.3583	0		-54.7	-0.2064	0		-54.7	-0.0973	0			10.6	1.002	1.048	0.027		10.6	0.249	0.24	0.005
	-54.6	0.503201	0		-54.6	0.4176	0		-54.6	0.0953	0		-54.6	0.9361	0		-54.6	0.547399	0		-54.6	1.3594	0		-54.6	-0.201	0		-54.6	-0.0957	0			10.8	1.005	1.057	0.027		10.8	0.249	0.243	0.002
	-54.5	0.4964	0		-54.5	0.4163	0		-54.5	0.0963	0		-54.5	0.9357	0		-54.5	0.5484	0		-54.5	1.356	0		-54.5	-0.2006	0		-54.5	-0.0997	0			11	1.017	1.066	0.027		11	0.249	0.241	0.002
	-54.4	0.4914	0		-54.4	0.4145	0		-54.4	0.1001	0		-54.4	0.9417	0		-54.4	0.5436	0		-54.4	1.3544	0		-54.4	-0.1998	0		-54.4	-0.0965	0			11.2	1.03	1.075	0.028		11.2	0.252	0.244	0.001
	-54.3	0.4901	0		-54.3	0.4149	0		-54.3	0.0955	0		-54.3	0.9433	0		-54.3	0.5441	0		-54.3	1.3464	0		-54.3	-0.2074	0		-54.3	-0.0982	0			11.4	1.03	1.084	0.027		11.4	0.257	0.249	0.001
	-54.2	0.4877	0		-54.2	0.4226	0		-54.2	0.1001	0		-54.2	0.9474	0		-54.2	0.543	0		-54.2	1.3374	0		-54.2	-0.2051	0		-54.2	-0.0972	0			11.6	1.044	1.089	0.026		11.6	0.26	0.253	0
	-54.1	0.492701	0		-54.1	0.422	0		-54.1	0.1019	0		-54.1	0.9462	0		-54.1	0.5421	0		-54.1	1.335	0		-54.1	-0.2008	0		-54.1	-0.0942	0			11.8	1.055	1.094	0.026		11.8	0.261	0.254	0.003
	-54	0.4956	0		-54	0.4178	0		-54	0.1009	0		-54	0.9451	0		-54	0.5447	0		-54	1.3299	0		-54	-0.2006	0		-54	-0.0929	0			12	1.055	1.102	0.025		12	0.267	0.255	0
	-53.9	0.4912	0		-53.9	0.4225	0		-53.9	0.0961	0		-53.9	0.9457	0		-53.9	0.542199	0		-53.9	1.3239	0		-53.9	-0.193	0		-53.9	-0.0955	0			12.2	1.062	1.109	0.027		12.2	0.267	0.258	0.004
	-53.8	0.4917	0		-53.8	0.4237	0		-53.8	0.0911	0		-53.8	0.9378	0		-53.8	0.5383	0		-53.8	1.3194	0		-53.8	-0.1962	0		-53.8	-0.1059	0			12.4	1.065	1.116	0.029		12.4	0.268	0.261	0.001
	-53.7	0.4929	0		-53.7	0.4196	0		-53.7	0.0899	0		-53.7	0.9396	0		-53.7	0.5377	0		-53.7	1.3132	0		-53.7	-0.1945	0		-53.7	-0.1057	0			12.6	1.076	1.123	0.024		12.6	0.276	0.266	0.006
	-53.6	0.494801	0		-53.6	0.425	0		-53.6	0.0893	0		-53.6	0.9351	0		-53.6	0.540099	0		-53.6	1.3092	0		-53.6	-0.1962	0		-53.6	-0.1109	0			12.8	1.08	1.129	0.025		12.8	0.277	0.264	0
	-53.5	0.4886	0		-53.5	0.4363	0		-53.5	0.0828	0		-53.5	0.9263	0		-53.5	0.5318	0		-53.5	1.3134	0		-53.5	-0.1951	0		-53.5	-0.1103	0			13	1.09	1.132	0.024		13	0.278	0.271	0.003
	-53.4	0.4813	0		-53.4	0.4392	0		-53.4	0.0803	0		-53.4	0.9308	0		-53.4	0.529899	0		-53.4	1.3126	0		-53.4	-0.1953	0		-53.4	-0.1111	0			13.2	1.094	1.135	0.021		13.2	0.283	0.272	0.003
	-53.3	0.4758	0		-53.3	0.4383	0		-53.3	0.074	0		-53.3	0.9308	0		-53.3	0.5281	0		-53.3	1.3129	0		-53.3	-0.191	0		-53.3	-0.1127	0			13.4	1.1	1.144	0.024		13.4	0.279	0.273	0.002
	-53.2	0.4712	0		-53.2	0.4379	0		-53.2	0.0743	0		-53.2	0.9361	0		-53.2	0.5259	0		-53.2	1.3094	0		-53.2	-0.19	0		-53.2	-0.109	0			13.6	1.099	1.15	0.029		13.6	0.289	0.274	0.005
	-53.1	0.466301	0		-53.1	0.442	0		-53.1	0.0741	0		-53.1	0.9377	0		-53.1	0.5292	0		-53.1	1.2988	0		-53.1	-0.1866	0		-53.1	-0.1165	0			13.8	1.109	1.154	0.026		13.8	0.287	0.278	0.004
	-53	0.4629	0		-53	0.443	0		-53	0.0748	0		-53	0.945	0		-53	0.5287	0		-53	1.2917	0		-53	-0.1887	0		-53	-0.1141	0			14	1.114	1.164	0.028		14	0.288	0.281	-0.002
	-52.9	0.4603	0		-52.9	0.4451	0		-52.9	0.0729	0		-52.9	0.9399	0		-52.9	0.526	0		-52.9	1.2841	0		-52.9	-0.1788	0		-52.9	-0.1147	0			14.2	1.118	1.167	0.026		14.2	0.295	0.28	0.002
	-52.8	0.4579	0		-52.8	0.4535	0		-52.8	0.0756	0		-52.8	0.9406	0		-52.8	0.5225	0		-52.8	1.2727	0		-52.8	-0.1845	0		-52.8	-0.1081	0			14.4	1.122	1.174	0.028		14.4	0.296	0.287	0.001
	-52.7	0.4528	0		-52.7	0.4552	0		-52.7	0.0748	0		-52.7	0.9379	0		-52.7	0.5261	0		-52.7	1.2722	0		-52.7	-0.1791	0		-52.7	-0.1036	0			14.6	1.127	1.178	0.027		14.6	0.294	0.288	0.005
	-52.6	0.449401	0		-52.6	0.4529	0		-52.6	0.071	0		-52.6	0.9345	0		-52.6	0.524099	0		-52.6	1.2689	0		-52.6	-0.184	0		-52.6	-0.0975	0			14.8	1.137	1.181	0.025		14.8	0.3	0.292	0.003
	-52.5	0.4539	0		-52.5	0.4485	0		-52.5	0.0657	0		-52.5	0.9424	0		-52.5	0.522	0		-52.5	1.2695	0		-52.5	-0.1798	0		-52.5	-0.0961	0			15	1.14	1.184	0.023		15	0.298	0.294	0.002
	-52.4	0.4554	0		-52.4	0.451	0		-52.4	0.0591	0		-52.4	0.938	0		-52.4	0.5202	0		-52.4	1.2616	0		-52.4	-0.1845	0		-52.4	-0.0919	0			15.2	1.142	1.191	0.025		15.2	0.301	0.295	0.009
	-52.3	0.4475	0		-52.3	0.448	0		-52.3	0.0569	0		-52.3	0.94	0		-52.3	0.5191	0		-52.3	1.2526	0		-52.3	-0.1885	0		-52.3	-0.0968	0			15.4	1.146	1.192	0.022		15.4	0.304	0.296	-0.001
	-52.2	0.4452	0		-52.2	0.4435	0		-52.2	0.057	0		-52.2	0.9588	0		-52.2	0.5258	0		-52.2	1.2506	0		-52.2	-0.1921	0		-52.2	-0.0946	0			15.6	1.153	1.199	0.027		15.6	0.307	0.3	0.002
	-52.1	0.441301	0		-52.1	0.4487	0		-52.1	0.0537	0		-52.1	0.9615	0		-52.1	0.5319	0		-52.1	1.2518	0		-52.1	-0.1973	0		-52.1	-0.0962	0			15.8	1.157	1.202	0.027		15.8	0.307	0.299	0.004
	-52	0.4407	0		-52	0.4376	0		-52	0.0565	0		-52	0.9799	0		-52	0.5341	0		-52	1.2493	0		-52	-0.1991	0		-52	-0.0862	0			16	1.153	1.203	0.026		16	0.31	0.305	0.005
	-51.9	0.4402	0		-51.9	0.429	0		-51.9	0.0558	0		-51.9	0.9871	0		-51.9	0.539	0		-51.9	1.2441	0		-51.9	-0.2033	0		-51.9	-0.0876	0			16.2	1.163	1.209	0.026		16.2	0.316	0.308	0.006
	-51.8	0.4424	0		-51.8	0.4305	0		-51.8	0.0543	0		-51.8	0.9969	0		-51.8	0.5362	0		-51.8	1.2341	0		-51.8	-0.1976	0		-51.8	-0.0847	0			16.4	1.166	1.209	0.027		16.4	0.317	0.309	0.004
	-51.7	0.4411	0		-51.7	0.4254	0		-51.7	0.0535	0		-51.7	1.0091	0		-51.7	0.5366	0		-51.7	1.2315	0		-51.7	-0.1905	0		-51.7	-0.0809	0			16.6	1.168	1.215	0.027		16.6	0.318	0.312	0.006
	-51.6	0.440501	0		-51.6	0.426	0		-51.6	0.0599	0		-51.6	1.0091	0		-51.6	0.535499	0		-51.6	1.2271	0		-51.6	-0.1831	0		-51.6	-0.0815	0			16.8	1.172	1.22	0.027		16.8	0.314	0.31	0.001
	-51.5	0.4371	0		-51.5	0.4266	0		-51.5	0.0626	0		-51.5	1	0		-51.5	0.5323	0		-51.5	1.2199	0		-51.5	-0.1727	0		-51.5	-0.0727	0			17	1.175	1.226	0.029		17	0.32	0.316	-0.003
	-51.4	0.4411	0		-51.4	0.4316	0		-51.4	0.0614	0		-51.4	0.9938	0		-51.4	0.5356	0		-51.4	1.222	0		-51.4	-0.1732	0		-51.4	-0.0757	0			17.2	1.178	1.229	0.03		17.2	0.32	0.313	0.005
	-51.3	0.4382	0		-51.3	0.4443	0		-51.3	0.057799	0		-51.3	0.9934	0		-51.3	0.5322	0		-51.3	1.2178	0		-51.3	-0.1788	0		-51.3	-0.0757	0			17.4	1.181	1.232	0.023		17.4	0.322	0.316	0.003
	-51.2	0.4333	0		-51.2	0.4435	0		-51.2	0.0635	0		-51.2	0.9844	0		-51.2	0.5227	0		-51.2	1.2217	0		-51.2	-0.1799	0		-51.2	-0.0834	0			17.6	1.188	1.233	0.027		17.6	0.328	0.319	0.003
	-51.1	0.428102	0		-51.1	0.4389	0		-51.1	0.0625	0		-51.1	0.9762	0		-51.1	0.518	0		-51.1	1.2267	0		-51.1	-0.1847	0		-51.1	-0.0845	0			17.8	1.188	1.232	0.025		17.8	0.33	0.321	0.006
	-51	0.4227	0		-51	0.4351	0		-51	0.0616	0		-51	0.9712	0		-51	0.5138	0		-51	1.2143	0		-51	-0.1863	0		-51	-0.0861	0			18	1.191	1.241	0.024		18	0.332	0.323	0.005
	-50.9	0.4214	0		-50.9	0.4335	0		-50.9	0.0607	0		-50.9	0.9666	0		-50.9	0.5152	0		-50.9	1.2078	0		-50.9	-0.1881	0		-50.9	-0.091	0			18.2	1.192	1.243	0.026		18.2	0.332	0.325	0.002
	-50.8	0.4227	0		-50.8	0.4366	0		-50.8	0.063	0		-50.8	0.9708	0		-50.8	0.5069	0		-50.8	1.1988	0		-50.8	-0.1864	0		-50.8	-0.0881	0			18.4	1.195	1.246	0.024		18.4	0.335	0.327	0.003
	-50.7	0.4233	0		-50.7	0.4338	0		-50.7	0.0597	0		-50.7	0.9727	0		-50.7	0.5044	0		-50.7	1.1957	0		-50.7	-0.1845	0		-50.7	-0.0906	0			18.6	1.197	1.246	0.022		18.6	0.336	0.329	0.002
	-50.6	0.423601	0		-50.6	0.4344	0		-50.6	0.0566	0		-50.6	0.9636	0		-50.6	0.500399	0		-50.6	1.1942	0		-50.6	-0.1858	0		-50.6	-0.0908	0			18.8	1.198	1.25	0.024		18.8	0.337	0.33	0.004
	-50.5	0.4162	0		-50.5	0.4246	0		-50.5	0.0589	0		-50.5	0.9664	0		-50.5	0.494	0		-50.5	1.1878	0		-50.5	-0.1781	0		-50.5	-0.0951	0			19	1.203	1.252	0.025		19	0.343	0.335	0.004
	-50.4	0.4152	0		-50.4	0.4281	0		-50.4	0.0583	0		-50.4	0.9673	0		-50.4	0.4949	0		-50.4	1.1811	0		-50.4	-0.1849	0		-50.4	-0.0912	0			19.2	1.21	1.257	0.024		19.2	0.338	0.337	0.003
	-50.3	0.4136	0		-50.3	0.4276	0		-50.3	0.0592	0		-50.3	0.9689	0		-50.3	0.4925	0		-50.3	1.1748	0		-50.3	-0.1858	0		-50.3	-0.0889	0			19.4	1.209	1.259	0.026		19.4	0.344	0.337	0.003
	-50.2	0.4092	0		-50.2	0.4196	0		-50.2	0.0625	0		-50.2	0.9651	0		-50.2	0.4866	0		-50.2	1.1676	0		-50.2	-0.1868	0		-50.2	-0.0891	0			19.6	1.212	1.261	0.024		19.6	0.349	0.337	0.003
	-50.1	0.409801	0		-50.1	0.4166	0		-50.1	0.0632	0		-50.1	0.9666	0		-50.1	0.487999	0		-50.1	1.1751	0		-50.1	-0.1858	0		-50.1	-0.092	0			19.8	1.217	1.265	0.022		19.8	0.347	0.335	0.002
	-50	0.4063	0		-50	0.4114	0		-50	0.0642	0		-50	0.9678	0		-50	0.4856	0		-50	1.1711	0		-50	-0.1882	0		-50	-0.0866	0			20	1.215	1.264	0.024		20	0.349	0.343	0.001
	-49.9	0.4057	0		-49.9	0.4132	0		-49.9	0.0632	0		-49.9	0.9656	0		-49.9	0.483399	0		-49.9	1.1689	0		-49.9	-0.1832	0		-49.9	-0.0871	0			20.2	1.222	1.27	0.026		20.2	0.353	0.345	0.003
	-49.8	0.4059	0		-49.8	0.4159	0		-49.8	0.0632	0		-49.8	0.9667	0		-49.8	0.4732	0		-49.8	1.1609	0		-49.8	-0.1854	0		-49.8	-0.0861	0			20.4	1.221	1.271	0.024		20.4	0.353	0.348	0.006
	-49.7	0.4036	0		-49.7	0.4146	0		-49.7	0.0623	0		-49.7	0.9664	0		-49.7	0.4736	0		-49.7	1.1546	0		-49.7	-0.1862	0		-49.7	-0.0854	0			20.6	1.222	1.274	0.022		20.6	0.355	0.344	0.001
	-49.6	0.407701	0		-49.6	0.4083	0		-49.6	0.0644	0		-49.6	0.9646	0		-49.6	0.4737	0		-49.6	1.1557	0		-49.6	-0.1921	0		-49.6	-0.0849	0			20.8	1.224	1.276	0.026		20.8	0.356	0.352	0.002
	-49.5	0.4092	0		-49.5	0.4156	0		-49.5	0.0665	0		-49.5	0.9636	0		-49.5	0.4719	0		-49.5	1.1583	0		-49.5	-0.1949	0		-49.5	-0.0816	0			21	1.223	1.27	0.028		21	0.359	0.353	0.002
	-49.4	0.4043	0		-49.4	0.4147	0		-49.4	0.0677	0		-49.4	0.9626	0		-49.4	0.471999	0		-49.4	1.1579	0		-49.4	-0.1972	0		-49.4	-0.0776	0			21.2	1.228	1.275	0.025		21.2	0.361	0.347	0.002
	-49.3	0.4055	0		-49.3	0.4063	0		-49.3	0.069101	0		-49.3	0.9632	0		-49.3	0.4703	0		-49.3	1.151	0		-49.3	-0.2	0		-49.3	-0.0768	0			21.4	1.229	1.276	0.027		21.4	0.365	0.355	-0.003
	-49.2	0.4022	0		-49.2	0.4051	0		-49.2	0.0639	0		-49.2	0.9669	0		-49.2	0.4651	0		-49.2	1.1511	0		-49.2	-0.1994	0		-49.2	-0.0804	0			21.6	1.235	1.28	0.026		21.6	0.359	0.36	0.001
	-49.1	0.403401	0		-49.1	0.4052	0		-49.1	0.0585	0		-49.1	0.9621	0		-49.1	0.470699	0		-49.1	1.1534	0		-49.1	-0.1964	0		-49.1	-0.0797	0			21.8	1.237	1.283	0.026		21.8	0.36	0.357	0.003
	-49	0.407	0		-49	0.4017	0		-49	0.0584	0		-49	0.9612	0		-49	0.467	0		-49	1.1445	0		-49	-0.194	0		-49	-0.0743	0			22	1.235	1.285	0.025		22	0.363	0.359	0.004
	-48.9	0.4095	0		-48.9	0.4009	0		-48.9	0.0593	0		-48.9	0.9575	0		-48.9	0.4752	0		-48.9	1.1443	0		-48.9	-0.1953	0		-48.9	-0.0759	0			22.2	1.241	1.288	0.026		22.2	0.368	0.361	-0.003
	-48.8	0.4107	0		-48.8	0.3943	0		-48.8	0.063299	0		-48.8	0.9593	0		-48.8	0.4762	0		-48.8	1.1457	0		-48.8	-0.2016	0		-48.8	-0.0824	0			22.4	1.242	1.291	0.022		22.4	0.37	0.366	0.003
	-48.7	0.4125	0		-48.7	0.3966	0		-48.7	0.066	0		-48.7	0.9607	0		-48.7	0.4762	0		-48.7	1.1373	0		-48.7	-0.2014	0		-48.7	-0.0797	0			22.6	1.244	1.291	0.027		22.6	0.371	0.368	0.003
	-48.6	0.406601	0		-48.6	0.3944	0		-48.6	0.0679	0		-48.6	0.9635	0		-48.6	0.4826	0		-48.6	1.1376	0		-48.6	-0.1988	0		-48.6	-0.0769	0			22.8	1.244	1.295	0.023		22.8	0.369	0.367	-0.001
	-48.5	0.4066	0		-48.5	0.3906	0		-48.5	0.0695	0		-48.5	0.9608	0		-48.5	0.482	0		-48.5	1.1403	0		-48.5	-0.1971	0		-48.5	-0.0735	0			23	1.246	1.295	0.025		23	0.375	0.372	-0.002
	-48.4	0.4032	0		-48.4	0.3871	0		-48.4	0.0764	0		-48.4	0.9557	0		-48.4	0.477299	0		-48.4	1.1336	0		-48.4	-0.2012	0		-48.4	-0.0759	0			23.2	1.246	1.296	0.027		23.2	0.377	0.371	0.004
	-48.3	0.413	0		-48.3	0.3895	0		-48.3	0.0755	0		-48.3	0.9616	0		-48.3	0.4739	0		-48.3	1.1096	0		-48.3	-0.2007	0		-48.3	-0.0774	0			23.4	1.249	1.297	0.025		23.4	0.377	0.371	0.005
	-48.2	0.4169	0		-48.2	0.3843	0		-48.2	0.0785	0		-48.2	0.9543	0		-48.2	0.4709	0		-48.2	1.1277	0		-48.2	-0.2027	0		-48.2	-0.0804	0			23.6	1.249	1.298	0.025		23.6	0.378	0.371	-0.002
	-48.1	0.418501	0		-48.1	0.386	0		-48.1	0.0842	0		-48.1	0.9474	0		-48.1	0.475493	0		-48.1	1.1212	0		-48.1	-0.1914	0		-48.1	-0.0842	0			23.8	1.256	1.299	0.022		23.8	0.381	0.375	0.003
	-48	0.4231	0		-48	0.3794	0		-48	0.0814	0		-48	0.9354	0		-48	0.4287	0		-48	1.1224	0		-48	-0.1918	0		-48	-0.0927	0			24	1.252	1.302	0.025		24	0.38	0.374	0.001
	-47.9	0.4262	0		-47.9	0.383	0		-47.9	0.0866	0		-47.9	0.9409	0		-47.9	0.414698	0		-47.9	1.1479	0		-47.9	-0.2332	0		-47.9	-0.09501	0			24.2	1.253	1.302	0.025		24.2	0.382	0.378	0.003
	-47.8	0.4211	0		-47.8	0.3774	0		-47.8	0.089699	0		-47.8	0.9361	0		-47.8	0.4056	0		-47.8	1.155	0		-47.8	-0.2432	0		-47.8	-0.1478	0			24.4	1.255	1.307	0.023		24.4	0.383	0.378	0.001
	-47.7	0.3702	0		-47.7	0.3733	0		-47.7	0.0904	0		-47.7	0.8983	0		-47.7	0.3934	0		-47.7	1.159	0		-47.7	-0.25279	0		-47.7	-0.15689	0			24.6	1.257	1.306	0.024		24.6	0.385	0.38	0.003
	-47.6	0.387003	0		-47.6	0.3674	0		-47.6	0.0941	0		-47.6	0.9167	0		-47.6	0.462601	0		-47.6	1.1308	0		-47.6	-0.1562	0		-47.6	-0.0938	0			24.8	1.257	1.309	0.022		24.8	0.383	0.379	0.003
	-47.5	0.3659	0		-47.5	0.3866	0		-47.5	0.1282	0		-47.5	0.9855	0		-47.5	0.4731	0		-47.5	1.1277	0		-47.5	-0.1433	0		-47.5	-0.0865	0			25	1.258	1.304	0.027		25	0.387	0.384	0.002
	-47.4	0.4205	0		-47.4	0.3914	0		-47.4	0.1271	0		-47.4	0.9897	0		-47.4	0.509501	0		-47.4	1.1213	0		-47.4	-0.1293	0		-47.4	-0.0358	0			25.2	1.263	1.307	0.023		25.2	0.389	0.385	0
	-47.3	0.4213	0		-47.3	0.388	0		-47.3	0.089799	0		-47.3	0.989	0		-47.3	0.4987	0		-47.3	1.1198	0		-47.3	-0.1307	0		-47.3	-0.0289	0			25.4	1.257	1.315	0.027		25.4	0.387	0.384	0.002
	-47.2	0.4219	0		-47.2	0.4553	0		-47.2	0.0761	0		-47.2	0.9996	0		-47.2	0.4826	0		-47.2	1.1177	0		-47.2	-0.1901	0		-47.2	-0.0304	0			25.6	1.264	1.314	0.023		25.6	0.388	0.389	0.003
	-47.1	0.4315	0		-47.1	0.4713	0		-47.1	0.0789	0		-47.1	0.9503	0		-47.1	0.487699	0		-47.1	1.122	0		-47.1	-0.1904	0		-47.1	-0.0806	0			25.8	1.268	1.315	0.024		25.8	0.392	0.394	0.002
	-47	0.4277	0		-47	0.4145	0		-47	0.0738	0		-47	0.933	0		-47	0.4829	0		-47	1.1222	0		-47	-0.1942	0		-47	-0.078	0			26	1.27	1.315	0.023		26	0.395	0.394	0.006
	-46.9	0.4362	0		-46.9	0.4123	0		-46.9	0.0706	0		-46.9	0.9237	0		-46.9	0.4821	0		-46.9	1.1267	0		-46.9	-0.1955	0		-46.9	-0.0714	0			26.2	1.267	1.317	0.027		26.2	0.398	0.393	0.004
	-46.8	0.428	0		-46.8	0.4129	0		-46.8	0.073699	0		-46.8	0.9206	0		-46.8	0.4879	0		-46.8	1.128	0		-46.8	-0.209	0		-46.8	-0.0626	0			26.4	1.271	1.316	0.023		26.4	0.397	0.388	0
	-46.7	0.4344	0		-46.7	0.4119	0		-46.7	0.079	0		-46.7	0.9193	0		-46.7	0.4823	0		-46.7	1.1272	0		-46.7	-0.2175	0		-46.7	-0.0523	0			26.6	1.273	1.319	0.026		26.6	0.397	0.394	0.006
	-46.6	0.4457	0		-46.6	0.4045	0		-46.6	0.0889	0		-46.6	0.9196	0		-46.6	0.481001	0		-46.6	1.1199	0		-46.6	-0.2183	0		-46.6	-0.0397	0			26.8	1.276	1.32	0.024		26.8	0.402	0.398	0.006
	-46.5	0.4599	0		-46.5	0.3957	0		-46.5	0.092	0		-46.5	0.9116	0		-46.5	0.4925	0		-46.5	1.1167	0		-46.5	-0.1968	0		-46.5	-0.0366	0			27	1.271	1.316	0.021		27	0.402	0.396	0.003
	-46.4	0.4574	0		-46.4	0.413	0		-46.4	0.0866	0		-46.4	0.9177	0		-46.4	0.5005	0		-46.4	1.127	0		-46.4	-0.1899	0		-46.4	-0.0426	0			27.2	1.274	1.322	0.027		27.2	0.406	0.398	0.002
	-46.3	0.4575	0		-46.3	0.4145	0		-46.3	0.0874	0		-46.3	0.9296	0		-46.3	0.5005	0		-46.3	1.1126	0		-46.3	-0.1947	0		-46.3	-0.0427	0			27.4	1.277	1.326	0.026		27.4	0.403	0.403	0.005
	-46.2	0.4487	0		-46.2	0.4138	0		-46.2	0.0852	0		-46.2	0.9327	0		-46.2	0.5067	0		-46.2	1.1085	0		-46.2	-0.1892	0		-46.2	-0.0282	0			27.6	1.278	1.328	0.029		27.6	0.403	0.405	0.005
	-46.1	0.448301	0		-46.1	0.423	0		-46.1	0.0871	0		-46.1	0.9188	0		-46.1	0.5241	0		-46.1	1.1004	0		-46.1	-0.1932	0		-46.1	-0.0288	0			27.8	1.278	1.327	0.025		27.8	0.408	0.402	0.001
	-46	0.4478	0		-46	0.4178	0		-46	0.0827	0		-46	0.9064	0		-46	0.5334	0		-46	1.0684	0		-46	-0.1911	0		-46	-0.0337	0			28	1.282	1.325	0.028		28	0.413	0.409	0
	-45.9	0.4659	0		-45.9	0.4107	0		-45.9	0.0766	0		-45.9	0.9094	0		-45.9	0.537198	0		-45.9	1.0767	0		-45.9	-0.1743	0		-45.9	-0.0371	0			28.2	1.281	1.326	0.025		28.2	0.41	0.406	0.004
	-45.8	0.4899	0		-45.8	0.4065	0		-45.8	0.07	0		-45.8	0.9207	0		-45.8	0.5215	0		-45.8	1.0755	0		-45.8	-0.1666	0		-45.8	-0.0249	0			28.4	1.28	1.328	0.027		28.4	0.412	0.408	0.004
	-45.7	0.4661	0		-45.7	0.3963	0		-45.7	0.0699	0		-45.7	0.8841	0		-45.7	0.515	0		-45.7	1.0831	0		-45.7	-0.1511	0		-45.7	-0.02959	0			28.6	1.281	1.331	0.023		28.6	0.412	0.409	0
	-45.6	0.455601	0		-45.6	0.4049	0		-45.6	0.0369	0		-45.6	0.8407	0		-45.6	0.456998	0		-45.6	1.0802	0		-45.6	-0.15691	0		-45.6	0.002202	0			28.8	1.282	1.333	0.025		28.8	0.413	0.409	0.006
	-45.5	0.4087	0		-45.5	0.4106	0		-45.5	0.0313	0		-45.5	0.8296	0		-45.5	0.4495	0		-45.5	1.0761	0		-45.5	-0.2042	0		-45.5	0.0124	0			29	1.285	1.335	0.026		29	0.41	0.414	0.002
	-45.4	0.4259	0		-45.4	0.3998	0		-45.4	0.0247	0		-45.4	0.8356	0		-45.4	0.443099	0		-45.4	1.0649	0		-45.4	-0.2191	0		-45.4	0.01339	0			29.2	1.279	1.331	0.028		29.2	0.413	0.412	0.003
	-45.3	0.4281	0		-45.3	0.3362	0		-45.3	0.013603	0		-45.3	0.845	0		-45.3	0.4373	0		-45.3	1.0459	0		-45.3	-0.2683	0		-45.3	-0.0458	0			29.4	1.285	1.335	0.025		29.4	0.414	0.417	0.001
	-45.2	0.4338	0		-45.2	0.3206	0		-45.2	0.0039	0		-45.2	0.891	0		-45.2	0.4499	0		-45.2	1.0304	0		-45.2	-0.2793	0		-45.2	-0.06222	0			29.6	1.29	1.337	0.025		29.6	0.422	0.413	0.004
	-45.1	0.433101	0		-45.1	0.3601	0		-45.1	-0.0139	0		-45.1	0.889	0		-45.1	0.459789	0		-45.1	1.0213	0		-45.1	-0.226	0		-45.1	-0.1625	0			29.8	1.289	1.337	0.021		29.8	0.419	0.416	0.002
	-45	0.4854	0		-45	0.3656	0		-45	0.0245	0		-45	0.8734	0		-45	0.3868	0		-45	1.0264	0		-45	-0.2187	0		-45	-0.1869	0			30	1.29	1.339	0.026		30	0.42	0.415	0.001
	-44.9	0.4236	0		-44.9	0.365	0		-44.9	0.0288	0		-44.9	0.8621	0		-44.9	0.360299	0		-44.9	1.0358	0		-44.9	-0.2875	0		-44.9	-0.19599	0			30.2	1.291	1.338	0.027		30.2	0.422	0.418	0.004
	-44.8	0.4114	0		-44.8	0.3602	0		-44.8	0.039301	0		-44.8	0.7881	0		-44.8	0.357	0		-44.8	1.0636	0		-44.8	-0.2946	0		-44.8	-0.1435	0			30.4	1.289	1.339	0.022		30.4	0.423	0.421	0.007
	-44.7	0.4028	0		-44.7	0.3585	0		-44.7	0.0717	0		-44.7	0.7692	0		-44.7	0.3535	0		-44.7	1.104	0		-44.7	-0.29169	0		-44.7	-0.1455	0			30.6	1.29	1.336	0.024		30.6	0.422	0.424	0.004
	-44.6	0.396402	0		-44.6	0.2698	0		-44.6	0.1078	0		-44.6	0.7733	0		-44.6	0.356908	0		-44.6	1.114	0		-44.6	-0.2462	0		-44.6	-0.1232	0			30.8	1.291	1.339	0.025		30.8	0.428	0.424	0.004
	-44.5	0.3576	0		-44.5	0.2591	0		-44.5	0.1055	0		-44.5	0.8062	0		-44.5	0.4045	0		-44.5	1.1149	0		-44.5	-0.1719	0		-44.5	-0.1138	0			31	1.294	1.343	0.024		31	0.427	0.425	0.002
	-44.4	0.3418	0		-44.4	0.2804	0		-44.4	0.1221	0		-44.4	0.8079	0		-44.4	0.4113	0		-44.4	1.0746	0		-44.4	-0.156	0		-44.4	-0.1274	0			31.2	1.296	1.34	0.027		31.2	0.427	0.423	0.003
	-44.3	0.3323	0		-44.3	0.2892	0		-44.3	0.097502	0		-44.3	0.7919	0		-44.3	0.4019	0		-44.3	1.0529	0		-44.3	-0.2026	0		-44.3	-0.1403	0			31.4	1.298	1.345	0.027		31.4	0.432	0.424	0
	-44.2	0.3709	0		-44.2	0.3036	0		-44.2	0.0969	0		-44.2	0.8214	0		-44.2	0.3605	0		-44.2	1.0361	0		-44.2	-0.2006	0		-44.2	-0.1516	0			31.6	1.296	1.345	0.026		31.6	0.432	0.431	0.001
	-44.1	0.385302	0		-44.1	0.3243	0		-44.1	0.0983	0		-44.1	0.8154	0		-44.1	0.3772	0		-44.1	1.0286	0		-44.1	-0.2106	0		-44.1	-0.1481	0			31.8	1.297	1.346	0.026		31.8	0.433	0.431	0.001
	-44	0.3878	0		-44	0.3916	0		-44	0.1312	0		-44	0.8141	0		-44	0.3891	0		-44	1.0223	0		-44	-0.2254	0		-44	-0.1484	0			32	1.293	1.348	0.024		32	0.434	0.429	0.003
	-43.9	0.3871	0		-43.9	0.4127	0		-43.9	0.1394	0		-43.9	0.8205	0		-43.9	0.393999	0		-43.9	0.9855	0		-43.9	-0.228	0		-43.9	-0.128	0			32.2	1.295	1.348	0.025		32.2	0.434	0.433	0.002
	-43.8	0.3937	0		-43.8	0.4229	0		-43.8	0.153995	0		-43.8	0.8146	0		-43.8	0.383	0		-43.8	1.0092	0		-43.8	-0.229	0		-43.8	-0.1415	0			32.4	1.298	1.346	0.025		32.4	0.437	0.434	0.001
	-43.7	0.4069	0		-43.7	0.4135	0		-43.7	0.1648	0		-43.7	0.8102	0		-43.7	0.4008	0		-43.7	1.0049	0		-43.7	-0.2326	0		-43.7	-0.1507	0			32.6	1.3	1.35	0.027		32.6	0.434	0.437	0.004
	-43.6	0.399202	0		-43.6	0.3946	0		-43.6	0.1573	0		-43.6	0.7843	0		-43.6	0.4111	0		-43.6	0.9986	0		-43.6	-0.234	0		-43.6	-0.1576	0			32.8	1.298	1.352	0.024		32.8	0.439	0.437	0.003
	-43.5	0.3986	0		-43.5	0.335	0		-43.5	0.1545	0		-43.5	0.7691	0		-43.5	0.4003	0		-43.5	0.9848	0		-43.5	-0.2366	0		-43.5	-0.1578	0			33	1.297	1.353	0.023		33	0.438	0.437	0.005
	-43.4	0.4153	0		-43.4	0.272	0		-43.4	0.1359	0		-43.4	0.7605	0		-43.4	0.4095	0		-43.4	0.9666	0		-43.4	-0.2351	0		-43.4	-0.1676	0			33.2	1.296	1.351	0.024		33.2	0.441	0.436	0.001
	-43.3	0.4135	0		-43.3	0.2886	0		-43.3	0.118998	0		-43.3	0.7635	0		-43.3	0.4042	0		-43.3	0.9421	0		-43.3	-0.2296	0		-43.3	-0.1768	0			33.4	1.306	1.353	0.027		33.4	0.438	0.439	0.003
	-43.2	0.4076	0		-43.2	0.2769	0		-43.2	0.0704	0		-43.2	0.751	0		-43.2	0.4138	0		-43.2	0.9016	0		-43.2	-0.2288	0		-43.2	-0.1847	0			33.6	1.303	1.352	0.022		33.6	0.442	0.439	0.005
	-43.1	0.369907	0		-43.1	0.3398	0		-43.1	0.072	0		-43.1	0.7589	0		-43.1	0.418099	0		-43.1	0.8726	0		-43.1	-0.2348	0		-43.1	-0.194	0			33.8	1.304	1.352	0.026		33.8	0.443	0.439	0.003
	-43	0.3712	0		-43	0.3162	0		-43	0.0791	0		-43	0.76	0		-43	0.4131	0		-43	0.8515	0		-43	-0.2327	0		-43	-0.2036	0			34	1.3	1.354	0.023		34	0.443	0.44	-0.002
	-42.9	0.3973	0		-42.9	0.2991	0		-42.9	0.0753	0		-42.9	0.7534	0		-42.9	0.452694	0		-42.9	0.8209	0		-42.9	-0.1878	0		-42.9	-0.2155	0			34.2	1.305	1.354	0.024		34.2	0.45	0.444	0
	-42.8	0.409	0		-42.8	0.2765	0		-42.8	0.101794	0		-42.8	0.7215	0		-42.8	0.4184	0		-42.8	0.7875	0		-42.8	-0.1829	0		-42.8	-0.1788	0			34.4	1.308	1.355	0.024		34.4	0.447	0.449	0.006
	-42.7	0.4314	0		-42.7	0.2289	0		-42.7	0.097	0		-42.7	0.7317	0		-42.7	0.418	0		-42.7	0.7961	0		-42.7	-0.2231	0		-42.7	-0.2201	0			34.6	1.307	1.358	0.025		34.6	0.449	0.444	0.001
	-42.6	0.4667	0		-42.6	0.19	0		-42.6	0.1082	0		-42.6	0.7266	0		-42.6	0.4186	0		-42.6	0.7906	0		-42.6	-0.229	0		-42.6	-0.2167	0			34.8	1.307	1.355	0.026		34.8	0.445	0.448	0.001
	-42.5	0.4885	0		-42.5	0.1522	0		-42.5	0.1086	0		-42.5	0.7368	0		-42.5	0.4185	0		-42.5	0.8343	0		-42.5	-0.2239	0		-42.5	-0.2577	0			35	1.304	1.356	0.026		35	0.453	0.448	0.003
	-42.4	0.4971	0		-42.4	0.1537	0		-42.4	0.1232	0		-42.4	0.7357	0		-42.4	0.4208	0		-42.4	0.8514	0		-42.4	-0.222	0		-42.4	-0.2583	0			35.2	1.31	1.359	0.027		35.2	0.452	0.45	0.006
	-42.3	0.4794	0		-42.3	0.1265	0		-42.3	0.099598	0		-42.3	0.7251	0		-42.3	0.4192	0		-42.3	0.848	0		-42.3	-0.2176	0		-42.3	-0.2372	0			35.4	1.309	1.36	0.023		35.4	0.453	0.45	0.002
	-42.2	0.4606	0		-42.2	0.1861	0		-42.2	0.0952	0		-42.2	0.6928	0		-42.2	0.4128	0		-42.2	0.8023	0		-42.2	-0.2129	0		-42.2	-0.2224	0			35.6	1.311	1.361	0.025		35.6	0.456	0.453	-0.001
	-42.1	0.446	0		-42.1	0.2356	0		-42.1	0.0895	0		-42.1	0.7057	0		-42.1	0.410501	0		-42.1	0.7757	0		-42.1	-0.2092	0		-42.1	-0.2123	0			35.8	1.31	1.36	0.025		35.8	0.449	0.452	0.003
	-42	0.4485	0		-42	0.2572	0		-42	0.0651	0		-42	0.6931	0		-42	0.4223	0		-42	0.7957	0		-42	-0.2259	0		-42	-0.2036	0			36	1.311	1.358	0.024		36	0.457	0.458	0
	-41.9	0.4346	0		-41.9	0.2719	0		-41.9	0.0513	0		-41.9	0.7007	0		-41.9	0.411798	0		-41.9	0.793	0		-41.9	-0.2114	0		-41.9	-0.1952	0			36.2	1.312	1.358	0.025		36.2	0.455	0.455	0.002
	-41.8	0.4278	0		-41.8	0.2791	0		-41.8	0.055895	0		-41.8	0.697	0		-41.8	0.4036	0		-41.8	0.7999	0		-41.8	-0.1933	0		-41.8	-0.2182	0			36.4	1.31	1.361	0.027		36.4	0.455	0.458	0.005
	-41.7	0.426	0		-41.7	0.3044	0		-41.7	0.0463	0		-41.7	0.7063	0		-41.7	0.3908	0		-41.7	0.8615	0		-41.7	-0.1841	0		-41.7	-0.2038	0			36.6	1.313	1.362	0.024		36.6	0.455	0.457	0.003
	-41.6	0.405703	0		-41.6	0.3199	0		-41.6	0.0386	0		-41.6	0.717	0		-41.6	0.409902	0		-41.6	0.9124	0		-41.6	-0.1892	0		-41.6	-0.2191	0			36.8	1.318	1.362	0.024		36.8	0.461	0.458	0.001
	-41.5	0.3947	0		-41.5	0.3244	0		-41.5	0.0485	0		-41.5	0.7271	0		-41.5	0.4361	0		-41.5	0.9497	0		-41.5	-0.1741	0		-41.5	-0.2284	0			37	1.312	1.363	0.02		37	0.463	0.463	0.001
	-41.4	0.3484	0		-41.4	0.326	0		-41.4	0.0058	0		-41.4	0.7376	0		-41.4	0.406099	0		-41.4	1.0043	0		-41.4	-0.172	0		-41.4	-0.2403	0			37.2	1.313	1.365	0.022		37.2	0.462	0.46	0.003
	-41.3	0.3286	0		-41.3	0.34	0		-41.3	0.013899	0		-41.3	0.7037	0		-41.3	0.3932	0		-41.3	1.0573	0		-41.3	-0.1823	0		-41.3	-0.2531	0			37.4	1.315	1.365	0.027		37.4	0.462	0.462	0.004
	-41.2	0.3154	0		-41.2	0.3253	0		-41.2	0.0232	0		-41.2	0.7898	0		-41.2	0.3845	0		-41.2	1.1107	0		-41.2	-0.1706	0		-41.2	-0.26751	0			37.6	1.318	1.365	0.024		37.6	0.466	0.466	0.002
	-41.1	0.283205	0		-41.1	0.3575	0		-41.1	0.0235	0		-41.1	0.8434	0		-41.1	0.429196	0		-41.1	1.0736	0		-41.1	-0.1556	0		-41.1	-0.2698	0			37.8	1.315	1.367	0.022		37.8	0.464	0.47	0.003
	-41	0.2838	0		-41	0.2084	0		-41	-0.0056	0		-41	0.6746	0		-41	0.4053	0		-41	0.9336	0		-41	-0.1853	0		-41	-0.2385	0			38	1.318	1.364	0.026		38	0.466	0.465	0.002
	-40.9	-0.0515	0		-40.9	-0.0972	0		-40.9	-0.6443	0		-40.9	0.4083	0		-40.9	-0.19161	0		-40.9	0.6086	0		-40.9	-0.50857	0		-40.9	-0.53916	0			38.2	1.318	1.368	0.026		38.2	0.467	0.47	0
	-40.8	-0.4758	0		-40.8	-0.9661	0		-40.8	-1.57156	0		-40.8	-0.3143	0		-40.8	0.391	0		-40.8	0.709	0		-40.8	-0.9427	0		-40.8	-0.9226	0			38.4	1.321	1.367	0.021		38.4	0.466	0.47	0.005
	-40.7	0.786	0		-40.7	1.283	0		-40.7	2.7027	0		-40.7	1.7701	0		-40.7	0.5437	0		-40.7	1.2158	0		-40.7	0.329635	0		-40.7	0.296942	0			38.6	1.312	1.368	0.024		38.6	0.469	0.467	-0.002
	-40.6	1.26685	0		-40.6	0.7438	0		-40.6	1.3054	0		-40.6	1.4249	0		-40.6	0.971677	0		-40.6	1.8149	0		-40.6	0.569612	0		-40.6	0.811609	0			38.8	1.32	1.366	0.023		38.8	0.469	0.47	0.006
	-40.5	1.4792	0		-40.5	-0.0169	0		-40.5	-0.1203	0		-40.5	1.9174	0		-40.5	0.1601	0		-40.5	2.0541	0		-40.5	0.9212	0		-40.5	1.2511	0			39	1.317	1.371	0.028		39	0.471	0.474	0.001
	-40.4	1.1237	0		-40.4	2.3819	0		-40.4	3.1002	0		-40.4	2.3195	0		-40.4	2.26227	0		-40.4	2.323	0		-40.4	0.40525	0		-40.4	0.542234	0			39.2	1.323	1.368	0.026		39.2	0.472	0.475	0.002
	-40.3	1.8083	0		-40.3	1.084	0		-40.3	0.039972	0		-40.3	2.4243	0		-40.3	-0.1053	0		-40.3	1.0476	0		-40.3	2.9433	0		-40.3	1.5428	0			39.4	1.32	1.368	0.023		39.4	0.477	0.479	0
	-40.2	-0.4569	0		-40.2	0.3773	0		-40.2	0.208	0		-40.2	-3.0379	0		-40.2	0.034	0		-40.2	0.4712	0		-40.2	-3.74497	0		-40.2	-1.27594	0			39.6	1.318	1.373	0.027		39.6	0.477	0.477	0.001
	-40.1	-0.21994	0		-40.1	-0.3093	0		-40.1	-0.9625	0		-40.1	-0.9086	0		-40.1	-0.56241	0		-40.1	0.5546	0		-40.1	-1.27947	0		-40.1	-1.02306	0			39.8	1.321	1.37	0.028		39.8	0.473	0.475	0
	-40	-0.1486	0		-40	1.4983	0		-40	0.9663	0		-40	0.2689	0		-40	0.3454	0		-40	1.4054	0		-40	-0.1925	0		-40	0.1779	0			40	1.32	1.369	0.027		40	0.473	0.477	0.003
	-39.9	-0.0703	0		-39.9	-1.0237	0		-39.9	-1.7227	0		-39.9	-1.5562	0		-39.9	-0.6212	0		-39.9	-0.0487	0		-39.9	-2.4547	0		-39.9	-1.9678	0			40.2	1.32	1.377	0.025		40.2	0.478	0.476	0
	-39.8	-0.0876	0		-39.8	0.2464	0		-39.8	-0.2087	0		-39.8	0.7257	0		-39.8	-0.2342	0		-39.8	1.5995	0		-39.8	0.2703	0		-39.8	0.6239	0			40.4	1.324	1.373	0.023		40.4	0.475	0.482	0.007
	-39.7	0.082	0		-39.7	0.254	0		-39.7	-0.0929	0		-39.7	0.5067	0		-39.7	0.4609	0		-39.7	1.1162	0		-39.7	0.114504	0		-39.7	0.261202	0			40.6	1.322	1.372	0.024		40.6	0.48	0.483	0.004
	-39.6	0.207402	0		-39.6	0.3796	0		-39.6	-0.0918	0		-39.6	0.5299	0		-39.6	0.255002	0		-39.6	1.1353	0		-39.6	-0.103	0		-39.6	0.0024	0			40.8	1.319	1.374	0.026		40.8	0.479	0.482	0
	-39.5	0.1971	0		-39.5	0.4118	0		-39.5	-0.0644	0		-39.5	0.5818	0		-39.5	0.3187	0		-39.5	1.0833	0		-39.5	-0.1115	0		-39.5	-0.0237	0			41	1.321	1.373	0.02		41	0.48	0.482	0
	-39.4	0.2093	0		-39.4	0.4199	0		-39.4	-0.0346	0		-39.4	0.6149	0		-39.4	0.339199	0		-39.4	1.0901	0		-39.4	-0.0987	0		-39.4	0.002499	0			41.2	1.324	1.373	0.022		41.2	0.483	0.481	0.002
	-39.3	0.2089	0		-39.3	0.4203	0		-39.3	-0.0012	0		-39.3	0.6533	0		-39.3	0.33	0		-39.3	1.0578	0		-39.3	-0.0839	0		-39.3	-0.0401	0			41.4	1.328	1.375	0.022		41.4	0.481	0.486	0.002
	-39.2	0.2271	0		-39.2	0.4322	0		-39.2	-0.0075	0		-39.2	0.6667	0		-39.2	0.3646	0		-39.2	1.0562	0		-39.2	-0.0899	0		-39.2	-0.0252	0			41.6	1.324	1.378	0.022		41.6	0.488	0.485	0.002
	-39.1	0.249901	0		-39.1	0.5195	0		-39.1	0.0633	0		-39.1	0.7396	0		-39.1	0.449981	0		-39.1	1.1378	0		-39.1	-0.07278	0		-39.1	-0.02778	0			41.8	1.325	1.376	0.027		41.8	0.485	0.487	0.005
	-39	0.3457	0		-39	0.4693	0		-39	0.1364	0		-39	0.7744	0		-39	0.3341	0		-39	1.0576	0		-39	0.0302	0		-39	0.0855	0			42	1.326	1.378	0.023		42	0.488	0.485	0.005
	-38.9	0.2621	0		-38.9	0.4733	0		-38.9	0.1864	0		-38.9	0.6644	0		-38.9	0.353101	0		-38.9	1.0466	0		-38.9	0.032674	0		-38.9	0.101177	0			42.2	1.32	1.373	0.021		42.2	0.485	0.489	0.004
	-38.8	0.2549	0		-38.8	0.4808	0		-38.8	3.1e-05	0		-38.8	0.5994	0		-38.8	0.3627	0		-38.8	1.0232	0		-38.8	-0.1243	0		-38.8	-0.06	0			42.4	1.326	1.378	0.02		42.4	0.484	0.484	0.005
	-38.7	0.2385	0		-38.7	0.5052	0		-38.7	0.0272	0		-38.7	0.5779	0		-38.7	0.3411	0		-38.7	0.9971	0		-38.7	-0.1447	0		-38.7	-0.0681	0			42.6	1.328	1.375	0.022		42.6	0.491	0.492	0
	-38.6	0.152301	0		-38.6	0.4391	0		-38.6	0.0207	0		-38.6	0.4646	0		-38.6	0.262089	0		-38.6	0.8651	0		-38.6	-0.26811	0		-38.6	-0.1917	0			42.8	1.33	1.378	0.025		42.8	0.486	0.488	0.001
	-38.5	0.2139	0		-38.5	0.4126	0		-38.5	-0.0104	0		-38.5	0.3837	0		-38.5	0.2395	0		-38.5	0.9221	0		-38.5	-0.3323	0		-38.5	-0.2057	0			43	1.326	1.375	0.025		43	0.494	0.492	0.002
	-38.4	0.2591	0		-38.4	0.4879	0		-38.4	0.0784	0		-38.4	0.2987	0		-38.4	0.197985	0		-38.4	0.8659	0		-38.4	-0.19231	0		-38.4	-0.03381	0			43.2	1.325	1.375	0.026		43.2	0.488	0.495	0
	-38.3	0.2196	0		-38.3	0.3442	0		-38.3	-0.09978	0		-38.3	0.1543	0		-38.3	0.0946	0		-38.3	0.8295	0		-38.3	-0.2564	0		-38.3	-0.1552	0			43.4	1.327	1.379	0.023		43.4	0.496	0.495	0.002
	-38.2	0.1043	0		-38.2	0.2872	0		-38.2	-0.344	0		-38.2	0.1484	0		-38.2	-0.0837	0		-38.2	0.8193	0		-38.2	-0.37873	0		-38.2	-0.17944	0			43.6	1.328	1.377	0.025		43.6	0.496	0.496	0.001
	-38.1	-0.06107	0		-38.1	0.2356	0		-38.1	-0.4728	0		-38.1	0.4778	0		-38.1	-0.1171	0		-38.1	0.8053	0		-38.1	-0.6073	0		-38.1	-0.42041	0			43.8	1.33	1.378	0.026		43.8	0.494	0.496	0.002
	-38	-0.0656	0		-38	0.1128	0		-38	-0.538	0		-38	0.4768	0		-38	-0.0983	0		-38	0.8118	0		-38	-0.6059	0		-38	-0.4082	0			44	1.327	1.378	0.027		44	0.492	0.498	0
	-37.9	-0.0311	0		-37.9	0.1058	0		-37.9	-0.2684	0		-37.9	0.5244	0		-37.9	0.377116	0		-37.9	0.8942	0		-37.9	-0.6043	0		-37.9	-0.32322	0			44.2	1.328	1.378	0.023		44.2	0.493	0.498	0.001
	-37.8	0.4152	0		-37.8	0.3948	0		-37.8	-0.60436	0		-37.8	0.9312	0		-37.8	0.5854	0		-37.8	1.0255	0		-37.8	0.1432	0		-37.8	0.252	0			44.4	1.329	1.38	0.023		44.4	0.495	0.504	0.001
	-37.7	0.5661	0		-37.7	0.6063	0		-37.7	-0.2815	0		-37.7	1.1754	0		-37.7	0.9101	0		-37.7	1.2584	0		-37.7	0.494614	0		-37.7	0.433694	0			44.6	1.332	1.379	0.02		44.6	0.5	0.499	0.005
	-37.6	0.668194	0		-37.6	0.7265	0		-37.6	-0.0863	0		-37.6	1.3082	0		-37.6	1.16932	0		-37.6	1.4506	0		-37.6	0.606695	0		-37.6	0.438307	0			44.8	1.331	1.382	0.02		44.8	0.497	0.504	0.002
	-37.5	0.7697	0		-37.5	0.9513	0		-37.5	0.382	0		-37.5	1.3552	0		-37.5	1.3313	0		-37.5	1.5108	0		-37.5	0.6189	0		-37.5	0.4585	0			45	1.33	1.386	0.021		45	0.499	0.505	0.004
	-37.4	0.8291	0		-37.4	0.7082	0		-37.4	0.3398	0		-37.4	1.3561	0		-37.4	0.999206	0		-37.4	1.5479	0		-37.4	-0.06539	0		-37.4	-0.0284	0			45.2	1.334	1.384	0.024		45.2	0.5	0.501	0
	-37.3	0.6768	0		-37.3	0.9581	0		-37.3	0.389896	0		-37.3	0.8224	0		-37.3	0.9347	0		-37.3	1.2182	0		-37.3	0.02	0		-37.3	-0.071	0			45.4	1.331	1.385	0.02		45.4	0.497	0.502	-0.001
	-37.2	0.5596	0		-37.2	0.8928	0		-37.2	0.311	0		-37.2	0.7124	0		-37.2	0.8871	0		-37.2	1.117	0		-37.2	0.137398	0		-37.2	-0.0589	0			45.6	1.333	1.383	0.023		45.6	0.499	0.505	0.003
	-37.1	0.532496	0		-37.1	0.7594	0		-37.1	0.2892	0		-37.1	0.6183	0		-37.1	0.722102	0		-37.1	1.0689	0		-37.1	0.076195	0		-37.1	-0.0451	0			45.8	1.331	1.385	0.022		45.8	0.503	0.506	0.006
	-37	0.4966	0		-37	0.7015	0		-37	0.2663	0		-37	0.6558	0		-37	0.6291	0		-37	1.0785	0		-37	0.0043	0		-37	-0.1257	0			46	1.334	1.383	0.027		46	0.504	0.508	0.004
	-36.9	0.4465	0		-36.9	0.6094	0		-36.9	0.2535	0		-36.9	0.6918	0		-36.9	0.478802	0		-36.9	1.0068	0		-36.9	-0.0861	0		-36.9	-0.2304	0			46.2	1.337	1.386	0.023		46.2	0.505	0.506	0.001
	-36.8	0.4601	0		-36.8	0.6152	0		-36.8	0.230293	0		-36.8	0.6448	0		-36.8	0.4756	0		-36.8	0.9829	0		-36.8	-0.1969	0		-36.8	-0.2161	0			46.4	1.338	1.382	0.026		46.4	0.505	0.512	-0.001
	-36.7	0.3668	0		-36.7	0.6192	0		-36.7	0.2498	0		-36.7	0.6146	0		-36.7	0.4427	0		-36.7	0.9942	0		-36.7	-0.2261	0		-36.7	-0.2351	0			46.6	1.336	1.383	0.02		46.6	0.509	0.512	0.002
	-36.6	0.3018	0		-36.6	0.6234	0		-36.6	0.2334	0		-36.6	0.6239	0		-36.6	0.346793	0		-36.6	0.9917	0		-36.6	-0.2352	0		-36.6	-0.226	0			46.8	1.336	1.381	0.023		46.8	0.511	0.51	0.001
	-36.5	0.2743	0		-36.5	0.6143	0		-36.5	0.2062	0		-36.5	0.6319	0		-36.5	0.2716	0		-36.5	0.9742	0		-36.5	-0.2284	0		-36.5	-0.1981	0			47	1.335	1.381	0.022		47	0.507	0.514	0
	-36.4	0.2631	0		-36.4	0.6001	0		-36.4	0.1855	0		-36.4	0.6144	0		-36.4	0.251595	0		-36.4	0.9834	0		-36.4	-0.2226	0		-36.4	-0.1901	0			47.2	1.333	1.388	0.022		47.2	0.513	0.519	0
	-36.3	0.2347	0		-36.3	0.5714	0		-36.3	0.174798	0		-36.3	0.5901	0		-36.3	0.194	0		-36.3	0.9547	0		-36.3	-0.2325	0		-36.3	-0.18	0			47.4	1.337	1.389	0.023		47.4	0.511	0.516	0.004
	-36.2	0.2109	0		-36.2	0.547	0		-36.2	0.1529	0		-36.2	0.6068	0		-36.2	0.2056	0		-36.2	0.9186	0		-36.2	-0.2154	0		-36.2	-0.1696	0			47.6	1.335	1.391	0.024		47.6	0.509	0.518	0.002
	-36.1	0.2115	0		-36.1	0.5215	0		-36.1	0.1059	0		-36.1	0.579	0		-36.1	0.201297	0		-36.1	0.8954	0		-36.1	-0.2058	0		-36.1	-0.1741	0			47.8	1.341	1.387	0.018		47.8	0.51	0.518	0.004
	-36	0.2139	0		-36	0.4847	0		-36	0.1043	0		-36	0.5559	0		-36	0.1943	0		-36	0.8773	0		-36	-0.2003	0		-36	-0.1934	0			48	1.339	1.388	0.026		48	0.513	0.519	0.001
	-35.9	0.2364	0		-35.9	0.4773	0		-35.9	0.0808	0		-35.9	0.5572	0		-35.9	0.216897	0		-35.9	0.8546	0		-35.9	-0.1969	0		-35.9	-0.181	0			48.2	1.336	1.385	0.019		48.2	0.511	0.52	0.001
	-35.8	0.2442	0		-35.8	0.4829	0		-35.8	0.065101	0		-35.8	0.5436	0		-35.8	0.2234	0		-35.8	0.8578	0		-35.8	-0.1921	0		-35.8	-0.1733	0			48.4	1.339	1.387	0.026		48.4	0.511	0.516	0
	-35.7	0.2519	0		-35.7	0.4739	0		-35.7	0.0646	0		-35.7	0.5122	0		-35.7	0.2206	0		-35.7	0.868	0		-35.7	-0.1845	0		-35.7	-0.1585	0			48.6	1.341	1.386	0.022		48.6	0.516	0.518	0.005
	-35.6	0.258303	0		-35.6	0.4702	0		-35.6	0.059	0		-35.6	0.4997	0		-35.6	0.254098	0		-35.6	0.8473	0		-35.6	-0.1836	0		-35.6	-0.149	0			48.8	1.337	1.39	0.021		48.8	0.516	0.522	0.002
	-35.5	0.2579	0		-35.5	0.4643	0		-35.5	0.0675	0		-35.5	0.5054	0		-35.5	0.2355	0		-35.5	0.8444	0		-35.5	-0.1781	0		-35.5	-0.1534	0			49	1.34	1.388	0.022		49	0.517	0.523	0.005
	-35.4	0.2573	0		-35.4	0.4455	0		-35.4	0.0698	0		-35.4	0.478	0		-35.4	0.255599	0		-35.4	0.8566	0		-35.4	-0.1774	0		-35.4	-0.1525	0			49.2	1.338	1.39	0.024		49.2	0.516	0.524	0.001
	-35.3	0.2538	0		-35.3	0.4512	0		-35.3	0.061499	0		-35.3	0.4759	0		-35.3	0.2564	0		-35.3	0.8599	0		-35.3	-0.1796	0		-35.3	-0.131	0			49.4	1.337	1.392	0.021		49.4	0.519	0.525	0.003
	-35.2	0.2726	0		-35.2	0.4398	0		-35.2	0.0524	0		-35.2	0.4526	0		-35.2	0.2539	0		-35.2	0.8361	0		-35.2	-0.1773	0		-35.2	-0.1204	0			49.6	1.335	1.387	0.025		49.6	0.522	0.527	0.002
	-35.1	0.2819	0		-35.1	0.4494	0		-35.1	0.0634	0		-35.1	0.452	0		-35.1	0.255298	0		-35.1	0.8397	0		-35.1	-0.1867	0		-35.1	-0.1167	0			49.8	1.338	1.39	0.025		49.8	0.52	0.528	0.004
	-35	0.2655	0		-35	0.4528	0		-35	0.0774	0		-35	0.4545	0		-35	0.2613	0		-35	0.8384	0		-35	-0.1822	0		-35	-0.1235	0			50	1.34	1.392	0.019		50	0.52	0.527	0.001
	-34.9	0.2489	0		-34.9	0.4332	0		-34.9	0.0552	0		-34.9	0.4554	0		-34.9	0.252398	0		-34.9	0.8264	0		-34.9	-0.1941	0		-34.9	-0.1164	0			50.2	1.344	1.394	0.025		50.2	0.517	0.53	0.005
	-34.8	0.2476	0		-34.8	0.4209	0		-34.8	0.057299	0		-34.8	0.4466	0		-34.8	0.2456	0		-34.8	0.8186	0		-34.8	-0.2002	0		-34.8	-0.1148	0			50.4	1.339	1.391	0.024		50.4	0.523	0.528	0.003
	-34.7	0.2557	0		-34.7	0.4295	0		-34.7	0.0509	0		-34.7	0.4503	0		-34.7	0.2386	0		-34.7	0.8325	0		-34.7	-0.2034	0		-34.7	-0.1298	0			50.6	1.34	1.391	0.027		50.6	0.524	0.532	0.004
	-34.6	0.258101	0		-34.6	0.4319	0		-34.6	0.0615	0		-34.6	0.4401	0		-34.6	0.241599	0		-34.6	0.8315	0		-34.6	-0.2076	0		-34.6	-0.1315	0			50.8	1.339	1.389	0.024		50.8	0.525	0.53	0.004
	-34.5	0.2507	0		-34.5	0.4309	0		-34.5	0.0631	0		-34.5	0.4359	0		-34.5	0.2392	0		-34.5	0.8253	0		-34.5	-0.2001	0		-34.5	-0.1369	0			51	1.338	1.392	0.021		51	0.525	0.533	0.002
	-34.4	0.2538	0		-34.4	0.4252	0		-34.4	0.0569	0		-34.4	0.4225	0		-34.4	0.240898	0		-34.4	0.8319	0		-34.4	-0.2047	0		-34.4	-0.1381	0			51.2	1.341	1.396	0.018		51.2	0.523	0.534	0.002
	-34.3	0.2478	0		-34.3	0.4272	0		-34.3	0.067199	0		-34.3	0.4184	0		-34.3	0.221	0		-34.3	0.8198	0		-34.3	-0.2016	0		-34.3	-0.1368	0			51.4	1.342	1.394	0.024		51.4	0.523	0.535	0.003
	-34.2	0.2359	0		-34.2	0.4259	0		-34.2	0.0674	0		-34.2	0.4166	0		-34.2	0.2244	0		-34.2	0.8183	0		-34.2	-0.1913	0		-34.2	-0.137	0			51.6	1.342	1.395	0.023		51.6	0.529	0.533	0.002
	-34.1	0.243101	0		-34.1	0.4265	0		-34.1	0.067	0		-34.1	0.4134	0		-34.1	0.213898	0		-34.1	0.8094	0		-34.1	-0.1876	0		-34.1	-0.1419	0			51.8	1.34	1.394	0.023		51.8	0.526	0.537	0.004
	-34	0.2402	0		-34	0.4326	0		-34	0.06	0		-34	0.4129	0		-34	0.2084	0		-34	0.7968	0		-34	-0.1807	0		-34	-0.1404	0			52	1.338	1.394	0.024		52	0.529	0.534	0.007
	-33.9	0.2336	0		-33.9	0.4308	0		-33.9	0.0478	0		-33.9	0.4122	0		-33.9	0.2151	0		-33.9	0.7875	0		-33.9	-0.173	0		-33.9	-0.1296	0			52.2	1.342	1.393	0.019		52.2	0.526	0.535	0.004
	-33.8	0.2342	0		-33.8	0.4234	0		-33.8	0.0359	0		-33.8	0.4248	0		-33.8	0.2282	0		-33.8	0.7741	0		-33.8	-0.1635	0		-33.8	-0.131	0			52.4	1.344	1.394	0.022		52.4	0.531	0.537	0.002
	-33.7	0.2381	0		-33.7	0.4173	0		-33.7	0.0288	0		-33.7	0.4285	0		-33.7	0.2286	0		-33.7	0.7641	0		-33.7	-0.151	0		-33.7	-0.1257	0			52.6	1.342	1.394	0.025		52.6	0.531	0.537	0.002
	-33.6	0.235802	0		-33.6	0.4219	0		-33.6	0.0222	0		-33.6	0.4329	0		-33.6	0.227399	0		-33.6	0.7599	0		-33.6	-0.1449	0		-33.6	-0.1167	0			52.8	1.343	1.391	0.023		52.8	0.535	0.54	0.002
	-33.5	0.2371	0		-33.5	0.4182	0		-33.5	0.0227	0		-33.5	0.4366	0		-33.5	0.2229	0		-33.5	0.7541	0		-33.5	-0.1441	0		-33.5	-0.1181	0			53	1.341	1.398	0.025		53	0.531	0.541	0.008
	-33.4	0.2345	0		-33.4	0.4099	0		-33.4	0.0261	0		-33.4	0.4414	0		-33.4	0.221799	0		-33.4	0.7513	0		-33.4	-0.1456	0		-33.4	-0.118	0			53.2	1.343	1.396	0.022		53.2	0.53	0.541	-0.002
	-33.3	0.2355	0		-33.3	0.4027	0		-33.3	0.0325	0		-33.3	0.4432	0		-33.3	0.22	0		-33.3	0.759	0		-33.3	-0.1416	0		-33.3	-0.1187	0			53.4	1.346	1.393	0.022		53.4	0.533	0.539	0.001
	-33.2	0.2331	0		-33.2	0.404	0		-33.2	0.0325	0		-33.2	0.4452	0		-33.2	0.2177	0		-33.2	0.7572	0		-33.2	-0.1475	0		-33.2	-0.1162	0			53.6	1.344	1.393	0.02		53.6	0.534	0.543	0.003
	-33.1	0.227801	0		-33.1	0.4004	0		-33.1	0.029	0		-33.1	0.4401	0		-33.1	0.212	0		-33.1	0.7534	0		-33.1	-0.1536	0		-33.1	-0.1175	0			53.8	1.344	1.397	0.027		53.8	0.536	0.539	0.001
	-33	0.2309	0		-33	0.3966	0		-33	0.0283	0		-33	0.4347	0		-33	0.2239	0		-33	0.7479	0		-33	-0.1585	0		-33	-0.1161	0			54	1.345	1.395	0.02		54	0.535	0.543	0.003
	-32.9	0.224	0		-32.9	0.3908	0		-32.9	0.0285	0		-32.9	0.4353	0		-32.9	0.229498	0		-32.9	0.7414	0		-32.9	-0.1537	0		-32.9	-0.1149	0			54.2	1.346	1.396	0.021		54.2	0.537	0.546	0.001
	-32.8	0.2232	0		-32.8	0.3879	0		-32.8	0.0285	0		-32.8	0.4335	0		-32.8	0.2239	0		-32.8	0.7405	0		-32.8	-0.1531	0		-32.8	-0.115	0			54.4	1.345	1.396	0.023		54.4	0.541	0.545	0.003
	-32.7	0.2179	0		-32.7	0.3846	0		-32.7	0.0269	0		-32.7	0.4341	0		-32.7	0.2217	0		-32.7	0.7367	0		-32.7	-0.1528	0		-32.7	-0.1096	0			54.6	1.349	1.398	0.024		54.6	0.539	0.547	0.004
	-32.6	0.220601	0		-32.6	0.3815	0		-32.6	0.0303	0		-32.6	0.4345	0		-32.6	0.219799	0		-32.6	0.7368	0		-32.6	-0.1506	0		-32.6	-0.112	0			54.8	1.349	1.398	0.02		54.8	0.54	0.547	0.002
	-32.5	0.2218	0		-32.5	0.3779	0		-32.5	0.0326	0		-32.5	0.4311	0		-32.5	0.2211	0		-32.5	0.7356	0		-32.5	-0.1447	0		-32.5	-0.1104	0			55	1.346	1.402	0.022		55	0.539	0.548	0
	-32.4	0.2268	0		-32.4	0.3798	0		-32.4	0.0383	0		-32.4	0.4235	0		-32.4	0.219499	0		-32.4	0.735	0		-32.4	-0.1394	0		-32.4	-0.1077	0			55.2	1.346	1.397	0.02		55.2	0.54	0.548	0.001
	-32.3	0.2256	0		-32.3	0.3818	0		-32.3	0.0389	0		-32.3	0.4188	0		-32.3	0.2203	0		-32.3	0.7282	0		-32.3	-0.1302	0		-32.3	-0.1105	0			55.4	1.344	1.394	0.02		55.4	0.538	0.55	0.003
	-32.2	0.2256	0		-32.2	0.3838	0		-32.2	0.0369	0		-32.2	0.4123	0		-32.2	0.2162	0		-32.2	0.7229	0		-32.2	-0.1281	0		-32.2	-0.1112	0			55.6	1.343	1.397	0.022		55.6	0.544	0.549	0.002
	-32.1	0.225301	0		-32.1	0.381	0		-32.1	0.0362	0		-32.1	0.4132	0		-32.1	0.213299	0		-32.1	0.7165	0		-32.1	-0.1291	0		-32.1	-0.111	0			55.8	1.349	1.396	0.022		55.8	0.545	0.551	0.001
	-32	0.2265	0		-32	0.3812	0		-32	0.0363	0		-32	0.4078	0		-32	0.2124	0		-32	0.7134	0		-32	-0.1317	0		-32	-0.1117	0			56	1.346	1.398	0.022		56	0.543	0.55	0
	-31.9	0.2259	0		-31.9	0.3768	0		-31.9	0.0338	0		-31.9	0.4042	0		-31.9	0.211699	0		-31.9	0.7105	0		-31.9	-0.1304	0		-31.9	-0.1113	0			56.2	1.348	1.399	0.022		56.2	0.544	0.551	0.002
	-31.8	0.228	0		-31.8	0.3753	0		-31.8	0.0288	0		-31.8	0.404	0		-31.8	0.2142	0		-31.8	0.7036	0		-31.8	-0.1287	0		-31.8	-0.1083	0			56.4	1.348	1.4	0.027		56.4	0.548	0.553	0
	-31.7	0.225	0		-31.7	0.3704	0		-31.7	0.0281	0		-31.7	0.403	0		-31.7	0.2145	0		-31.7	0.6987	0		-31.7	-0.126	0		-31.7	-0.1078	0			56.6	1.352	1.404	0.025		56.6	0.548	0.557	0.002
	-31.6	0.226201	0		-31.6	0.3669	0		-31.6	0.0279	0		-31.6	0.3984	0		-31.6	0.215599	0		-31.6	0.6931	0		-31.6	-0.1283	0		-31.6	-0.1083	0			56.8	1.35	1.401	0.022		56.8	0.549	0.559	0.003
	-31.5	0.2293	0		-31.5	0.365	0		-31.5	0.0293	0		-31.5	0.3935	0		-31.5	0.2157	0		-31.5	0.6872	0		-31.5	-0.1266	0		-31.5	-0.111	0			57	1.349	1.399	0.021		57	0.546	0.561	0.003
	-31.4	0.2305	0		-31.4	0.3629	0		-31.4	0.0275	0		-31.4	0.3904	0		-31.4	0.218399	0		-31.4	0.6829	0		-31.4	-0.1296	0		-31.4	-0.1091	0			57.2	1.347	1.4	0.021		57.2	0.548	0.557	0.004
	-31.3	0.2348	0		-31.3	0.3607	0		-31.3	0.0241	0		-31.3	0.3844	0		-31.3	0.2165	0		-31.3	0.6827	0		-31.3	-0.1329	0		-31.3	-0.1041	0			57.4	1.348	1.401	0.025		57.4	0.551	0.558	0.004
	-31.2	0.2384	0		-31.2	0.3565	0		-31.2	0.0207	0		-31.2	0.3807	0		-31.2	0.2139	0		-31.2	0.6767	0		-31.2	-0.1303	0		-31.2	-0.1084	0			57.6	1.352	1.401	0.021		57.6	0.548	0.557	0.003
	-31.1	0.239901	0		-31.1	0.3529	0		-31.1	0.021	0		-31.1	0.3779	0		-31.1	0.213699	0		-31.1	0.6728	0		-31.1	-0.128	0		-31.1	-0.1074	0			57.8	1.348	1.4	0.026		57.8	0.554	0.558	0.001
	-31	0.2417	0		-31	0.3525	0		-31	0.0213	0		-31	0.3742	0		-31	0.2106	0		-31	0.6679	0		-31	-0.1304	0		-31	-0.106	0			58	1.349	1.403	0.024		58	0.55	0.563	0.002
	-30.9	0.2408	0		-30.9	0.3435	0		-30.9	0.02	0		-30.9	0.3702	0		-30.9	0.212299	0		-30.9	0.6597	0		-30.9	-0.1246	0		-30.9	-0.1049	0			58.2	1.352	1.401	0.022		58.2	0.55	0.564	0.004
	-30.8	0.2383	0		-30.8	0.3405	0		-30.8	0.0171	0		-30.8	0.3669	0		-30.8	0.2121	0		-30.8	0.6526	0		-30.8	-0.1223	0		-30.8	-0.1077	0			58.4	1.351	1.399	0.023		58.4	0.552	0.563	0.002
	-30.7	0.2391	0		-30.7	0.3337	0		-30.7	0.0109	0		-30.7	0.361	0		-30.7	0.2117	0		-30.7	0.6491	0		-30.7	-0.1212	0		-30.7	-0.1097	0			58.6	1.351	1.399	0.022		58.6	0.554	0.561	-0.001
	-30.6	0.243501	0		-30.6	0.3319	0		-30.6	0.008	0		-30.6	0.358	0		-30.6	0.210999	0		-30.6	0.6481	0		-30.6	-0.1182	0		-30.6	-0.1096	0			58.8	1.348	1.4	0.027		58.8	0.552	0.563	0
	-30.5	0.2429	0		-30.5	0.3268	0		-30.5	0.0051	0		-30.5	0.3568	0		-30.5	0.2124	0		-30.5	0.6434	0		-30.5	-0.1183	0		-30.5	-0.1107	0			59	1.349	1.403	0.022		59	0.552	0.56	0.002
	-30.4	0.2445	0		-30.4	0.323	0		-30.4	0.0062	0		-30.4	0.3571	0		-30.4	0.204099	0		-30.4	0.6399	0		-30.4	-0.1159	0		-30.4	-0.1115	0			59.2	1.353	1.4	0.021		59.2	0.557	0.559	0.004
	-30.3	0.2407	0		-30.3	0.3223	0		-30.3	0.009699	0		-30.3	0.3495	0		-30.3	0.2029	0		-30.3	0.638	0		-30.3	-0.1145	0		-30.3	-0.1087	0			59.4	1.356	1.403	0.022		59.4	0.558	0.563	0.001
	-30.2	0.2349	0		-30.2	0.3174	0		-30.2	0.008	0		-30.2	0.3442	0		-30.2	0.2069	0		-30.2	0.6334	0		-30.2	-0.1131	0		-30.2	-0.1088	0			59.6	1.355	1.403	0.023		59.6	0.554	0.567	0.002
	-30.1	0.234801	0		-30.1	0.3167	0		-30.1	0.0031	0		-30.1	0.346	0		-30.1	0.2059	0		-30.1	0.6273	0		-30.1	-0.1173	0		-30.1	-0.1081	0			59.8	1.352	1.402	0.025		59.8	0.556	0.568	0.004
	-30	0.2375	0		-30	0.3143	0		-30	0.0014	0		-30	0.3452	0		-30	0.2094	0		-30	0.6242	0		-30	-0.1122	0		-30	-0.1097	0			60	1.35	1.403	0.02		60	0.558	0.57	0.002
	-29.9	0.2364	0		-29.9	0.3089	0		-29.9	0.0024	0		-29.9	0.3435	0		-29.9	0.209899	0		-29.9	0.6221	0		-29.9	-0.1085	0		-29.9	-0.1109	0			60.2	1.354	1.403	0.023		60.2	0.559	0.571	0.002
	-29.8	0.2371	0		-29.8	0.3048	0		-29.8	0.004599	0		-29.8	0.341	0		-29.8	0.2073	0		-29.8	0.6187	0		-29.8	-0.1077	0		-29.8	-0.1063	0			60.4	1.356	1.401	0.023		60.4	0.558	0.569	-0.001
	-29.7	0.2382	0		-29.7	0.3029	0		-29.7	-0.0016	0		-29.7	0.3331	0		-29.7	0.2051	0		-29.7	0.6169	0		-29.7	-0.1118	0		-29.7	-0.1035	0			60.6	1.353	1.404	0.021		60.6	0.562	0.57	0.003
	-29.6	0.238901	0		-29.6	0.3007	0		-29.6	-0.0048	0		-29.6	0.3282	0		-29.6	0.202399	0		-29.6	0.6118	0		-29.6	-0.1108	0		-29.6	-0.0986	0			60.8	1.353	1.405	0.017		60.8	0.557	0.575	0.004
	-29.5	0.2441	0		-29.5	0.2961	0		-29.5	-0.0075	0		-29.5	0.3251	0		-29.5	0.1999	0		-29.5	0.609	0		-29.5	-0.1115	0		-29.5	-0.0942	0			61	1.352	1.4	0.023		61	0.563	0.571	0.001
	-29.4	0.2447	0		-29.4	0.2926	0		-29.4	-0.0111	0		-29.4	0.3221	0		-29.4	0.199999	0		-29.4	0.6034	0		-29.4	-0.1124	0		-29.4	-0.0952	0			61.2	1.352	1.401	0.026		61.2	0.562	0.574	0.003
	-29.3	0.2489	0		-29.3	0.2896	0		-29.3	-0.0135	0		-29.3	0.3164	0		-29.3	0.2041	0		-29.3	0.5996	0		-29.3	-0.1125	0		-29.3	-0.0993	0			61.4	1.361	1.404	0.024		61.4	0.561	0.579	0.002
	-29.2	0.2461	0		-29.2	0.2812	0		-29.2	-0.0137	0		-29.2	0.3073	0		-29.2	0.2042	0		-29.2	0.5948	0		-29.2	-0.11	0		-29.2	-0.1014	0			61.6	1.351	1.401	0.022		61.6	0.564	0.572	0.003
	-29.1	0.241502	0		-29.1	0.2784	0		-29.1	-0.0141	0		-29.1	0.3049	0		-29.1	0.205599	0		-29.1	0.5883	0		-29.1	-0.1121	0		-29.1	-0.1018	0			61.8	1.351	1.401	0.02		61.8	0.565	0.574	0.001
	-29	0.2434	0		-29	0.2746	0		-29	-0.0149	0		-29	0.2953	0		-29	0.2031	0		-29	0.5869	0		-29	-0.1092	0		-29	-0.1026	0			62	1.356	1.405	0.021		62	0.563	0.575	0.007
	-28.9	0.2476	0		-28.9	0.2692	0		-28.9	-0.0174	0		-28.9	0.2924	0		-28.9	0.200299	0		-28.9	0.5847	0		-28.9	-0.1059	0		-28.9	-0.1035	0			62.2	1.355	1.411	0.019		62.2	0.566	0.576	0.003
	-28.8	0.2502	0		-28.8	0.2668	0		-28.8	-0.0183	0		-28.8	0.2864	0		-28.8	0.2009	0		-28.8	0.5803	0		-28.8	-0.0992	0		-28.8	-0.1012	0			62.4	1.352	1.405	0.019		62.4	0.564	0.577	0.005
	-28.7	0.2504	0		-28.7	0.2703	0		-28.7	-0.0173	0		-28.7	0.2819	0		-28.7	0.1977	0		-28.7	0.5732	0		-28.7	-0.0968	0		-28.7	-0.1005	0			62.6	1.353	1.406	0.022		62.6	0.566	0.58	0.001
	-28.6	0.249802	0		-28.6	0.2651	0		-28.6	-0.017	0		-28.6	0.2801	0		-28.6	0.197899	0		-28.6	0.5708	0		-28.6	-0.0949	0		-28.6	-0.1002	0			62.8	1.353	1.408	0.024		62.8	0.569	0.58	0.001
	-28.5	0.2515	0		-28.5	0.2627	0		-28.5	-0.0172	0		-28.5	0.2773	0		-28.5	0.1961	0		-28.5	0.5634	0		-28.5	-0.0898	0		-28.5	-0.0977	0			63	1.356	1.406	0.024		63	0.566	0.577	0
	-28.4	0.2516	0		-28.4	0.2576	0		-28.4	-0.0119	0		-28.4	0.2717	0		-28.4	0.195499	0		-28.4	0.5533	0		-28.4	-0.0885	0		-28.4	-0.1008	0			63.2	1.356	1.408	0.022		63.2	0.569	0.58	0.001
	-28.3	0.2541	0		-28.3	0.2554	0		-28.3	-0.0113	0		-28.3	0.2655	0		-28.3	0.1951	0		-28.3	0.5482	0		-28.3	-0.0881	0		-28.3	-0.1058	0			63.4	1.354	1.407	0.022		63.4	0.565	0.578	0.004
	-28.2	0.251	0		-28.2	0.2512	0		-28.2	-0.0138	0		-28.2	0.2608	0		-28.2	0.1914	0		-28.2	0.5445	0		-28.2	-0.0894	0		-28.2	-0.109	0			63.6	1.357	1.403	0.022		63.6	0.572	0.58	0.001
	-28.1	0.248901	0		-28.1	0.2488	0		-28.1	-0.0122	0		-28.1	0.2582	0		-28.1	0.192199	0		-28.1	0.5373	0		-28.1	-0.0921	0		-28.1	-0.1066	0			63.8	1.355	1.407	0.02		63.8	0.572	0.584	0.002
	-28	0.2494	0		-28	0.2458	0		-28	-0.0114	0		-28	0.253	0		-28	0.1917	0		-28	0.5316	0		-28	-0.0918	0		-28	-0.107	0			64	1.356	1.405	0.024		64	0.573	0.583	0.002
	-27.9	0.2523	0		-27.9	0.2469	0		-27.9	-0.0093	0		-27.9	0.2517	0		-27.9	0.192699	0		-27.9	0.529	0		-27.9	-0.0902	0		-27.9	-0.1064	0			64.2	1.356	1.406	0.019		64.2	0.574	0.582	-0.001
	-27.8	0.2537	0		-27.8	0.2448	0		-27.8	-0.0135	0		-27.8	0.2468	0		-27.8	0.1899	0		-27.8	0.5296	0		-27.8	-0.0871	0		-27.8	-0.1034	0			64.4	1.357	1.404	0.022		64.4	0.575	0.584	0.003
	-27.7	0.2501	0		-27.7	0.2391	0		-27.7	-0.01	0		-27.7	0.2434	0		-27.7	0.1917	0		-27.7	0.5276	0		-27.7	-0.0895	0		-27.7	-0.1037	0			64.6	1.357	1.405	0.026		64.6	0.573	0.584	0
	-27.6	0.252601	0		-27.6	0.2336	0		-27.6	-0.0036	0		-27.6	0.2401	0		-27.6	0.188999	0		-27.6	0.5222	0		-27.6	-0.0909	0		-27.6	-0.1052	0			64.8	1.358	1.409	0.018		64.8	0.574	0.589	0.005
	-27.5	0.2539	0		-27.5	0.2303	0		-27.5	-0.0071	0		-27.5	0.2373	0		-27.5	0.1912	0		-27.5	0.5156	0		-27.5	-0.0922	0		-27.5	-0.1044	0			65	1.353	1.404	0.023		65	0.578	0.588	0.004
	-27.4	0.2522	0		-27.4	0.227	0		-27.4	-0.0095	0		-27.4	0.2333	0		-27.4	0.186199	0		-27.4	0.5087	0		-27.4	-0.0878	0		-27.4	-0.107	0			65.2	1.352	1.407	0.019		65.2	0.576	0.59	0.001
	-27.3	0.2539	0		-27.3	0.2259	0		-27.3	-0.0122	0		-27.3	0.2255	0		-27.3	0.1872	0		-27.3	0.5043	0		-27.3	-0.089	0		-27.3	-0.105	0			65.4	1.358	1.407	0.022		65.4	0.575	0.587	0.002
	-27.2	0.2552	0		-27.2	0.2189	0		-27.2	-0.0138	0		-27.2	0.2238	0		-27.2	0.1875	0		-27.2	0.5023	0		-27.2	-0.0875	0		-27.2	-0.1018	0			65.6	1.354	1.408	0.025		65.6	0.576	0.59	0.004
	-27.1	0.256501	0		-27.1	0.2099	0		-27.1	-0.011	0		-27.1	0.2222	0		-27.1	0.188699	0		-27.1	0.4965	0		-27.1	-0.0876	0		-27.1	-0.0976	0			65.8	1.359	1.408	0.022		65.8	0.572	0.588	-0.001
	-27	0.2583	0		-27	0.2043	0		-27	-0.0084	0		-27	0.2218	0		-27	0.1884	0		-27	0.4932	0		-27	-0.0871	0		-27	-0.0949	0			66	1.357	1.407	0.022		66	0.574	0.587	0.002
	-26.9	0.2555	0		-26.9	0.2004	0		-26.9	-0.0133	0		-26.9	0.2151	0		-26.9	0.185699	0		-26.9	0.4876	0		-26.9	-0.086	0		-26.9	-0.0966	0			66.2	1.357	1.406	0.018		66.2	0.576	0.592	0.001
	-26.8	0.2597	0		-26.8	0.1984	0		-26.8	-0.0122	0		-26.8	0.2129	0		-26.8	0.1843	0		-26.8	0.483	0		-26.8	-0.0874	0		-26.8	-0.095	0			66.4	1.356	1.409	0.024		66.4	0.576	0.593	-0.001
	-26.7	0.2613	0		-26.7	0.1934	0		-26.7	-0.0083	0		-26.7	0.2138	0		-26.7	0.187	0		-26.7	0.4756	0		-26.7	-0.0885	0		-26.7	-0.0942	0			66.6	1.358	1.409	0.023		66.6	0.579	0.594	0
	-26.6	0.264801	0		-26.6	0.1923	0		-26.6	-0.0104	0		-26.6	0.2094	0		-26.6	0.184899	0		-26.6	0.4722	0		-26.6	-0.0879	0		-26.6	-0.0934	0			66.8	1.357	1.409	0.022		66.8	0.582	0.59	0.001
	-26.5	0.262	0		-26.5	0.1917	0		-26.5	-0.0158	0		-26.5	0.2057	0		-26.5	0.1841	0		-26.5	0.4635	0		-26.5	-0.0908	0		-26.5	-0.0926	0			67	1.357	1.406	0.023		67	0.584	0.593	0.001
	-26.4	0.261	0		-26.4	0.1887	0		-26.4	-0.0158	0		-26.4	0.2025	0		-26.4	0.181799	0		-26.4	0.4576	0		-26.4	-0.094	0		-26.4	-0.0974	0			67.2	1.358	1.411	0.022		67.2	0.58	0.594	0.001
	-26.3	0.2609	0		-26.3	0.1814	0		-26.3	-0.016	0		-26.3	0.2	0		-26.3	0.1822	0		-26.3	0.4508	0		-26.3	-0.094	0		-26.3	-0.0995	0			67.4	1.362	1.411	0.021		67.4	0.584	0.594	0.003
	-26.2	0.2657	0		-26.2	0.1782	0		-26.2	-0.0168	0		-26.2	0.1945	0		-26.2	0.1834	0		-26.2	0.4459	0		-26.2	-0.1	0		-26.2	-0.0979	0			67.6	1.355	1.409	0.021		67.6	0.585	0.597	0.002
	-26.1	0.264901	0		-26.1	0.1766	0		-26.1	-0.0138	0		-26.1	0.1904	0		-26.1	0.183299	0		-26.1	0.4397	0		-26.1	-0.1036	0		-26.1	-0.0977	0			67.8	1.361	1.412	0.023		67.8	0.585	0.6	0.003
	-26	0.2638	0		-26	0.1706	0		-26	-0.0147	0		-26	0.1828	0		-26	0.1847	0		-26	0.4351	0		-26	-0.1053	0		-26	-0.1011	0			68	1.359	1.41	0.024		68	0.582	0.6	0.004
	-25.9	0.2619	0		-25.9	0.1663	0		-25.9	-0.0165	0		-25.9	0.1834	0		-25.9	0.185899	0		-25.9	0.4263	0		-25.9	-0.1078	0		-25.9	-0.0995	0			68.2	1.362	1.412	0.024		68.2	0.585	0.601	0
	-25.8	0.2625	0		-25.8	0.1669	0		-25.8	-0.0182	0		-25.8	0.1789	0		-25.8	0.1848	0		-25.8	0.4171	0		-25.8	-0.112	0		-25.8	-0.1042	0			68.4	1.361	1.41	0.024		68.4	0.591	0.596	0.002
	-25.7	0.2602	0		-25.7	0.1636	0		-25.7	-0.0175	0		-25.7	0.1766	0		-25.7	0.1824	0		-25.7	0.4131	0		-25.7	-0.1125	0		-25.7	-0.1072	0			68.6	1.36	1.413	0.019		68.6	0.585	0.601	0
	-25.6	0.258102	0		-25.6	0.1655	0		-25.6	-0.0127	0		-25.6	0.1789	0		-25.6	0.181999	0		-25.6	0.4074	0		-25.6	-0.1156	0		-25.6	-0.1067	0			68.8	1.364	1.41	0.021		68.8	0.583	0.6	0.003
	-25.5	0.2566	0		-25.5	0.1602	0		-25.5	-0.009	0		-25.5	0.1775	0		-25.5	0.1776	0		-25.5	0.4022	0		-25.5	-0.1089	0		-25.5	-0.1082	0			69	1.359	1.411	0.023		69	0.587	0.603	0.004
	-25.4	0.2495	0		-25.4	0.1559	0		-25.4	-0.0107	0		-25.4	0.1803	0		-25.4	0.174599	0		-25.4	0.3938	0		-25.4	-0.1101	0		-25.4	-0.1092	0			69.2	1.358	1.41	0.02		69.2	0.589	0.604	0.003
	-25.3	0.2455	0		-25.3	0.154	0		-25.3	-0.0094	0		-25.3	0.1798	0		-25.3	0.1719	0		-25.3	0.3868	0		-25.3	-0.1082	0		-25.3	-0.115	0			69.4	1.36	1.41	0.023		69.4	0.591	0.603	0.001
	-25.2	0.2434	0		-25.2	0.1515	0		-25.2	-0.0096	0		-25.2	0.1767	0		-25.2	0.1705	0		-25.2	0.3774	0		-25.2	-0.1068	0		-25.2	-0.1185	0			69.6	1.365	1.411	0.019		69.6	0.59	0.602	0.004
	-25.1	0.240201	0		-25.1	0.1522	0		-25.1	-0.006	0		-25.1	0.1772	0		-25.1	0.172099	0		-25.1	0.3715	0		-25.1	-0.1071	0		-25.1	-0.1181	0			69.8	1.362	1.414	0.024		69.8	0.594	0.606	0.002
	-25	0.2395	0		-25	0.1535	0		-25	-0.0074	0		-25	0.1765	0		-25	0.1693	0		-25	0.3639	0		-25	-0.1098	0		-25	-0.1161	0			70	1.359	1.413	0.023		70	0.595	0.602	0.004
	-24.9	0.237	0		-24.9	0.1503	0		-24.9	-0.0089	0		-24.9	0.1717	0		-24.9	0.166599	0		-24.9	0.3625	0		-24.9	-0.1106	0		-24.9	-0.1144	0			70.2	1.363	1.411	0.021		70.2	0.59	0.606	-0.005
	-24.8	0.2362	0		-24.8	0.1539	0		-24.8	-0.0099	0		-24.8	0.1688	0		-24.8	0.1635	0		-24.8	0.3609	0		-24.8	-0.1175	0		-24.8	-0.1141	0			70.4	1.36	1.409	0.022		70.4	0.594	0.608	0.001
	-24.7	0.2325	0		-24.7	0.1569	0		-24.7	-0.0071	0		-24.7	0.1677	0		-24.7	0.1638	0		-24.7	0.3527	0		-24.7	-0.1173	0		-24.7	-0.1154	0			70.6	1.363	1.414	0.022		70.6	0.592	0.609	0.004
	-24.6	0.230701	0		-24.6	0.1589	0		-24.6	-0.0062	0		-24.6	0.1659	0		-24.6	0.1635	0		-24.6	0.3464	0		-24.6	-0.1191	0		-24.6	-0.1128	0			70.8	1.365	1.412	0.02		70.8	0.592	0.607	0.002
	-24.5	0.2244	0		-24.5	0.1605	0		-24.5	-0.0091	0		-24.5	0.1649	0		-24.5	0.1651	0		-24.5	0.3436	0		-24.5	-0.1162	0		-24.5	-0.1158	0			71	1.36	1.411	0.024		71	0.596	0.606	0.003
	-24.4	0.2252	0		-24.4	0.1616	0		-24.4	-0.0047	0		-24.4	0.1633	0		-24.4	0.159299	0		-24.4	0.3438	0		-24.4	-0.1143	0		-24.4	-0.1173	0			71.2	1.363	1.413	0.016		71.2	0.593	0.61	0
	-24.3	0.2252	0		-24.3	0.1602	0		-24.3	-0.0048	0		-24.3	0.1599	0		-24.3	0.1601	0		-24.3	0.3388	0		-24.3	-0.111	0		-24.3	-0.116	0			71.4	1.359	1.417	0.019		71.4	0.596	0.607	-0.003
	-24.2	0.2282	0		-24.2	0.1556	0		-24.2	-0.0069	0		-24.2	0.1605	0		-24.2	0.1588	0		-24.2	0.3324	0		-24.2	-0.1142	0		-24.2	-0.1179	0			71.6	1.363	1.416	0.021		71.6	0.596	0.613	0.005
	-24.1	0.231601	0		-24.1	0.1557	0		-24.1	-0.007	0		-24.1	0.1596	0		-24.1	0.153599	0		-24.1	0.3323	0		-24.1	-0.1145	0		-24.1	-0.1166	0			71.8	1.365	1.409	0.018		71.8	0.596	0.609	0.004
	-24	0.2328	0		-24	0.1516	0		-24	-0.0067	0		-24	0.1527	0		-24	0.1536	0		-24	0.3292	0		-24	-0.1093	0		-24	-0.1181	0			72	1.363	1.407	0.019		72	0.597	0.61	0.005
	-23.9	0.2288	0		-23.9	0.1538	0		-23.9	-0.0098	0		-23.9	0.1473	0		-23.9	0.150699	0		-23.9	0.3279	0		-23.9	-0.1118	0		-23.9	-0.1152	0			72.2	1.354	1.412	0.018		72.2	0.593	0.611	0
	-23.8	0.2272	0		-23.8	0.1567	0		-23.8	-0.0094	0		-23.8	0.1445	0		-23.8	0.1484	0		-23.8	0.3262	0		-23.8	-0.1146	0		-23.8	-0.1134	0			72.4	1.363	1.417	0.017		72.4	0.595	0.616	0.001
	-23.7	0.2247	0		-23.7	0.1558	0		-23.7	-0.0062	0		-23.7	0.141	0		-23.7	0.1506	0		-23.7	0.3236	0		-23.7	-0.115	0		-23.7	-0.1152	0			72.6	1.361	1.416	0.022		72.6	0.593	0.611	0
	-23.6	0.224401	0		-23.6	0.1494	0		-23.6	-0.0018	0		-23.6	0.1419	0		-23.6	0.152199	0		-23.6	0.3194	0		-23.6	-0.1111	0		-23.6	-0.1161	0			72.8	1.359	1.413	0.02		72.8	0.599	0.612	0.005
	-23.5	0.2205	0		-23.5	0.1463	0		-23.5	-0.0033	0		-23.5	0.1389	0		-23.5	0.1528	0		-23.5	0.3136	0		-23.5	-0.1085	0		-23.5	-0.1166	0			73	1.362	1.415	0.023		73	0.601	0.615	0.003
	-23.4	0.214	0		-23.4	0.1469	0		-23.4	-0.0017	0		-23.4	0.1309	0		-23.4	0.151799	0		-23.4	0.3099	0		-23.4	-0.1028	0		-23.4	-0.1197	0			73.2	1.365	1.418	0.022		73.2	0.597	0.613	0.001
	-23.3	0.2111	0		-23.3	0.1457	0		-23.3	-0.0002	0		-23.3	0.1239	0		-23.3	0.1492	0		-23.3	0.3085	0		-23.3	-0.0995	0		-23.3	-0.119	0			73.4	1.357	1.413	0.017		73.4	0.603	0.616	0.001
	-23.2	0.2062	0		-23.2	0.147	0		-23.2	-0.0008	0		-23.2	0.121	0		-23.2	0.1469	0		-23.2	0.3039	0		-23.2	-0.0975	0		-23.2	-0.1102	0			73.6	1.363	1.418	0.02		73.6	0.6	0.615	0.003
	-23.1	0.206101	0		-23.1	0.1492	0		-23.1	-0.0021	0		-23.1	0.122	0		-23.1	0.144799	0		-23.1	0.3039	0		-23.1	-0.0966	0		-23.1	-0.1076	0			73.8	1.365	1.415	0.023		73.8	0.601	0.615	0.003
	-23	0.2079	0		-23	0.1432	0		-23		0		-23	0.1155	0		-23	0.1453	0		-23	0.303	0		-23	-0.0949	0		-23	-0.0993	0			74	1.365	1.413	0.02		74	0.603	0.618	0.001
	-22.9	0.2049	0		-22.9	0.1385	0		-22.9	-0.0008	0		-22.9	0.1195	0		-22.9	0.144599	0		-22.9	0.2972	0		-22.9	-0.0984	0		-22.9	-0.0927	0			74.2	1.364	1.413	0.02		74.2	0.605	0.619	0.004
	-22.8	0.2047	0		-22.8	0.1407	0		-22.8	-0.0011	0		-22.8	0.1166	0		-22.8	0.144	0		-22.8	0.2924	0		-22.8	-0.1005	0		-22.8	-0.0881	0			74.4	1.362	1.413	0.021		74.4	0.606	0.623	0.005
	-22.7	0.2041	0		-22.7	0.1403	0		-22.7	-0.0002	0		-22.7	0.1154	0		-22.7	0.1429	0		-22.7	0.2924	0		-22.7	-0.102	0		-22.7	-0.0892	0			74.6	1.36	1.417	0.019		74.6	0.602	0.618	0.003
	-22.6	0.198803	0		-22.6	0.1361	0		-22.6	-0.0014	0		-22.6	0.1163	0		-22.6	0.142399	0		-22.6	0.29	0		-22.6	-0.1013	0		-22.6	-0.0886	0			74.8	1.368	1.413	0.02		74.8	0.605	0.616	0
	-22.5	0.1997	0		-22.5	0.1361	0		-22.5	0.0025	0		-22.5	0.1126	0		-22.5	0.1416	0		-22.5	0.2866	0		-22.5	-0.1002	0		-22.5	-0.0824	0			75	1.361	1.417	0.02		75	0.605	0.621	0.002
	-22.4	0.1989	0		-22.4	0.1278	0		-22.4	0.0008	0		-22.4	0.1143	0		-22.4	0.139099	0		-22.4	0.287	0		-22.4	-0.101	0		-22.4	-0.0814	0			75.2	1.364	1.418	0.024		75.2	0.606	0.619	0.001
	-22.3	0.2055	0		-22.3	0.1316	0		-22.3	0.000699	0		-22.3	0.1148	0		-22.3	0.1345	0		-22.3	0.286	0		-22.3	-0.1097	0		-22.3	-0.078	0			75.4	1.364	1.416	0.024		75.4	0.608	0.622	0
	-22.2	0.209	0		-22.2	0.1292	0		-22.2	0.0017	0		-22.2	0.113	0		-22.2	0.1422	0		-22.2	0.2871	0		-22.2	-0.1107	0		-22.2	-0.0718	0			75.6	1.363	1.414	0.02		75.6	0.605	0.621	0.002
	-22.1	0.209801	0		-22.1	0.1241	0		-22.1	0.0004	0		-22.1	0.1059	0		-22.1	0.142999	0		-22.1	0.2832	0		-22.1	-0.1111	0		-22.1	-0.0713	0			75.8	1.361	1.417	0.022		75.8	0.603	0.621	0.003
	-22	0.2037	0		-22	0.1193	0		-22	0.0062	0		-22	0.1028	0		-22	0.1432	0		-22	0.2738	0		-22	-0.117	0		-22	-0.0733	0			76	1.364	1.415	0.02		76	0.609	0.619	0.004
	-21.9	0.2064	0		-21.9	0.1193	0		-21.9	0.0036	0		-21.9	0.1024	0		-21.9	0.144599	0		-21.9	0.2613	0		-21.9	-0.1138	0		-21.9	-0.0711	0			76.2	1.361	1.414	0.022		76.2	0.608	0.625	0.002
	-21.8	0.2092	0		-21.8	0.1207	0		-21.8	0.0048	0		-21.8	0.1025	0		-21.8	0.151	0		-21.8	0.2544	0		-21.8	-0.1113	0		-21.8	-0.0635	0			76.4	1.364	1.416	0.025		76.4	0.608	0.628	0.004
	-21.7	0.2053	0		-21.7	0.1271	0		-21.7	0.0048	0		-21.7	0.1017	0		-21.7	0.1464	0		-21.7	0.251	0		-21.7	-0.1111	0		-21.7	-0.0608	0			76.6	1.366	1.415	0.021		76.6	0.608	0.626	-0.001
	-21.6	0.205102	0		-21.6	0.1169	0		-21.6	0.0012	0		-21.6	0.0881	0		-21.6	0.140398	0		-21.6	0.2526	0		-21.6	-0.1092	0		-21.6	-0.0646	0			76.8	1.367	1.418	0.021		76.8	0.612	0.627	0.006
	-21.5	0.2069	0		-21.5	0.1043	0		-21.5	0.003	0		-21.5	0.0811	0		-21.5	0.1401	0		-21.5	0.25	0		-21.5	-0.1031	0		-21.5	-0.0589	0			77	1.363	1.413	0.02		77	0.612	0.63	0.005
	-21.4	0.2002	0		-21.4	0.1025	0		-21.4	-0.0028	0		-21.4	0.0715	0		-21.4	0.140498	0		-21.4	0.254	0		-21.4	-0.0928	0		-21.4	-0.0553	0			77.2	1.366	1.416	0.024		77.2	0.609	0.627	0.005
	-21.3	0.1917	0		-21.3	0.1005	0		-21.3	-0.0065	0		-21.3	0.0588	0		-21.3	0.1425	0		-21.3	0.2604	0		-21.3	-0.0814	0		-21.3	-0.0448	0			77.4	1.364	1.422	0.022		77.4	0.611	0.63	0.004
	-21.2	0.1739	0		-21.2	0.0964	0		-21.2	-0.0044	0		-21.2	0.0577	0		-21.2	0.1353	0		-21.2	0.2538	0		-21.2	-0.0822	0		-21.2	-0.0442	0			77.6	1.364	1.418	0.025		77.6	0.61	0.625	0.003
	-21.1	0.164203	0		-21.1	0.0871	0		-21.1	-0.0021	0		-21.1	0.0634	0		-21.1	0.1405	0		-21.1	0.2541	0		-21.1	-0.0687	0		-21.1	-0.0409	0			77.8	1.366	1.417	0.023		77.8	0.611	0.628	0.001
	-21	0.1627	0		-21	0.0827	0		-21	0.0025	0		-21	0.0609	0		-21	0.1416	0		-21	0.2548	0		-21	-0.0584	0		-21	-0.0382	0			78	1.367	1.415	0.02		78	0.613	0.633	0.003
	-20.9	0.16	0		-20.9	0.0808	0		-20.9	0.0025	0		-20.9	0.06	0		-20.9	0.136599	0		-20.9	0.2499	0		-20.9	-0.0582	0		-20.9	-0.0384	0			78.2	1.365	1.416	0.02		78.2	0.615	0.63	0.004
	-20.8	0.1587	0		-20.8	0.0835	0		-20.8	0.007	0		-20.8	0.0624	0		-20.8	0.1334	0		-20.8	0.2474	0		-20.8	-0.0606	0		-20.8	-0.0371	0			78.4	1.361	1.42	0.018		78.4	0.614	0.632	-0.003
	-20.7	0.1584	0		-20.7	0.0819	0		-20.7	0.0065	0		-20.7	0.0537	0		-20.7	0.1321	0		-20.7	0.2486	0		-20.7	-0.0605	0		-20.7	-0.0384	0			78.6	1.366	1.415	0.02		78.6	0.616	0.63	0.002
	-20.6	0.160301	0		-20.6	0.0883	0		-20.6	0.0027	0		-20.6	0.0473	0		-20.6	0.1266	0		-20.6	0.2469	0		-20.6	-0.0576	0		-20.6	-0.0405	0			78.8	1.366	1.416	0.019		78.8	0.617	0.635	0.003
	-20.5	0.1612	0		-20.5	0.0941	0		-20.5	0.0033	0		-20.5	0.0446	0		-20.5	0.1286	0		-20.5	0.2396	0		-20.5	-0.0548	0		-20.5	-0.0435	0			79	1.365	1.416	0.017		79	0.618	0.636	0
	-20.4	0.163	0		-20.4	0.1037	0		-20.4	0.0024	0		-20.4	0.0458	0		-20.4	0.13	0		-20.4	0.2289	0		-20.4	-0.0496	0		-20.4	-0.0369	0			79.2	1.367	1.418	0.018		79.2	0.612	0.633	0.001
	-20.3	0.1631	0		-20.3	0.1087	0		-20.3	-0.0025	0		-20.3	0.0473	0		-20.3	0.1323	0		-20.3	0.2204	0		-20.3	-0.0444	0		-20.3	-0.0378	0			79.4	1.37	1.414	0.019		79.4	0.614	0.633	-0.002
	-20.2	0.1601	0		-20.2	0.1101	0		-20.2	0.0064	0		-20.2	0.0453	0		-20.2	0.1342	0		-20.2	0.2178	0		-20.2	-0.0408	0		-20.2	-0.0321	0			79.6	1.367	1.419	0.02		79.6	0.62	0.633	0.003
	-20.1	0.154903	0		-20.1	0.1115	0		-20.1	0.0087	0		-20.1	0.0466	0		-20.1	0.134299	0		-20.1	0.2179	0		-20.1	-0.0447	0		-20.1	-0.0332	0			79.8	1.368	1.422	0.021		79.8	0.619	0.639	0.006
	-20	0.1467	0		-20	0.1117	0		-20	0.0148	0		-20	0.0494	0		-20	0.1308	0		-20	0.2181	0		-20	-0.0496	0		-20	-0.0264	0			80	1.36	1.421	0.018		80	0.616	0.639	-0.002
	-19.9	0.1364	0		-19.9	0.1064	0		-19.9	0.0182	0		-19.9	0.0595	0		-19.9	0.1368	0		-19.9	0.218	0		-19.9	-0.0575	0		-19.9	-0.0249	0			80.2	1.368	1.418	0.023		80.2	0.617	0.632	0.002
	-19.8	0.1342	0		-19.8	0.1068	0		-19.8	0.0163	0		-19.8	0.064	0		-19.8	0.1422	0		-19.8	0.2141	0		-19.8	-0.0658	0		-19.8	-0.0205	0			80.4	1.362	1.419	0.022		80.4	0.62	0.636	0.003
	-19.7	0.1264	0		-19.7	0.1008	0		-19.7	0.0129	0		-19.7	0.0719	0		-19.7	0.147	0		-19.7	0.2158	0		-19.7	-0.0664	0		-19.7	-0.0187	0			80.6	1.366	1.42	0.019		80.6	0.62	0.638	0.002
	-19.6	0.121602	0		-19.6	0.1037	0		-19.6	0.0079	0		-19.6	0.0892	0		-19.6	0.145399	0		-19.6	0.2227	0		-19.6	-0.0682	0		-19.6	-0.0222	0			80.8	1.368	1.417	0.022		80.8	0.619	0.638	0
	-19.5	0.1191	0		-19.5	0.1084	0		-19.5	0.0113	0		-19.5	0.0965	0		-19.5	0.1477	0		-19.5	0.2265	0		-19.5	-0.0752	0		-19.5	-0.0179	0			81	1.371	1.417	0.017		81	0.622	0.639	0
	-19.4	0.1239	0		-19.4	0.1027	0		-19.4	0.0128	0		-19.4	0.1018	0		-19.4	0.147499	0		-19.4	0.2264	0		-19.4	-0.0787	0		-19.4	-0.0113	0			81.2	1.371	1.419	0.024		81.2	0.621	0.64	0.004
	-19.3	0.1263	0		-19.3	0.1001	0		-19.3	0.021	0		-19.3	0.1006	0		-19.3	0.1484	0		-19.3	0.2253	0		-19.3	-0.0783	0		-19.3	-0.0094	0			81.4	1.366	1.418	0.02		81.4	0.62	0.637	0.003
	-19.2	0.1269	0		-19.2	0.093	0		-19.2	0.0212	0		-19.2	0.096	0		-19.2	0.1523	0		-19.2	0.2171	0		-19.2	-0.0814	0		-19.2	-0.0047	0			81.6	1.368	1.417	0.019		81.6	0.624	0.637	0.003
	-19.1	0.122903	0		-19.1	0.0926	0		-19.1	0.0271	0		-19.1	0.0859	0		-19.1	0.154	0		-19.1	0.2109	0		-19.1	-0.0773	0		-19.1	0.003699	0			81.8	1.367	1.418	0.019		81.8	0.622	0.64	0.002
	-19	0.1252	0		-19	0.092	0		-19	0.0325	0		-19	0.0801	0		-19	0.1572	0		-19	0.2092	0		-19	-0.072	0		-19	0.0059	0			82	1.367	1.416	0.017		82	0.624	0.645	0.002
	-18.9	0.1244	0		-18.9	0.0997	0		-18.9	0.0399	0		-18.9	0.0811	0		-18.9	0.153199	0		-18.9	0.2102	0		-18.9	-0.0606	0		-18.9	0.004499	0			82.2	1.372	1.419	0.018		82.2	0.626	0.642	0.001
	-18.8	0.1215	0		-18.8	0.0955	0		-18.8	0.038201	0		-18.8	0.0798	0		-18.8	0.147	0		-18.8	0.2014	0		-18.8	-0.054	0		-18.8	0.0028	0			82.4	1.372	1.423	0.017		82.4	0.625	0.642	0.001
	-18.7	0.113	0		-18.7	0.0948	0		-18.7	0.0376	0		-18.7	0.0759	0		-18.7	0.1392	0		-18.7	0.1985	0		-18.7	-0.0572	0		-18.7	-0.0014	0			82.6	1.366	1.418	0.02		82.6	0.625	0.643	0.005
	-18.6	0.109902	0		-18.6	0.0995	0		-18.6	0.0347	0		-18.6	0.0695	0		-18.6	0.1417	0		-18.6	0.1872	0		-18.6	-0.0489	0		-18.6	-0.008	0			82.8	1.369	1.416	0.017		82.8	0.627	0.644	-0.001
	-18.5	0.1027	0		-18.5	0.1085	0		-18.5	0.0382	0		-18.5	0.0595	0		-18.5	0.1414	0		-18.5	0.1797	0		-18.5	-0.0558	0		-18.5	-0.0125	0			83	1.366	1.42	0.019		83	0.625	0.644	-0.001
	-18.4	0.1088	0		-18.4	0.113	0		-18.4	0.0398	0		-18.4	0.0625	0		-18.4	0.1403	0		-18.4	0.1756	0		-18.4	-0.0749	0		-18.4	-0.0147	0			83.2	1.369	1.421	0.02		83.2	0.627	0.646	0.004
	-18.3	0.111	0		-18.3	0.1241	0		-18.3	0.0453	0		-18.3	0.0595	0		-18.3	0.1385	0		-18.3	0.1675	0		-18.3	-0.0922	0		-18.3	-0.0132	0			83.4	1.371	1.421	0.017		83.4	0.628	0.646	0.003
	-18.2	0.1091	0		-18.2	0.1303	0		-18.2	0.0412	0		-18.2	0.0593	0		-18.2	0.1395	0		-18.2	0.1666	0		-18.2	-0.1217	0		-18.2	-0.0093	0			83.6	1.369	1.421	0.019		83.6	0.629	0.649	0.003
	-18.1	0.109602	0		-18.1	0.1323	0		-18.1	0.0452	0		-18.1	0.0469	0		-18.1	0.144601	0		-18.1	0.1713	0		-18.1	-0.1468	0		-18.1	-0.0088	0			83.8	1.369	1.421	0.021		83.8	0.624	0.651	0.002
	-18	0.1109	0		-18	0.1242	0		-18	0.0503	0		-18	0.0502	0		-18	0.147	0		-18	0.1713	0		-18	-0.1647	0		-18	-0.0057	0			84	1.367	1.42	0.022		84	0.631	0.648	0.002
	-17.9	0.1104	0		-17.9	0.1263	0		-17.9	0.0508	0		-17.9	0.0412	0		-17.9	0.140101	0		-17.9	0.1707	0		-17.9	-0.1596	0		-17.9	-0.0056	0			84.2	1.371	1.421	0.017		84.2	0.632	0.647	0
	-17.8	0.1169	0		-17.8	0.1409	0		-17.8	0.0492	0		-17.8	0.0371	0		-17.8	0.1401	0		-17.8	0.166	0		-17.8	-0.1414	0		-17.8	-0.0121	0			84.4	1.366	1.42	0.019		84.4	0.63	0.649	0.002
	-17.7	0.1131	0		-17.7	0.1548	0		-17.7	0.0538	0		-17.7	0.0404	0		-17.7	0.1347	0		-17.7	0.1634	0		-17.7	-0.1326	0		-17.7	-0.0221	0			84.6	1.369	1.415	0.019		84.6	0.631	0.648	0.002
	-17.6	0.114802	0		-17.6	0.1672	0		-17.6	0.0581	0		-17.6	0.0441	0		-17.6	0.1293	0		-17.6	0.1482	0		-17.6	-0.1129	0		-17.6	-0.0338	0			84.8	1.367	1.423	0.018		84.8	0.634	0.649	-0.002
	-17.5	0.123	0		-17.5	0.1788	0		-17.5	0.0502	0		-17.5	0.0518	0		-17.5	0.1187	0		-17.5	0.1349	0		-17.5	-0.0989	0		-17.5	-0.0356	0			85	1.366	1.425	0.02		85	0.629	0.652	0.002
	-17.4	0.1345	0		-17.4	0.1774	0		-17.4	0.0397	0		-17.4	0.0488	0		-17.4	0.1187	0		-17.4	0.1235	0		-17.4	-0.0964	0		-17.4	-0.0423	0			85.2	1.368	1.419	0.022		85.2	0.629	0.646	0.007
	-17.3	0.1428	0		-17.3	0.1702	0		-17.3	0.0398	0		-17.3	0.0356	0		-17.3	0.1116	0		-17.3	0.1199	0		-17.3	-0.1039	0		-17.3	-0.052	0			85.4	1.37	1.42	0.017		85.4	0.632	0.652	0.004
	-17.2	0.1413	0		-17.2	0.1637	0		-17.2	0.0403	0		-17.2	0.0239	0		-17.2	0.1056	0		-17.2	0.1226	0		-17.2	-0.1013	0		-17.2	-0.052	0			85.6	1.37	1.422	0.021		85.6	0.631	0.653	0
	-17.1	0.143301	0		-17.1	0.1566	0		-17.1	0.0315	0		-17.1	0.0173	0		-17.1	0.105701	0		-17.1	0.1315	0		-17.1	-0.0961	0		-17.1	-0.046	0			85.8	1.371	1.419	0.024		85.8	0.63	0.652	0.002
	-17	0.1318	0		-17	0.1462	0		-17	0.0407	0		-17	0.0013	0		-17	0.1211	0		-17	0.1347	0		-17	-0.0838	0		-17	-0.0394	0			86	1.37	1.42	0.021		86	0.633	0.655	-0.002
	-16.9	0.12	0		-16.9	0.139	0		-16.9	0.04	0		-16.9	-0.0116	0		-16.9	0.1337	0		-16.9	0.1333	0		-16.9	-0.0843	0		-16.9	-0.0312	0			86.2	1.367	1.416	0.02		86.2	0.633	0.653	-0.001
	-16.8	0.1129	0		-16.8	0.1468	0		-16.8	0.044698	0		-16.8	-0.0151	0		-16.8	0.136	0		-16.8	0.1274	0		-16.8	-0.085	0		-16.8	-0.0373	0			86.4	1.369	1.425	0.017		86.4	0.638	0.653	0.002
	-16.7	0.1065	0		-16.7	0.1558	0		-16.7	0.0483	0		-16.7	-0.0214	0		-16.7	0.1375	0		-16.7	0.1145	0		-16.7	-0.0914	0		-16.7	-0.0353	0			86.6	1.373	1.423	0.017		86.6	0.636	0.654	0.004
	-16.6	0.103802	0		-16.6	0.1589	0		-16.6	0.0519	0		-16.6	-0.0218	0		-16.6	0.1453	0		-16.6	0.1114	0		-16.6	-0.0851	0		-16.6	-0.0317	0			86.8	1.367	1.419	0.024		86.8	0.637	0.66	0.004
	-16.5	0.1026	0		-16.5	0.1633	0		-16.5	0.0589	0		-16.5	-0.0238	0		-16.5	0.1448	0		-16.5	0.105	0		-16.5	-0.0792	0		-16.5	-0.0338	0			87	1.371	1.418	0.02		87	0.635	0.657	-0.001
	-16.4	0.1007	0		-16.4	0.1631	0		-16.4	0.0609	0		-16.4	-0.0284	0		-16.4	0.146	0		-16.4	0.0904	0		-16.4	-0.0814	0		-16.4	-0.0305	0			87.2	1.368	1.421	0.02		87.2	0.64	0.654	0
	-16.3	0.1018	0		-16.3	0.1662	0		-16.3	0.063	0		-16.3	-0.0398	0		-16.3	0.149	0		-16.3	0.0894	0		-16.3	-0.0924	0		-16.3	-0.0414	0			87.4	1.372	1.42	0.021		87.4	0.636	0.658	0.006
	-16.2	0.0967	0		-16.2	0.1661	0		-16.2	0.0616	0		-16.2	-0.0471	0		-16.2	0.1468	0		-16.2	0.0927	0		-16.2	-0.0851	0		-16.2	-0.0393	0			87.6	1.37	1.421	0.018		87.6	0.64	0.656	0.003
	-16.1	0.096601	0		-16.1	0.1718	0		-16.1	0.0657	0		-16.1	-0.0431	0		-16.1	0.138999	0		-16.1	0.0955	0		-16.1	-0.0871	0		-16.1	-0.0354	0			87.8	1.372	1.417	0.019		87.8	0.637	0.66	0.003
	-16	0.1025	0		-16	0.1894	0		-16	0.0686	0		-16	-0.0472	0		-16	0.1294	0		-16	0.1026	0		-16	-0.0906	0		-16	-0.0428	0			88	1.369	1.425	0.019		88	0.639	0.659	0
	-15.9	0.1112	0		-15.9	0.2099	0		-15.9	0.0735	0		-15.9	-0.0537	0		-15.9	0.123099	0		-15.9	0.1026	0		-15.9	-0.0943	0		-15.9	-0.0361	0			88.2	1.374	1.419	0.021		88.2	0.642	0.66	0.002
	-15.8	0.1173	0		-15.8	0.2241	0		-15.8	0.0773	0		-15.8	-0.0639	0		-15.8	0.1102	0		-15.8	0.1088	0		-15.8	-0.1017	0		-15.8	-0.0359	0			88.4	1.367	1.42	0.019		88.4	0.638	0.658	-0.001
	-15.7	0.1247	0		-15.7	0.2342	0		-15.7	0.0817	0		-15.7	-0.0793	0		-15.7	0.1056	0		-15.7	0.1176	0		-15.7	-0.1179	0		-15.7	-0.0298	0			88.6	1.37	1.424	0.017		88.6	0.642	0.662	0.002
	-15.6	0.128401	0		-15.6	0.242	0		-15.6	0.0816	0		-15.6	-0.0966	0		-15.6	0.0998	0		-15.6	0.1182	0		-15.6	-0.1165	0		-15.6	-0.0277	0			88.8	1.373	1.422	0.021		88.8	0.644	0.661	0.002
	-15.5	0.1288	0		-15.5	0.2481	0		-15.5	0.0865	0		-15.5	-0.1106	0		-15.5	0.1002	0		-15.5	0.1101	0		-15.5	-0.1023	0		-15.5	-0.0211	0			89	1.369	1.419	0.024		89	0.638	0.664	0.001
	-15.4	0.1249	0		-15.4	0.2502	0		-15.4	0.0844	0		-15.4	-0.1112	0		-15.4	0.0977	0		-15.4	0.1032	0		-15.4	-0.1009	0		-15.4	-0.0154	0			89.2	1.368	1.422	0.022		89.2	0.641	0.659	-0.002
	-15.3	0.1223	0		-15.3	0.2497	0		-15.3	0.075801	0		-15.3	-0.1069	0		-15.3	0.1001	0		-15.3	0.0995	0		-15.3	-0.0958	0		-15.3	-0.0164	0			89.4	1.372	1.422	0.017		89.4	0.642	0.661	0.005
	-15.2	0.1206	0		-15.2	0.2456	0		-15.2	0.0761	0		-15.2	-0.0818	0		-15.2	0.0949	0		-15.2	0.0982	0		-15.2	-0.084	0		-15.2	-0.0169	0			89.6	1.373	1.421	0.019		89.6	0.646	0.659	0.002
	-15.1	0.117402	0		-15.1	0.2334	0		-15.1	0.0738	0		-15.1	-0.0778	0		-15.1	0.091999	0		-15.1	0.1021	0		-15.1	-0.0867	0		-15.1	-0.0186	0			89.8	1.369	1.419	0.026		89.8	0.642	0.664	0.004
	-15	0.1209	0		-15	0.2203	0		-15	0.0668	0		-15	-0.0663	0		-15	0.0912	0		-15	0.1091	0		-15	-0.0789	0		-15	-0.0184	0			90	1.37	1.422	0.02		90	0.641	0.664	0.003
	-14.9	0.1205	0		-14.9	0.2138	0		-14.9	0.0708	0		-14.9	-0.05	0		-14.9	0.081299	0		-14.9	0.1134	0		-14.9	-0.0691	0		-14.9	-0.018	0			90.2	1.372	1.425	0.017		90.2	0.646	0.666	-0.001
	-14.8	0.1162	0		-14.8	0.2074	0		-14.8	0.079598	0		-14.8	-0.0432	0		-14.8	0.0783	0		-14.8	0.1236	0		-14.8	-0.0548	0		-14.8	-0.0196	0			90.4	1.374	1.424	0.018		90.4	0.646	0.667	0.003
	-14.7	0.1092	0		-14.7	0.1927	0		-14.7	0.0701	0		-14.7	-0.0445	0		-14.7	0.0732	0		-14.7	0.1211	0		-14.7	-0.0428	0		-14.7	-0.0143	0			90.6	1.373	1.42	0.023		90.6	0.646	0.669	0
	-14.6	0.1093	0		-14.6	0.1833	0		-14.6	0.0762	0		-14.6	-0.0504	0		-14.6	0.074499	0		-14.6	0.1324	0		-14.6	-0.0305	0		-14.6	-0.0172	0			90.8	1.37	1.426	0.018		90.8	0.643	0.667	0.004
	-14.5	0.092	0		-14.5	0.171	0		-14.5	0.0693	0		-14.5	-0.0492	0		-14.5	0.0759	0		-14.5	0.1387	0		-14.5	-0.0359	0		-14.5	-0.0103	0			91	1.373	1.423	0.021		91	0.647	0.668	0.003
	-14.4	0.085	0		-14.4	0.1597	0		-14.4	0.0605	0		-14.4	-0.0458	0		-14.4	0.0901	0		-14.4	0.1347	0		-14.4	-0.0426	0		-14.4	-0.0156	0			91.2	1.37	1.424	0.024		91.2	0.648	0.667	-0.002
	-14.3	0.0764	0		-14.3	0.1516	0		-14.3	0.0534	0		-14.3	-0.0506	0		-14.3	0.0995	0		-14.3	0.1305	0		-14.3	-0.0653	0		-14.3	-0.0191	0			91.4	1.371	1.419	0.018		91.4	0.645	0.668	0
	-14.2	0.063	0		-14.2	0.14	0		-14.2	0.044	0		-14.2	-0.0476	0		-14.2	0.099	0		-14.2	0.1247	0		-14.2	-0.0796	0		-14.2	-0.019	0			91.6	1.37	1.423	0.021		91.6	0.649	0.665	0
	-14.1	0.046902	0		-14.1	0.1339	0		-14.1	0.0405	0		-14.1	-0.0439	0		-14.1	0.106399	0		-14.1	0.1246	0		-14.1	-0.0852	0		-14.1	-0.0199	0			91.8	1.374	1.425	0.023		91.8	0.648	0.672	0.003
	-14	0.0417	0		-14	0.1263	0		-14	0.0362	0		-14	-0.0298	0		-14	0.1062	0		-14	0.1228	0		-14	-0.0848	0		-14	-0.021	0			92	1.374	1.424	0.02		92	0.649	0.67	0.001
	-13.9	0.0364	0		-13.9	0.1265	0		-13.9	0.0383	0		-13.9	-0.0115	0		-13.9	0.106099	0		-13.9	0.1234	0		-13.9	-0.0795	0		-13.9	-0.0227	0			92.2	1.37	1.421	0.023		92.2	0.647	0.67	0
	-13.8	0.0259	0		-13.8	0.1322	0		-13.8	0.029601	0		-13.8	-0.0006	0		-13.8	0.1067	0		-13.8	0.1165	0		-13.8	-0.0736	0		-13.8	-0.0257	0			92.4	1.372	1.423	0.016		92.4	0.651	0.672	0.001
	-13.7	0.0257	0		-13.7	0.1246	0		-13.7	0.0229	0		-13.7	0.0059	0		-13.7	0.0979	0		-13.7	0.1129	0		-13.7	-0.082	0		-13.7	-0.0282	0			92.6	1.373	1.423	0.019		92.6	0.649	0.673	0
	-13.6	0.021302	0		-13.6	0.1135	0		-13.6	0.0165	0		-13.6	0.0067	0		-13.6	0.100699	0		-13.6	0.1036	0		-13.6	-0.0818	0		-13.6	-0.033	0			92.8	1.374	1.424	0.019		92.8	0.651	0.671	0.004
	-13.5	0.0201	0		-13.5	0.0942	0		-13.5	0.0144	0		-13.5	0.0048	0		-13.5	0.0983	0		-13.5	0.0944	0		-13.5	-0.0848	0		-13.5	-0.0349	0			93	1.373	1.422	0.017		93	0.648	0.669	0.003
	-13.4	0.0182	0		-13.4	0.0813	0		-13.4	0.0092	0		-13.4	0.0054	0		-13.4	0.0907	0		-13.4	0.0948	0		-13.4	-0.0909	0		-13.4	-0.0406	0			93.2	1.368	1.42	0.019		93.2	0.648	0.672	0
	-13.3	0.0182	0		-13.3	0.0789	0		-13.3	0.013399	0		-13.3	0.0074	0		-13.3	0.0919	0		-13.3	0.0939	0		-13.3	-0.0885	0		-13.3	-0.0474	0			93.4	1.371	1.425	0.02		93.4	0.651	0.676	0.003
	-13.2	0.0224	0		-13.2	0.0878	0		-13.2	0.0063	0		-13.2	0.0074	0		-13.2	0.0928	0		-13.2	0.0927	0		-13.2	-0.0863	0		-13.2	-0.0503	0			93.6	1.375	1.422	0.02		93.6	0.654	0.675	0.002
	-13.1	0.014001	0		-13.1	0.0993	0		-13.1	0.0052	0		-13.1	0.0101	0		-13.1	0.084099	0		-13.1	0.1007	0		-13.1	-0.0882	0		-13.1	-0.0417	0			93.8	1.371	1.424	0.02		93.8	0.653	0.674	0.004
	-13	0.0216	0		-13	0.1073	0		-13	0.0031	0		-13	0.0083	0		-13	0.0807	0		-13	0.1143	0		-13	-0.0944	0		-13	-0.0415	0			94	1.375	1.42	0.021		94	0.656	0.676	0.003
	-12.9	0.0337	0		-12.9	0.1086	0		-12.9	0.0101	0		-12.9	0.0172	0		-12.9	0.085599	0		-12.9	0.113	0		-12.9	-0.1008	0		-12.9	-0.0407	0			94.2	1.369	1.422	0.019		94.2	0.652	0.675	-0.001
	-12.8	0.0395	0		-12.8	0.1079	0		-12.8	0.015799	0		-12.8	0.0235	0		-12.8	0.0847	0		-12.8	0.1088	0		-12.8	-0.0988	0		-12.8	-0.0394	0			94.4	1.375	1.425	0.02		94.4	0.653	0.676	0.006
	-12.7	0.0383	0		-12.7	0.1103	0		-12.7	0.016	0		-12.7	0.0291	0		-12.7	0.0793	0		-12.7	0.1048	0		-12.7	-0.1006	0		-12.7	-0.0349	0			94.6	1.374	1.423	0.017		94.6	0.655	0.677	0.003
	-12.6	0.029802	0		-12.6	0.1079	0		-12.6	0.0137	0		-12.6	0.0299	0		-12.6	0.072097	0		-12.6	0.1002	0		-12.6	-0.0925	0		-12.6	-0.0254	0			94.8	1.372	1.423	0.022		94.8	0.658	0.674	-0.001
	-12.5	0.0325	0		-12.5	0.0963	0		-12.5	0.0097	0		-12.5	0.0408	0		-12.5	0.0621	0		-12.5	0.0951	0		-12.5	-0.0868	0		-12.5	-0.024	0			95	1.373	1.425	0.02		95	0.656	0.681	-0.002
	-12.4	0.0306	0		-12.4	0.0804	0		-12.4	0.0063	0		-12.4	0.0415	0		-12.4	0.055798	0		-12.4	0.0865	0		-12.4	-0.0914	0		-12.4	-0.0203	0			95.2	1.375	1.422	0.018		95.2	0.653	0.676	0
	-12.3	0.0297	0		-12.3	0.0611	0		-12.3	0.000401	0		-12.3	0.0436	0		-12.3	0.0463	0		-12.3	0.0845	0		-12.3	-0.0915	0		-12.3	-0.0154	0			95.4	1.37	1.423	0.021		95.4	0.656	0.677	0.001
	-12.2	0.0288	0		-12.2	0.0452	0		-12.2	-0.0068	0		-12.2	0.0387	0		-12.2	0.0389	0		-12.2	0.078	0		-12.2	-0.089	0		-12.2	-0.0101	0			95.6	1.379	1.427	0.019		95.6	0.654	0.678	-0.001
	-12.1	0.025102	0		-12.1	0.0325	0		-12.1	-0.0106	0		-12.1	0.0315	0		-12.1	0.040099	0		-12.1	0.072	0		-12.1	-0.0961	0		-12.1	-0.0082	0			95.8	1.374	1.425	0.021		95.8	0.659	0.678	0
	-12	0.0162	0		-12	0.0233	0		-12	-0.0125	0		-12	0.0281	0		-12	0.0412	0		-12	0.0706	0		-12	-0.103	0		-12	-0.0144	0			96	1.37	1.427	0.021		96	0.656	0.682	0
	-11.9	0.0177	0		-11.9	0.0131	0		-11.9	-0.012	0		-11.9	0.0241	0		-11.9	0.0347	0		-11.9	0.0729	0		-11.9	-0.1037	0		-11.9	-0.0112	0			96.2	1.374	1.426	0.02		96.2	0.658	0.683	0
	-11.8	0.0185	0		-11.8	0.0029	0		-11.8	-0.0163	0		-11.8	0.0245	0		-11.8	0.0387	0		-11.8	0.0678	0		-11.8	-0.1045	0		-11.8	-0.0085	0			96.4	1.376	1.423	0.017		96.4	0.66	0.684	0.001
	-11.7	0.0115	0		-11.7	-0.0035	0		-11.7	-0.0139	0		-11.7	0.0257	0		-11.7	0.045	0		-11.7	0.0637	0		-11.7	-0.0967	0		-11.7	-0.0084	0			96.6	1.372	1.426	0.02		96.6	0.657	0.679	-0.001
	-11.6	0.006502	0		-11.6	-0.0073	0		-11.6	-0.0134	0		-11.6	0.0296	0		-11.6	0.0434	0		-11.6	0.0602	0		-11.6	-0.0963	0		-11.6	-0.0103	0			96.8	1.376	1.423	0.021		96.8	0.659	0.682	0.002
	-11.5	0.0051	0		-11.5	-0.0036	0		-11.5	-0.0122	0		-11.5	0.0267	0		-11.5	0.045	0		-11.5	0.0655	0		-11.5	-0.0981	0		-11.5	-0.0075	0			97	1.374	1.429	0.022		97	0.656	0.682	0.002
	-11.4	0.0054	0		-11.4	-0.0021	0		-11.4	-0.0107	0		-11.4	0.0296	0		-11.4	0.047999	0		-11.4	0.0747	0		-11.4	-0.0956	0		-11.4	0.0006	0			97.2	1.375	1.428	0.021		97.2	0.658	0.677	0.004
	-11.3	0.0167	0		-11.3	-0.0025	0		-11.3	-0.0136	0		-11.3	0.0331	0		-11.3	0.0461	0		-11.3	0.0722	0		-11.3	-0.087	0		-11.3	0.0058	0			97.4	1.373	1.423	0.02		97.4	0.656	0.684	0.001
	-11.2	0.0246	0		-11.2	0.006	0		-11.2	-0.0109	0		-11.2	0.0307	0		-11.2	0.0495	0		-11.2	0.0675	0		-11.2	-0.0877	0		-11.2	0.001199	0			97.6	1.375	1.426	0.019		97.6	0.661	0.683	0.002
	-11.1	0.023101	0		-11.1	0.0127	0		-11.1	-0.0056	0		-11.1	0.0283	0		-11.1	0.056499	0		-11.1	0.065	0		-11.1	-0.0829	0		-11.1	-0.0054	0			97.8	1.376	1.427	0.019		97.8	0.659	0.68	0.001
	-11	0.0226	0		-11	0.0155	0		-11	-0.0014	0		-11	0.0257	0		-11	0.0568	0		-11	0.0642	0		-11	-0.0822	0		-11	-0.0103	0			98	1.375	1.424	0.024		98	0.665	0.687	0.001
	-10.9	0.0286	0		-10.9	0.0123	0		-10.9	-0.0079	0		-10.9	0.0296	0		-10.9	0.049098	0		-10.9	0.0639	0		-10.9	-0.0811	0		-10.9	-0.0169	0			98.2	1.373	1.428	0.02		98.2	0.666	0.68	0
	-10.8	0.0351	0		-10.8	0.0103	0		-10.8	-0.0114	0		-10.8	0.0292	0		-10.8	0.0427	0		-10.8	0.0687	0		-10.8	-0.0796	0		-10.8	-0.0138	0			98.4	1.372	1.425	0.019		98.4	0.663	0.685	-0.001
	-10.7	0.0405	0		-10.7	0.012	0		-10.7	-0.0069	0		-10.7	0.0276	0		-10.7	0.0425	0		-10.7	0.0698	0		-10.7	-0.0739	0		-10.7	-0.0117	0			98.6	1.376	1.425	0.019		98.6	0.661	0.687	0.006
	-10.6	0.038601	0		-10.6	0.0189	0		-10.6	-0.0031	0		-10.6	0.0248	0		-10.6	0.037799	0		-10.6	0.0727	0		-10.6	-0.0725	0		-10.6	-0.015	0			98.8	1.376	1.428	0.021		98.8	0.661	0.687	0
	-10.5	0.0384	0		-10.5	0.0147	0		-10.5	-0.003	0		-10.5	0.0282	0		-10.5	0.0322	0		-10.5	0.0723	0		-10.5	-0.0691	0		-10.5	-0.0181	0			99	1.375	1.428	0.017		99	0.663	0.688	0.004
	-10.4	0.0351	0		-10.4	0.0173	0		-10.4	-0.0039	0		-10.4	0.0349	0		-10.4	0.027199	0		-10.4	0.0709	0		-10.4	-0.0754	0		-10.4	-0.0201	0			99.2	1.372	1.426	0.016		99.2	0.669	0.686	-0.001
	-10.3	0.0316	0		-10.3	0.0201	0		-10.3	-0.0049	0		-10.3	0.035	0		-10.3	0.0258	0		-10.3	0.0704	0		-10.3	-0.0677	0		-10.3	-0.0175	0			99.4	1.374	1.426	0.019		99.4	0.667	0.682	0.003
	-10.2	0.027	0		-10.2	0.0155	0		-10.2	-0.0022	0		-10.2	0.0341	0		-10.2	0.0276	0		-10.2	0.0646	0		-10.2	-0.0677	0		-10.2	-0.0106	0			99.6	1.372	1.424	0.016		99.6	0.666	0.689	0
	-10.1	0.022802	0		-10.1	0.0128	0		-10.1	-0.0043	0		-10.1	0.037	0		-10.1	0.020398	0		-10.1	0.0654	0		-10.1	-0.0637	0		-10.1	-0.0179	0			99.8	1.378	1.426	0.014		99.8	0.663	0.687	0.004
	-10	0.0215	0		-10	0.0115	0		-10	-0.0012	0		-10	0.0333	0		-10	0.0104	0		-10	0.0644	0		-10	-0.0631	0		-10	-0.015	0			100	1.374	1.426	0.018		100	0.669	0.688	0.001
	-9.89999	0.0238	0		-9.89999	0.0137	0		-9.89999	-0.0019	0		-9.89999	0.0363	0		-9.89999	0.004298	0		-9.89999	0.0634	0		-9.89999	-0.0621	0		-9.89999	-0.0154	0			100.2	1.376	1.428	0.02		100.2	0.666	0.691	0.001
	-9.8	0.0296	0		-9.8	0.0122	0		-9.8	0.0005	0		-9.8	0.0423	0		-9.8	0.0025	0		-9.8	0.0596	0		-9.8	-0.0702	0		-9.8	-0.0149	0			100.4	1.373	1.43	0.02		100.4	0.665	0.696	-0.001
	-9.7	0.0286	0		-9.7	0.0089	0		-9.7	-0.0017	0		-9.7	0.0404	0		-9.7	-0.0038	0		-9.7	0.0549	0		-9.7	-0.0668	0		-9.7	-0.01	0			100.6	1.376	1.426	0.019		100.6	0.672	0.692	0
	-9.60001	0.028101	0		-9.59999	0.0035	0		-9.59999	0.0053	0		-9.59999	0.0452	0		-9.59999	-0.0096	0		-9.59999	0.0503	0		-9.59999	-0.0695	0		-9.59999	-0.0083	0			100.8	1.378	1.424	0.019		100.8	0.67	0.692	0.001
	-9.5	0.026	0		-9.5	0.0056	0		-9.5	0.0047	0		-9.5	0.0482	0		-9.5	-0.0165	0		-9.5	0.0511	0		-9.5	-0.0654	0		-9.5	-0.006	0			101	1.381	1.428	0.018		101	0.663	0.692	-0.001
	-9.39999	0.0254	0		-9.39999	0.0042	0		-9.39999	0.0025	0		-9.39999	0.0501	0		-9.39999	-0.0141	0		-9.39999	0.059	0		-9.39999	-0.0642	0		-9.39999	-0.0014	0			101.2	1.372	1.429	0.019		101.2	0.667	0.69	0
	-9.3	0.0296	0		-9.3	-0.005	0		-9.3	-0.0012	0		-9.3	0.0583	0		-9.3	-0.0216	0		-9.3	0.0649	0		-9.3	-0.0657	0		-9.3	0.0011	0			101.4	1.379	1.423	0.021		101.4	0.674	0.688	0.001
	-9.2	0.0392	0		-9.2	-0.0088	0		-9.2	0.0004	0		-9.2	0.0605	0		-9.2	-0.0284	0		-9.2	0.0695	0		-9.2	-0.0667	0		-9.2	0.0072	0			101.6	1.372	1.427	0.018		101.6	0.667	0.695	0.001
	-9.10001	0.042301	0		-9.09999	-0.0217	0		-9.09999	0.0051	0		-9.09999	0.0546	0		-9.09999	-0.0217	0		-9.09999	0.074	0		-9.09999	-0.0698	0		-9.09999	0.0106	0			101.8	1.377	1.431	0.017		101.8	0.672	0.693	0.002
	-9	0.0415	0		-9	-0.0289	0		-9	0.0094	0		-9	0.057	0		-9	-0.0175	0		-9	0.073	0		-9	-0.071	0		-9	0.0115	0			102	1.376	1.425	0.018		102	0.673	0.695	0.003
	-8.89999	0.0378	0		-8.89999	-0.0352	0		-8.89999	0.0053	0		-8.89999	0.0503	0		-8.89999	-0.0248	0		-8.89999	0.0713	0		-8.89999	-0.0762	0		-8.89999	0.0121	0			102.2	1.376	1.423	0.016		102.2	0.671	0.698	0
	-8.8	0.0383	0		-8.8	-0.0366	0		-8.8	-0.0069	0		-8.8	0.0533	0		-8.8	-0.0149	0		-8.8	0.0709	0		-8.8	-0.0796	0		-8.8	0.0147	0			102.4	1.373	1.427	0.019		102.4	0.67	0.696	0
	-8.7	0.0355	0		-8.7	-0.0356	0		-8.7	-0.0133	0		-8.7	0.0403	0		-8.7	-0.0019	0		-8.7	0.074	0		-8.7	-0.084	0		-8.7	0.0194	0			102.6	1.376	1.428	0.017		102.6	0.672	0.698	0.001
	-8.60001	0.038201	0		-8.59999	-0.0333	0		-8.59999	-0.0219	0		-8.59999	0.039	0		-8.59999	0.0072	0		-8.59999	0.0827	0		-8.59999	-0.0823	0		-8.59999	0.0174	0			102.8	1.379	1.431	0.019		102.8	0.671	0.696	0.003
	-8.5	0.032	0		-8.5	-0.0248	0		-8.5	-0.0199	0		-8.5	0.0311	0		-8.5	0.0116	0		-8.5	0.0824	0		-8.5	-0.0843	0		-8.5	0.0158	0			103	1.373	1.429	0.018		103	0.673	0.7	0.004
	-8.39999	0.0219	0		-8.39999	-0.0062	0		-8.39999	-0.0206	0		-8.39999	0.0306	0		-8.39999	0.0128	0		-8.39999	0.0775	0		-8.39999	-0.0721	0		-8.39999	0.008501	0			103.2	1.375	1.425	0.017		103.2	0.671	0.696	0.001
	-8.3	0.0218	0		-8.3	-0.0028	0		-8.3	-0.0182	0		-8.3	0.0286	0		-8.3	0.0078	0		-8.3	0.0728	0		-8.3	-0.0618	0		-8.3	0.0131	0			103.4	1.377	1.426	0.018		103.4	0.675	0.696	0
	-8.2	0.0186	0		-8.2	0.0019	0		-8.2	-0.0153	0		-8.2	0.0232	0		-8.2	0.0076	0		-8.2	0.0609	0		-8.2	-0.0528	0		-8.2	0.0135	0			103.6	1.373	1.425	0.017		103.6	0.672	0.694	0
	-8.10001	0.0189	0		-8.09999	0.0021	0		-8.09999	-0.0141	0		-8.09999	0.0185	0		-8.09999	0.004399	0		-8.09999	0.0575	0		-8.09999	-0.0517	0		-8.09999	0.0115	0			103.8	1.375	1.427	0.021		103.8	0.677	0.697	0.002
	-8	0.0193	0		-8	0.0063	0		-8	-0.0091	0		-8	0.0159	0		-8	0.0019	0		-8	0.0466	0		-8	-0.0478	0		-8	0.013	0			104	1.376	1.428	0.02		104	0.674	0.7	0.002
	-7.89999	0.02	0		-7.89999	0.0052	0		-7.89999	-0.0047	0		-7.89999	0.018	0		-7.89999	0.0101	0		-7.89999	0.0446	0		-7.89999	-0.0454	0		-7.89999	0.0088	0			104.2	1.377	1.425	0.018		104.2	0.674	0.697	0
	-7.8	0.0205	0		-7.8	0.01	0		-7.8	-0.0123	0		-7.8	0.0159	0		-7.8	0.0147	0		-7.8	0.0403	0		-7.8	-0.0349	0		-7.8	0.0053	0			104.4	1.374	1.429	0.016		104.4	0.674	0.699	0.004
	-7.7	0.0221	0		-7.7	0.0157	0		-7.7	-0.0109	0		-7.7	0.0161	0		-7.7	0.0158	0		-7.7	0.0455	0		-7.7	-0.0334	0		-7.7	0.0035	0			104.6	1.377	1.427	0.019		104.6	0.676	0.697	0.003
	-7.60001	0.0255	0		-7.59999	0.0166	0		-7.59999	-0.0124	0		-7.59999	0.0147	0		-7.59999	0.0185	0		-7.59999	0.0408	0		-7.59999	-0.0323	0		-7.59999	0.0016	0			104.8	1.376	1.425	0.018		104.8	0.677	0.703	0
	-7.5	0.0243	0		-7.5	0.0185	0		-7.5	-0.0067	0		-7.5	0.0101	0		-7.5	0.0182	0		-7.5	0.0359	0		-7.5	-0.0269	0		-7.5	0.0014	0			105	1.375	1.432	0.019		105	0.681	0.703	-0.002
	-7.39999	0.0248	0		-7.39999	0.0176	0		-7.39999	-0.0045	0		-7.39999	0.0078	0		-7.39999	0.016299	0		-7.39999	0.0354	0		-7.39999	-0.0249	0		-7.39999	0.0021	0			105.2	1.375	1.43	0.021		105.2	0.675	0.702	0.001
	-7.3	0.0227	0		-7.3	0.0209	0		-7.3	-0.0047	0		-7.3	0.0039	0		-7.3	0.0172	0		-7.3	0.0323	0		-7.3	-0.0196	0		-7.3	0.0029	0			105.4	1.378	1.428	0.016		105.4	0.677	0.704	-0.001
	-7.2	0.0194	0		-7.2	0.0248	0		-7.2	-0.0012	0		-7.2	0.0024	0		-7.2	0.0164	0		-7.2	0.0303	0		-7.2	-0.0192	0		-7.2	0.0031	0			105.6	1.376	1.427	0.021		105.6	0.681	0.703	0
	-7.10001	0.018501	0		-7.09999	0.0275	0		-7.09999	0.0029	0		-7.09999	0.003	0		-7.09999	0.015899	0		-7.09999	0.0311	0		-7.09999	-0.0219	0		-7.09999	0.0038	0			105.8	1.375	1.43	0.018		105.8	0.676	0.702	0.003
	-7	0.018	0		-7	0.0246	0		-7	-0.0006	0		-7	0.0009	0		-7	0.0152	0		-7	0.034	0		-7	-0.0199	0		-7	0.0015	0			106	1.376	1.431	0.017		106	0.683	0.707	0.002
	-6.89999	0.0178	0		-6.89999	0.0203	0		-6.89999	-0.0038	0		-6.89999	0.0021	0		-6.89999	0.014999	0		-6.89999	0.034	0		-6.89999	-0.0207	0		-6.89999	-0.0004	0			106.2	1.378	1.427	0.022		106.2	0.678	0.704	0.004
	-6.8	0.0182	0		-6.8	0.0154	0		-6.8	-0.0016	0		-6.8	0.0014	0		-6.8	0.0087	0		-6.8	0.0288	0		-6.8	-0.0242	0		-6.8	-0.0032	0			106.4	1.375	1.424	0.017		106.4	0.683	0.703	0.003
	-6.7	0.0177	0		-6.7	0.0117	0		-6.7	-0.0021	0		-6.7	0.0018	0		-6.7	0.0075	0		-6.7	0.0242	0		-6.7	-0.0223	0		-6.7	-0.0024	0			106.6	1.375	1.429	0.017		106.6	0.678	0.705	0.002
	-6.60001	0.0223	0		-6.59999	0.0112	0		-6.59999	-0.0012	0		-6.59999	0.0027	0		-6.59999	0.011599	0		-6.59999	0.0242	0		-6.59999	-0.0248	0		-6.59999	-0.0039	0			106.8	1.381	1.429	0.02		106.8	0.676	0.704	0.003
	-6.5	0.0256	0		-6.5	0.0141	0		-6.5	1.38e-10	0		-6.5	0.0016	0		-6.5	0.0113	0		-6.5	0.0235	0		-6.5	-0.0244	0		-6.5	-0.0032	0			107	1.376	1.428	0.018		107	0.677	0.706	0.002
	-6.39999	0.025	0		-6.39999	0.0197	0		-6.39999	0.0033	0		-6.39999	0.0005	0		-6.39999	0.0135	0		-6.39999	0.0253	0		-6.39999	-0.0247	0		-6.39999	-0.0035	0			107.2	1.375	1.434	0.019		107.2	0.679	0.707	0.001
	-6.3	0.0231	0		-6.3	0.0212	0		-6.3	0.0023	0		-6.3	-0.0015	0		-6.3	0.0123	0		-6.3	0.0234	0		-6.3	-0.0254	0		-6.3	-0.0036	0			107.4	1.379	1.428	0.017		107.4	0.682	0.707	-0.001
	-6.2	0.0244	0		-6.2	0.0231	0		-6.2	0.0003	0		-6.2	0.001	0		-6.2	0.0145	0		-6.2	0.0242	0		-6.2	-0.0267	0		-6.2	-0.0002	0			107.6	1.375	1.43	0.015		107.6	0.688	0.705	0.002
	-6.10001	0.022101	0		-6.09999	0.0242	0		-6.09999	0.0035	0		-6.09999	0.0031	0		-6.09999	0.015399	0		-6.09999	0.0223	0		-6.09999	-0.0233	0		-6.09999	0.001499	0			107.8	1.377	1.429	0.017		107.8	0.685	0.709	0
	-6	0.0191	0		-6	0.0182	0		-6	-0.0026	0		-6	0.0021	0		-6	0.0123	0		-6	0.0205	0		-6	-0.0209	0		-6	-0.0007	0			108	1.377	1.429	0.018		108	0.684	0.706	-0.001
	-5.89999	0.0106	0		-5.89999	0.0167	0		-5.89999	-0.0082	0		-5.89999	-0.0004	0		-5.89999	0.011399	0		-5.89999	0.0196	0		-5.89999	-0.0212	0		-5.89999	0.0003	0			108.2	1.381	1.429	0.019		108.2	0.681	0.708	0.005
	-5.8	0.0109	0		-5.8	0.0104	0		-5.8	-0.0074	0		-5.8	-0.001	0		-5.8	0.0077	0		-5.8	0.0164	0		-5.8	-0.0208	0		-5.8	-0.0006	0			108.4	1.375	1.43	0.019		108.4	0.685	0.708	0.002
	-5.7	0.0158	0		-5.7	0.0063	0		-5.7	-0.0051	0		-5.7	0.0006	0		-5.7	0.0099	0		-5.7	0.0123	0		-5.7	-0.0189	0		-5.7	0.0005	0			108.6	1.374	1.427	0.021		108.6	0.686	0.711	-0.001
	-5.60001	0.015001	0		-5.59999	0.0052	0		-5.59999	-0.0036	0		-5.59999	0.002	0		-5.59999	0.0056	0		-5.59999	0.0106	0		-5.59999	-0.0176	0		-5.59999	-0.0006	0			108.8	1.374	1.432	0.02		108.8	0.685	0.706	0.002
	-5.5	0.017	0		-5.5	0.0026	0		-5.5	-0.0009	0		-5.5		0		-5.5	0.0086	0		-5.5	0.0094	0		-5.5	-0.0169	0		-5.5	-0.0015	0			109	1.378	1.432	0.018		109	0.682	0.711	0.003
	-5.39999	0.0114	0		-5.39999	-0.0005	0		-5.39999	0.0005	0		-5.39999	-0.0026	0		-5.39999	0.008799	0		-5.39999	0.0093	0		-5.39999	-0.0162	0		-5.39999	-0.0038	0			109.2	1.382	1.433	0.02		109.2	0.685	0.711	0.001
	-5.3	0.0065	0		-5.3	5.82e-11	0		-5.3	0.0004	0		-5.3	-0.0007	0		-5.3	0.0024	0		-5.3	0.0088	0		-5.3	-0.0103	0		-5.3	-0.0027	0			109.4	1.375	1.429	0.016		109.4	0.691	0.712	0.003
	-5.2	0.0038	0		-5.2	0.005	0		-5.2	-0.0027	0		-5.2	0.0041	0		-5.2	0.0059	0		-5.2	0.0069	0		-5.2	-0.007	0		-5.2	-0.0019	0			109.6	1.381	1.428	0.017		109.6	0.689	0.714	0.002
	-5.10001	0.000201	0		-5.09999	0.0048	0		-5.09999	-0.0029	0		-5.09999	0.0017	0		-5.09999	0.002499	0		-5.09999	0.0039	0		-5.09999	-0.0016	0		-5.09999	0.0013	0			109.8	1.377	1.429	0.017		109.8	0.689	0.712	-0.001
	-5	0	0		-5	0.0045	0		-5	-0.0035	0		-5	0.0033	0		-5	0	0		-5	-0.0021	0		-5	0.0002	0		-5	0	0			110	1.375	1.428	0.018		110	0.689	0.712	0.001
	-4.89999	0.0024	0		-4.89999	0.0013	0		-4.89999	0.0001	0		-4.89999	0.0048	0		-4.89999	-0.0029	0		-4.89999	-0.0062	0		-4.89999	0.0036	0		-4.89999	-0.0002	0			110.2	1.374	1.432	0.017		110.2	0.689	0.715	0.001
	-4.8	-0.0028	0		-4.8	0.0009	0		-4.8	0.0023	0		-4.8	0.0059	0		-4.8	-0.0036	0		-4.8	-0.0123	0		-4.8	0.0019	0		-4.8	0.0006	0			110.4	1.377	1.427	0.017		110.4	0.689	0.711	0.004
	-4.7	-0.0024	0		-4.7	-0.0036	0		-4.7	0.0055	0		-4.7	0.009	0		-4.7	-0.0031	0		-4.7	-0.0117	0		-4.7	-0.0015	0		-4.7	-0.0016	0			110.6	1.376	1.428	0.019		110.6	0.689	0.714	0.001
	-4.60001	-0.0006	0		-4.59999	-0.004	0		-4.59999	0.0059	0		-4.59999	0.0122	0		-4.59999	-0.0077	0		-4.59999	-0.0136	0		-4.59999	-0.0053	0		-4.59999	0.0005	0			110.8	1.378	1.428	0.016		110.8	0.689	0.718	0
	-4.5	-0.0079	0		-4.5	-0.0079	0		-4.5	0.0007	0		-4.5	0.0129	0		-4.5	-0.0097	0		-4.5	-0.0132	0		-4.5	-0.0029	0		-4.5	0.0008	0			111	1.378	1.432	0.018		111	0.69	0.712	0.002
	-4.39999	-0.0091	0		-4.39999	-0.0083	0		-4.39999	-0.0013	0		-4.39999	0.012	0		-4.39999	-0.0094	0		-4.39999	-0.009	0		-4.39999	-0.0015	0		-4.39999	0.0036	0			111.2	1.376	1.433	0.022		111.2	0.69	0.715	-0.002
	-4.3	-0.014	0		-4.3	-0.0097	0		-4.3	0.002	0		-4.3	0.007	0		-4.3	-0.0071	0		-4.3	-0.0078	0		-4.3	-0.0029	0		-4.3	0.005	0			111.4	1.379	1.429	0.019		111.4	0.687	0.716	0.003
	-4.2	-0.0163	0		-4.2	-0.0115	0		-4.2	0.0051	0		-4.2	0.0049	0		-4.2	-0.0067	0		-4.2	-0.0052	0		-4.2	-0.0057	0		-4.2	0.0062	0			111.6	1.379	1.429	0.018		111.6	0.69	0.714	0.001
	-4.10001	-0.0142	0		-4.09999	-0.0168	0		-4.09999	0.0042	0		-4.09999	0.0054	0		-4.09999	-0.0117	0		-4.09999	-0.0093	0		-4.09999	-0.0047	0		-4.09999	0.0063	0			111.8	1.379	1.429	0.02		111.8	0.691	0.718	0.001
	-4	-0.0141	0		-4	-0.016	0		-4	0.0052	0		-4	0.0017	0		-4	-0.0144	0		-4	-0.0111	0		-4	-0.0014	0		-4	0.0085	0			112	1.378	1.432	0.024		112	0.689	0.714	0.001
	-3.89999	-0.0169	0		-3.89999	-0.0181	0		-3.89999	0.0066	0		-3.89999	0.0022	0		-3.89999	-0.0135	0		-3.89999	-0.0112	0		-3.89999	-0.005	0		-3.89999	0.009099	0			112.2	1.376	1.431	0.017		112.2	0.69	0.717	0.005
	-3.8	-0.0161	0		-3.8	-0.0234	0		-3.8	0.0028	0		-3.8	-0.0031	0		-3.8	-0.0138	0		-3.8	-0.0155	0		-3.8	-0.0035	0		-3.8	0.0078	0			112.4	1.382	1.429	0.022		112.4	0.689	0.713	0.001
	-3.7	-0.0203	0		-3.7	-0.0192	0		-3.7	0.0013	0		-3.7	-0.0031	0		-3.7	-0.0134	0		-3.7	-0.019	0		-3.7	-0.0031	0		-3.7	0.008999	0			112.6	1.383	1.433	0.024		112.6	0.691	0.717	0.003
	-3.60001	-0.0229	0		-3.59999	-0.0179	0		-3.59999	0.0005	0		-3.59999	0.0009	0		-3.59999	-0.014	0		-3.59999	-0.0189	0		-3.59999	-0.003	0		-3.59999	0.008099	0			112.8	1.385	1.425	0.024		112.8	0.693	0.715	0
	-3.5	-0.0303	0		-3.5	-0.0247	0		-3.5	0.0016	0		-3.5	-0.0111	0		-3.5	-0.0188	0		-3.5	-0.0252	0		-3.5	-0.0075	0		-3.5	0.0021	0			113	1.382	1.43	0.019		113	0.689	0.72	0.004
	-3.39999	-0.0306	0		-3.39999	-0.0193	0		-3.39999	-0.0032	0		-3.39999	-0.0123	0		-3.39999	-0.0202	0		-3.39999	-0.0263	0		-3.39999	-0.0121	0		-3.39999	0.002099	0			113.2	1.38	1.434	0.019		113.2	0.695	0.724	0.001
	-3.3	-0.0349	0		-3.3	-0.0143	0		-3.3	-0.0084	0		-3.3	-0.0126	0		-3.3	-0.0225	0		-3.3	-0.0306	0		-3.3	-0.0165	0		-3.3	0.0001	0			113.4	1.377	1.429	0.018		113.4	0.698	0.723	0.001
	-3.2	-0.0373	0		-3.2	-0.019	0		-3.2	-0.0125	0		-3.2	-0.0121	0		-3.2	-0.0172	0		-3.2	-0.032	0		-3.2	-0.0171	0		-3.2	0.0038	0			113.6	1.376	1.431	0.019		113.6	0.696	0.719	0.002
	-3.10001	-0.0392	0		-3.09999	-0.0211	0		-3.09999	-0.0068	0		-3.09999	-0.0227	0		-3.09999	-0.0177	0		-3.09999	-0.0358	0		-3.09999	-0.0174	0		-3.09999	0.008699	0			113.8	1.377	1.431	0.017		113.8	0.695	0.718	0.001
	-3	-0.0398	0		-3	-0.0315	0		-3	-0.0062	0		-3	-0.0244	0		-3	-0.0188	0		-3	-0.0315	0		-3	-0.0152	0		-3	0.0161	0			114	1.382	1.432	0.018		114	0.688	0.716	0.002
	-2.89999	-0.0381	0		-2.89999	-0.0384	0		-2.89999	-0.0069	0		-2.89999	-0.0263	0		-2.89999	-0.0213	0		-2.89999	-0.0236	0		-2.89999	-0.0203	0		-2.89999	0.0186	0			114.2	1.381	1.432	0.02		114.2	0.695	0.724	-0.001
	-2.8	-0.0385	0		-2.8	-0.0403	0		-2.8	-0.009	0		-2.8	-0.0252	0		-2.8	-0.0227	0		-2.8	-0.0243	0		-2.8	-0.0164	0		-2.8	0.0206	0			114.4	1.38	1.428	0.02		114.4	0.698	0.719	-0.001
	-2.7	-0.0419	0		-2.7	-0.0461	0		-2.7	-0.0151	0		-2.7	-0.024	0		-2.7	-0.0228	0		-2.7	-0.0212	0		-2.7	-0.02	0		-2.7	0.020399	0			114.6	1.376	1.43	0.017		114.6	0.695	0.72	0.003
	-2.60001	-0.0442	0		-2.59999	-0.0541	0		-2.59999	-0.015	0		-2.59999	-0.0216	0		-2.59999	-0.0267	0		-2.59999	-0.021	0		-2.59999	-0.0189	0		-2.59999	0.0195	0			114.8	1.378	1.43	0.016		114.8	0.697	0.719	0.001
	-2.5	-0.0423	0		-2.5	-0.0597	0		-2.5	-0.0106	0		-2.5	-0.0179	0		-2.5	-0.0288	0		-2.5	-0.0205	0		-2.5	-0.0205	0		-2.5	0.0248	0			115	1.38	1.432	0.017		115	0.698	0.722	0
	-2.39999	-0.0415	0		-2.39999	-0.0666	0		-2.39999	-0.0091	0		-2.39999	-0.0233	0		-2.39999	-0.0273	0		-2.39999	-0.0232	0		-2.39999	-0.0232	0		-2.39999	0.0264	0			115.2	1.379	1.431	0.02		115.2	0.7	0.722	0.004
	-2.3	-0.0392	0		-2.3	-0.0743	0		-2.3	-0.0109	0		-2.3	-0.0279	0		-2.3	-0.0245	0		-2.3	-0.0233	0		-2.3	-0.0219	0		-2.3	0.0284	0			115.4	1.38	1.434	0.022		115.4	0.697	0.723	0.005
	-2.2	-0.0414	0		-2.2	-0.078	0		-2.2	-0.014	0		-2.2	-0.0265	0		-2.2	-0.0309	0		-2.2	-0.0161	0		-2.2	-0.0222	0		-2.2	0.032999	0			115.6	1.381	1.43	0.017		115.6	0.695	0.721	0.004
	-2.10001	-0.0417	0		-2.09999	-0.075	0		-2.09999	-0.017	0		-2.09999	-0.0236	0		-2.09999	-0.0264	0		-2.09999	-0.0122	0		-2.09999	-0.0202	0		-2.09999	0.0294	0			115.8	1.379	1.432	0.016		115.8	0.691	0.726	-0.003
	-2	-0.0484	0		-2	-0.073	0		-2	-0.016	0		-2	-0.0314	0		-2	-0.0284	0		-2	-0.0211	0		-2	-0.0197	0		-2	0.0344	0			116	1.38	1.431	0.021		116	0.698	0.726	0
	-1.89999	-0.064	0		-1.89999	-0.0889	0		-1.89999	-0.0137	0		-1.89999	-0.0377	0		-1.89999	-0.0302	0		-1.89999	-0.0114	0		-1.89999	-0.0123	0		-1.89999	0.0323	0			116.2	1.381	1.432	0.019		116.2	0.702	0.724	0
	-1.8	-0.0674	0		-1.8	-0.0977	0		-1.8	-0.0108	0		-1.8	-0.0452	0		-1.8	-0.0453	0		-1.8	-0.0143	0		-1.8	-0.0074	0		-1.8	0.0374	0			116.4	1.378	1.432	0.018		116.4	0.702	0.728	0.002
	-1.7	-0.0668	0		-1.7	-0.1013	0		-1.7	-0.0128	0		-1.7	-0.0469	0		-1.7	-0.0447	0		-1.7	-0.0101	0		-1.7	-0.0064	0		-1.7	0.0438	0			116.6	1.379	1.429	0.016		116.6	0.698	0.726	0.002
	-1.60001	-0.0722	0		-1.59999	-0.0864	0		-1.59999	-0.0109	0		-1.59999	-0.0574	0		-1.59999	-0.0455	0		-1.59999	-0.0194	0		-1.59999	-0.0093	0		-1.59999	0.047399	0			116.8	1.385	1.432	0.016		116.8	0.698	0.728	0.002
	-1.5	-0.0887	0		-1.5	-0.0897	0		-1.5	-0.0035	0		-1.5	-0.0607	0		-1.5	-0.0492	0		-1.5	-0.0253	0		-1.5	-0.0055	0		-1.5	0.0445	0			117	1.379	1.431	0.017		117	0.7	0.726	-0.002
	-1.39999	-0.0949	0		-1.39999	-0.0927	0		-1.39999	-0.0073	0		-1.39999	-0.064	0		-1.39999	-0.0384	0		-1.39999	-0.0172	0		-1.39999	-0.0135	0		-1.39999	0.047099	0			117.2	1.382	1.432	0.018		117.2	0.704	0.728	0.002
	-1.3	-0.1038	0		-1.3	-0.0979	0		-1.3	-0.0094	0		-1.3	-0.0673	0		-1.3	-0.0417	0		-1.3	-0.0098	0		-1.3	-0.0207	0		-1.3	0.0531	0			117.4	1.382	1.429	0.018		117.4	0.697	0.728	-0.001
	-1.2	-0.0949	0		-1.2	-0.0927	0		-1.2	-0.0094	0		-1.2	-0.064	0		-1.2	-0.0384	0		-1.2	0.0021	0		-1.2	-0.0272	0		-1.2	0.059299	0			117.6	1.382	1.429	0.019		117.6	0.702	0.726	0.003
	-1.10001	-0.0887	0		-1.09999	-0.0926	0		-1.09999	-0.0081	0		-1.09999	-0.064	0		-1.09999	-0.0384	0		-1.09999	0.017	0		-1.09999	-0.0275	0		-1.09999	0.063999	0			117.8	1.379	1.431	0.02		117.8	0.7	0.727	0.001
	-1	-0.0704	0		-1	-0.0897	0		-1	-0.0081	0		-1	-0.063	0		-1	-0.0215	0		-1	0.0343	0		-1	-0.028	0		-1	0.0734	0			118	1.381	1.431	0.019		118	0.705	0.725	0.001
	-0.89999	-0.0704	0		-0.89999	-0.0842	0		-0.89999	-0.0088	0		-0.89999	-0.0627	0		-0.89999	-0.014	0		-0.89999	0.0224	0		-0.89999	-0.0275	0		-0.89999	0.0957	0			118.2	1.379	1.429	0.019		118.2	0.703	0.733	0.003
	-0.8	-0.0704	0		-0.8	-0.079	0		-0.8	-0.0088	0		-0.8	-0.0607	0		-0.8	-0.0077	0		-0.8	0.017	0		-0.8	-0.0272	0		-0.8	0.1032	0			118.4	1.377	1.43	0.019		118.4	0.706	0.729	0.003
	-0.7		0		-0.7	-0.0776	0		-0.7	-0.0083	0		-0.7	-0.0529	0		-0.7		0		-0.7	0.0224	0		-0.7	-0.0207	0		-0.7	0.1079	0			118.6	1.38	1.429	0.019		118.6	0.7	0.73	0
	-0.60001		0		-0.59999	-0.0772	0		-0.59999	-0.0081	0		-0.59999	-0.0529	0		-0.59999		0		-0.59999	0.0343	0		-0.59999	-0.0168	0		-0.59999	0.108899	0			118.8	1.379	1.431	0.016		118.8	0.703	0.734	0
	-0.5		0		-0.5	-0.0727	0		-0.5	-0.0079	0		-0.5	-0.0504	0		-0.5		0		-0.5	0.0347	0		-0.5	-0.0135	0		-0.5	0.1116	0			119	1.378	1.433	0.019		119	0.706	0.73	0.001
	-0.39999		0		-0.39999	-0.0699	0		-0.39999	-0.0079	0		-0.39999	-0.0492	0		-0.39999		0		-0.39999	0.0367	0		-0.39999	-0.0055	0		-0.39999	0.1142	0			119.2	1.38	1.429	0.02		119.2	0.708	0.732	-0.003
	-0.3		0		-0.3	-0.0694	0		-0.3	-0.0074	0		-0.3	-0.0485	0		-0.3		0		-0.3	0.0373	0		-0.3	-0.0023	0		-0.3	0.119998	0			119.4	1.377	1.434	0.016		119.4	0.702	0.735	0.001
	-0.2		0		-0.2	-0.0356	0		-0.2	-0.0073	0		-0.2	-0.0329	0		-0.2		0		-0.2	0.0549	0		-0.2	-0.00021	0		-0.2	0.141293	0			119.6	1.379	1.432	0.015		119.6	0.705	0.733	0.002
	-0.10001		0		-0.09999	-0.0345	0		-0.09999	-0.0035	0		-0.09999	-0.0291	0		-0.09999		0		-0.09999	0.0581	0		-0.09999	-0.0001	0		-0.09999	0.169473	0			119.8	1.384	1.431	0.018		119.8	0.704	0.735	0.001
	0		0		0	0.1254	0		0	0.0684	0		0	0.028	0		0		0		0	0.1021	0		0	0.1959	0		0	0.3367	0			120	1.381	1.434	0.018		120	0.704	0.736	-0.001
	0.100006		0		0.100006	0.4491	0		0.100006	0.6871	0		0.100006	0.0841	0		0.100006		0		0.100006	0.2166	0		0.100006	0.4945	0		0.100006	0.406293	0			120.2	1.384	1.433	0.02		120.2	0.707	0.738	0.003
	0.199997		0.049093		0.199997	0.8653	0.012168		0.199997	0.715725	0.010536		0.199997	0.1006	0.005655		0.199997		0.023477		0.199997	0.642	0.022298		0.199997	0.634042	0.012212		0.199997	1.9958	0.01051			120.4	1.381	1.432	0.021		120.4	0.707	0.732	0
	0.300003		0.098192		0.300003	0.8653	0.024337		0.300003	1.5419	0.021073		0.300003	0.2113	0.01131		0.300003		0.046956		0.300003	2.5252	0.044597		0.300003	1.471	0.024424		0.300003	2.3613	0.02102			120.6	1.38	1.43	0.014		120.6	0.707	0.733	0.002
	0.399994		0.147279		0.400009	0.8653	0.036505		0.400009	1.5419	0.031609		0.400009	0.22	0.016965		0.400009		0.070435		0.400009	2.6351	0.066895		0.400009	1.471	0.036636		0.400009	2.3613	0.03153			120.8	1.385	1.428	0.015		120.8	0.706	0.736	0.004
	0.5		0.196371		0.5	0.8653	0.04867		0.5	1.5419	0.042142		0.5	0.2223	0.022619		0.5		0.093909		0.5	2.6351	0.089187		0.5	1.5466	0.048845		0.5	2.3613	0.042037			121	1.384	1.433	0.018		121	0.711	0.735	0.003
	0.600006		0.245461		0.600006	0.8653	0.060835		0.600006	1.5419	0.052676		0.600006	0.2223	0.028274		0.600006		0.117386		0.600006	2.6351	0.11148		0.600006	1.5466	0.061054		0.600006	2.3613	0.052545			121.2	1.381	1.437	0.016		121.2	0.711	0.738	0.001
	0.699997		0.29454		0.699997	0.8653	0.072997		0.699997	1.5419	0.063207		0.699997	0.2246	0.033927		0.699997		0.140858		0.699997	2.6351	0.133768		0.699997	1.5466	0.073262		0.699997	2.3613	0.063051			121.4	1.383	1.433	0.019		121.4	0.702	0.734	0.002
	0.800003		0.343623		0.800003	0.8653	0.08516		0.800003	1.5419	0.073739		0.800003	0.2324	0.039581		0.800003		0.164333		0.800003	2.6351	0.156057		0.800003	1.5466	0.08547		0.800003	2.3613	0.073557			121.6	1.381	1.431	0.015		121.6	0.711	0.739	0.002
	0.899994		0.392696		0.900009	0.8653	0.097321		0.900009	1.5419	0.08427		0.900009	0.2324	0.045234		0.900009		0.187807		0.900009	2.6351	0.178345		0.900009	1.5466	0.097677		0.900009	2.3613	0.084063			121.8	1.38	1.433	0.018		121.8	0.705	0.738	0
	1		0.441774		1	0.8653	0.109479		1	1.5419	0.094798		1	0.2324	0.050886		1		0.211276		1	2.6351	0.200627		1	1.5466	0.109881		1	2.36132	0.094566			122	1.38	1.431	0.02		122	0.712	0.738	0.002
	1.10001		0.490848		1.10001	0.9712	0.121638		1.10001	1.5419	0.105327		1.10001	0.2324	0.056539		1.10001		0.234748		1.10001	2.7239	0.22291		1.10001	1.5479	0.122086		1.10001	2.36631	0.10507			122.2	1.382	1.428	0.018		122.2	0.71	0.737	0.001
	1.2		0.539913		1.2	1.0254	0.133793		1.2	1.5419	0.115853		1.2	0.2324	0.062191		1.2		0.258216		1.2	2.7789	0.245188		1.2	1.5479	0.134289		1.2	2.3677	0.115572			122.4	1.38	1.432	0.014		122.4	0.712	0.737	0.002
	1.3		0.588981		1.3	1.0466	0.14595		1.3	1.5419	0.12638		1.3	0.2324	0.067843		1.3		0.281686		1.3	2.7789	0.267468		1.3	1.5479	0.146492		1.3	2.4118	0.126074			122.6	1.38	1.432	0.019		122.6	0.71	0.736	0.002
	1.39999		0.63804		1.40001	1.0466	0.158105		1.40001	1.5419	0.136906		1.40001	0.2425	0.073495		1.40001		0.305155		1.40001	2.7821	0.289745		1.40001	1.5479	0.158695		1.40001	2.4133	0.136576			122.8	1.383	1.433	0.019		122.8	0.711	0.737	0.001
	1.5		0.687103		1.5	1.0466	0.170256		1.5	1.5419	0.147429		1.5	0.2324	0.079146		1.5		0.32862		1.5	2.7821	0.312017		1.5	1.5479	0.170895		1.5	2.4133	0.147075			123	1.38	1.432	0.019		123	0.708	0.737	0.001
	1.60001		0.736163		1.60001	1.0709	0.182409		1.60001	1.5419	0.157953		1.60001	0.2533	0.084797		1.60001		0.352087		1.60001	2.7789	0.334291		1.60001	1.5479	0.183096		1.60001	2.4254	0.157575			123.2	1.379	1.435	0.018		123.2	0.715	0.743	0.003
	1.7		0.785213		1.7	1.0755	0.194558		1.7	1.5419	0.168474		1.7	0.271	0.090447		1.7		0.37555		1.7	2.7789	0.356559		1.7	1.5479	0.195294		1.7	2.4254	0.168073			123.4	1.383	1.432	0.02		123.4	0.71	0.739	0.001
	1.8	3.1014	0.834267		1.8	1.0755	0.206708		1.8	1.5419	0.178995		1.8	0.2834	0.096097		1.8	5.2985	0.399015		1.8	2.7239	0.378828		1.8	1.5466	0.207493		1.8	2.4601	0.178571			123.6	1.379	1.433	0.022		123.6	0.714	0.739	0
	1.89999	3.30692	0.883311		1.90001	1.0786	0.218856		1.90001	1.4021	0.189516		1.90001	0.2834	0.101748		1.90001	5.56968	0.42248		1.90001	2.6351	0.401096		1.90001	1.5466	0.219691		1.90001	2.4601	0.189069			123.8	1.38	1.436	0.016		123.8	0.716	0.744	0
	2	3.6895	0.932359		2	1.0755	0.231002		2	1.4015	0.200034		2	0.271	0.107397		2	5.6492	0.44594		2	2.6277	0.423358		2	1.471	0.231886		2	2.4254	0.199564			124	1.382	1.432	0.019		124	0.719	0.74	-0.004
	2.10001	3.8628	0.981405		2.10001	1.0709	0.243148		2.10001	1.3852	0.210553		2.10001	0.2246	0.113046		2.10001	5.71229	0.469403		2.10001	2.6088	0.445622		2.10001	1.4273	0.244082		2.10001	2.4133	0.21006			124.2	1.383	1.43	0.018		124.2	0.714	0.742	0.003
	2.2	4.1408	1.03044		2.2	1.0786	0.255291		2.2	1.3426	0.221069		2.2	0.2834	0.118695		2.2	5.7887	0.492861		2.2	2.5897	0.46788		2.2	1.4265	0.256276		2.2	2.4118	0.220554			124.4	1.383	1.432	0.02		124.4	0.713	0.742	0.003
	2.3	4.2529	1.07948		2.3	1.0786	0.267434		2.3	1.3391	0.231586		2.3	0.3168	0.124344		2.3	5.8179	0.516321		2.3	2.5257	0.49014		2.3	1.42561	0.26847		2.3	2.4118	0.231048			124.6	1.381	1.432	0.019		124.6	0.71	0.741	-0.001
	2.39999	4.35562	1.12851		2.40001	1.0709	0.279576		2.40001	1.1549	0.242102		2.40001	0.4013	0.129992		2.40001	5.8474	0.539781		2.40001	2.5214	0.512397		2.40001	1.397	0.280664		2.40001	2.3677	0.241542			124.8	1.379	1.434	0.015		124.8	0.714	0.74	0.004
	2.5	4.4335	1.17754		2.5	1.0254	0.291715		2.5	1.0667	0.252615		2.5	0.4356	0.13564		2.5	5.9116	0.563237		2.5	2.4742	0.53465		2.5	1.3796	0.292854		2.5	2.4118	0.252033			125	1.381	1.433	0.02		125	0.712	0.742	0.001
	2.60001	4.6591	1.22657		2.60001	1.0111	0.303855		2.60001	1.0316	0.263128		2.60001	0.4008	0.141288		2.60001	5.9915	0.586694		2.60001	2.403	0.556903		2.60001	1.43731	0.305046		2.60001	2.43351	0.262525			125.2	1.385	1.434	0.017		125.2	0.711	0.744	0.001
	2.7	4.8192	1.27559		2.7	1.1095	0.315991		2.7	1.14409	0.273639		2.7	0.4086	0.146935		2.7	6.043	0.610148		2.7	2.3825	0.579152		2.7	1.4234	0.317235		2.7	2.4907	0.273015			125.4	1.381	1.431	0.018		125.4	0.715	0.743	-0.001
	2.8	4.8908	1.32462		2.8	1.125	0.328128		2.8	1.2292	0.284151		2.8	0.3243	0.152582		2.8	6.0801	0.633604		2.8	2.3294	0.601401		2.8	1.4867	0.329425		2.8	2.4856	0.283505			125.6	1.381	1.43	0.017		125.6	0.713	0.744	0.004
	2.89999	5.0239	1.37363		2.90001	1.1315	0.340264		2.90001	1.2272	0.294662		2.90001	0.2862	0.158229		2.90001	6.0946	0.657059		2.90001	2.345	0.623649		2.90001	1.5761	0.341614		2.90001	2.4584	0.293995			125.8	1.38	1.436	0.02		125.8	0.711	0.739	0.002
	3	5.063	1.42265		3	1.1469	0.352397		3	1.1885	0.30517		3	0.2666	0.163875		3	6.0982	0.68051		3	2.3466	0.645891		3	1.5514	0.3538		3	2.4774	0.304482			126	1.383	1.43	0.021		126	0.712	0.745	-0.001
	3.10001	5.1141	1.47167		3.10001	1.1264	0.36453		3.10001	1.1543	0.315678		3.10001	0.2615	0.169522		3.10001	6.1302	0.703963		3.10001	2.3594	0.668135		3.10001	1.5853	0.365988		3.10001	2.5154	0.31497			126.2	1.382	1.434	0.018		126.2	0.717	0.744	0
	3.2	5.159	1.52068		3.2	1.1337	0.37666		3.2	1.1913	0.326185		3.2	0.2707	0.175167		3.2	6.1582	0.727412		3.2	2.3499	0.690373		3.2	1.6093	0.378172		3.2	2.5293	0.325456			126.4	1.38	1.433	0.014		126.4	0.713	0.749	0
	3.3	5.2444	1.56969		3.3	1.1838	0.388791		3.3	1.2171	0.336691		3.3	0.264	0.180813		3.3	6.185	0.750863		3.3	2.3475	0.712613		3.3	1.6262	0.390357		3.3	2.5261	0.335942			126.6	1.384	1.435	0.017		126.6	0.719	0.749	-0.002
	3.39999	5.3112	1.61869		3.40001	1.1566	0.40092		3.40001	1.1983	0.347197		3.40001	0.2201	0.186458		3.40001	6.2453	0.774313		3.40001	2.3317	0.734851		3.40001	1.6419	0.402542		3.40001	2.5275	0.346428			126.8	1.381	1.436	0.019		126.8	0.72	0.748	0.001
	3.5	5.3804	1.66769		3.5	1.1503	0.413047		3.5	1.2044	0.3577		3.5	0.2385	0.192102		3.5	6.2597	0.797759		3.5	2.3242	0.757083		3.5	1.6587	0.414724		3.5	2.5317	0.356911			127	1.38	1.434	0.016		127	0.714	0.747	0.001
	3.60001	5.4631	1.71669		3.60001	1.1457	0.425173		3.60001	1.2292	0.368203		3.60001	0.235	0.197747		3.60001	6.2795	0.821208		3.60001	2.3177	0.779317		3.60001	1.6596	0.426906		3.60001	2.5386	0.367395			127.2	1.383	1.434	0.02		127.2	0.714	0.746	0.004
	3.7	5.5279	1.76568		3.7	1.1847	0.437297		3.7	1.2475	0.378704		3.7	0.2171	0.203391		3.7	6.2963	0.844652		3.7	2.3073	0.801546		3.7	1.6926	0.439086		3.7	2.5767	0.377877			127.4	1.382	1.433	0.015		127.4	0.716	0.748	0.004
	3.8	5.5888	1.81468		3.8	1.1788	0.449421		3.8	1.2472	0.389206		3.8	0.2271	0.209035		3.8	6.3286	0.868098		3.8	2.294	0.823776		3.8	1.6789	0.451267		3.8	2.5705	0.388359			127.6	1.38	1.435	0.018		127.6	0.717	0.747	-0.001
	3.89999	5.647	1.86367		3.90001	1.1824	0.461544		3.90001	1.2544	0.399707		3.90001	0.2221	0.214679		3.90001	6.3483	0.891544		3.90001	2.3037	0.846004		3.90001	1.685	0.463447		3.90001	2.5793	0.398841			127.8	1.378	1.432	0.016		127.8	0.719	0.748	0.005
	4	5.7172	1.91266		4	1.1762	0.473664		4	1.2441	0.410205		4	0.2296	0.220321		4	6.3708	0.914985		4	2.2817	0.868226		4	1.6925	0.475624		4	2.5832	0.40932			128	1.383	1.436	0.017		128	0.718	0.751	0.005
	4.10001	5.7698	1.96164		4.10001	1.2055	0.485785		4.10001	1.2596	0.420703		4.10001	0.2602	0.225965		4.10001	6.3856	0.938429		4.10001	2.2895	0.89045		4.10001	1.7018	0.487803		4.10001	2.6122	0.4198			128.2	1.378	1.43	0.014		128.2	0.715	0.748	0.002
	4.2	5.8216	2.01062		4.2	1.2031	0.497902		4.2	1.2546	0.431199		4.2	0.2626	0.231607		4.2	6.4121	0.961868		4.2	2.2931	0.912669		4.2	1.7048	0.499978		4.2	2.6263	0.430278			128.4	1.386	1.437	0.018		128.4	0.72	0.752	0.001
	4.3	5.8868	2.0596		4.3	1.2192	0.51002		4.3	1.2809	0.441696		4.3	0.2765	0.237249		4.3	6.4228	0.98531		4.3	2.2781	0.934889		4.3	1.7228	0.512154		4.3	2.643	0.440756			128.6	1.387	1.431	0.019		128.6	0.723	0.748	0
	4.39999	5.9483	2.10857		4.40001	1.2317	0.522137		4.40001	1.2829	0.452192		4.40001	0.2956	0.242891		4.40001	6.4325	1.00875		4.40001	2.2862	0.957107		4.40001	1.7352	0.52433		4.40001	2.6571	0.451234			128.8	1.387	1.433	0.017		128.8	0.718	0.747	0
	4.5	6.0047	2.15755		4.5	1.2231	0.53425		4.5	1.2927	0.462684		4.5	0.3011	0.248532		4.5	6.4448	1.03219		4.5	2.295	0.979319		4.5	1.7544	0.536503		4.5	2.6714	0.461709			129	1.382	1.434	0.019		129	0.721	0.747	0.001
	4.60001	6.0599	2.20652		4.60001	1.2406	0.546364		4.60001	1.3131	0.473178		4.60001	0.3111	0.254174		4.60001	6.4544	1.05563		4.60001	2.3007	1.00153		4.60001	1.7755	0.548676		4.60001	2.6897	0.472185			129.2	1.381	1.434	0.018		129.2	0.723	0.751	-0.001
	4.7	6.114	2.25548		4.7	1.2444	0.558475		4.7	1.3274	0.483669		4.7	0.3224	0.259814		4.7	6.4695	1.07906		4.7	2.3078	1.02374		4.7	1.7865	0.560847		4.7	2.712	0.482659			129.4	1.382	1.438	0.015		129.4	0.726	0.755	0.002
	4.8	6.1615	2.30445		4.8	1.2569	0.570587		4.8	1.3219	0.494161		4.8	0.328	0.265455		4.8	6.4801	1.1025		4.8	2.3155	1.04595		4.8	1.7949	0.573019		4.8	2.7191	0.493133			129.6	1.382	1.436	0.015		129.6	0.724	0.748	0
	4.89999	6.2144	2.35341		4.90001	1.2796	0.582697		4.90001	1.3351	0.504651		4.90001	0.3539	0.271096		4.90001	6.496	1.12593		4.90001	2.316	1.06816		4.90001	1.8057	0.58519		4.90001	2.7327	0.503607			129.8	1.379	1.429	0.013		129.8	0.723	0.751	0.005
	5	6.266	2.40237		5	1.3043	0.594804		5	1.334	0.515139		5	0.3505	0.276736		5	6.5129	1.14937		5	2.3192	1.09036		5	1.8169	0.597358		5	2.7465	0.514078			130	1.384	1.434	0.018		130	0.721	0.754	0.004
	5.10001	6.3217	2.45133		5.10001	1.3208	0.606912		5.10001	1.3418	0.525628		5.10001	0.3658	0.282376		5.10001	6.5295	1.1728		5.10001	2.3104	1.11257		5.10001	1.829	0.609527		5.10001	2.7605	0.52455			130.2	1.383	1.434	0.015		130.2	0.721	0.754	0.006
	5.2	6.381	2.50027		5.2	1.324	0.619017		5.2	1.3402	0.536114		5.2	0.3778	0.288014		5.2	6.5438	1.19623		5.2	2.3344	1.13477		5.2	1.8508	0.621694		5.2	2.7734	0.53502			130.4	1.384	1.433	0.019		130.4	0.725	0.754	0.003
	5.3	6.4382	2.54922		5.3	1.3428	0.631122		5.3	1.3579	0.5466		5.3	0.3741	0.293654		5.3	6.5564	1.21966		5.3	2.3464	1.15697		5.3	1.8754	0.633861		5.3	2.7909	0.54549			130.6	1.384	1.433	0.022		130.6	0.725	0.752	0.001
	5.39999	6.5025	2.59817		5.40001	1.3412	0.643226		5.40001	1.3621	0.557086		5.40001	0.4037	0.299293		5.40001	6.5728	1.2431		5.40001	2.3516	1.17916		5.40001	1.89	0.646028		5.40001	2.8039	0.55596			130.8	1.383	1.429	0.017		130.8	0.721	0.753	0.002
	5.5	6.5597	2.64711		5.5	1.374	0.655327		5.5	1.3829	0.567569		5.5	0.3894	0.304931		5.5	6.5904	1.26652		5.5	2.3683	1.20136		5.5	1.9022	0.658191		5.5	2.8164	0.566427			131	1.38	1.435	0.015		131	0.725	0.754	0.002
	5.60001	6.6214	2.69606		5.60001	1.3825	0.667428		5.60001	1.3845	0.578052		5.60001	0.4111	0.310569		5.60001	6.6025	1.28995		5.60001	2.3724	1.22355		5.60001	1.9059	0.670356		5.60001	2.8292	0.576895			131.2	1.381	1.434	0.016		131.2	0.724	0.756	0
	5.7	6.6781	2.74499		5.7	1.3958	0.679526		5.7	1.3777	0.588533		5.7	0.4313	0.316206		5.7	6.6206	1.31338		5.7	2.396	1.24574		5.7	1.921	0.682518		5.7	2.8429	0.587361			131.4	1.384	1.434	0.017		131.4	0.727	0.754	-0.005
	5.8	6.7345	2.79393		5.8	1.4069	0.691625		5.8	1.3917	0.599015		5.8	0.4496	0.321844		5.8	6.6372	1.33681		5.8	2.4035	1.26793		5.8	1.9414	0.694681		5.8	2.8548	0.597827			131.6	1.384	1.432	0.021		131.6	0.725	0.755	0
	5.89999	6.7854	2.84286		5.90001	1.4201	0.703723		5.90001	1.3999	0.609495		5.90001	0.456	0.327481		5.90001	6.6518	1.36023		5.90001	2.4079	1.29012		5.90001	1.9537	0.706843		5.90001	2.8657	0.608293			131.8	1.38	1.436	0.016		131.8	0.725	0.757	0.003
	6	6.8325	2.89179		6	1.42	0.715817		6	1.4022	0.619973		6	0.4587	0.333118		6	6.6656	1.38366		6	2.4011	1.3123		6	1.9653	0.719002		6	2.88	0.618756			132	1.383	1.433	0.017		132	0.725	0.756	0.004
	6.10001	6.889	2.94072		6.10001	1.4451	0.727912		6.10001	1.417	0.630452		6.10001	0.4791	0.338755		6.10001	6.6815	1.40708		6.10001	2.4009	1.33449		6.10001	1.9757	0.731162		6.10001	2.8926	0.62922			132.2	1.387	1.434	0.017		132.2	0.729	0.757	-0.001
	6.2	6.9449	2.98963		6.2	1.4501	0.740004		6.2	1.4232	0.640928		6.2	0.4801	0.34439		6.2	6.6983	1.4305		6.2	2.413	1.35667		6.2	1.9876	0.743319		6.2	2.9064	0.639682			132.4	1.385	1.435	0.015		132.4	0.726	0.753	0
	6.3	7.0038	3.03856		6.3	1.4599	0.752097		6.3	1.4439	0.651404		6.3	0.4915	0.350026		6.3	6.7147	1.45392		6.3	2.4271	1.37885		6.3	1.9958	0.755478		6.3	2.9238	0.650144			132.6	1.379	1.437	0.015		132.6	0.727	0.757	-0.001
	6.39999	7.0627	3.08747		6.40001	1.4849	0.764188		6.40001	1.4467	0.66188		6.40001	0.5055	0.355662		6.40001	6.7303	1.47735		6.40001	2.436	1.40102		6.40001	2.0075	0.767635		6.40001	2.9428	0.660606			132.8	1.385	1.431	0.018		132.8	0.725	0.755	0.003
	6.5	7.1203	3.13639		6.5	1.505	0.776276		6.5	1.4689	0.672353		6.5	0.5173	0.361297		6.5	6.746	1.50076		6.5	2.4579	1.4232		6.5	2.0231	0.77979		6.5	2.9607	0.671065			133	1.386	1.434	0.019		133	0.727	0.757	0.005
	6.60001	7.1769	3.1853		6.60001	1.5244	0.788364		6.60001	1.4819	0.682826		6.60001	0.5226	0.366932		6.60001	6.7624	1.52418		6.60001	2.4816	1.44537		6.60001	2.0357	0.791945		6.60001	2.9729	0.681525			133.2	1.382	1.434	0.018		133.2	0.726	0.764	0.001
	6.7	7.2343	3.23421		6.7	1.5566	0.80045		6.7	1.4989	0.693297		6.7	0.5223	0.372566		6.7	6.7835	1.5476		6.7	2.4994	1.46754		6.7	2.047	0.804098		6.7	2.9848	0.691983			133.4	1.382	1.431	0.017		133.4	0.726	0.757	0.002
	6.8	7.2919	3.28312		6.8	1.5694	0.812536		6.8	1.5206	0.703769		6.8	0.5365	0.378201		6.8	6.8074	1.57102		6.8	2.5142	1.48971		6.8	2.0592	0.816252		6.8	2.9959	0.702441			133.6	1.382	1.433	0.018		133.6	0.729	0.758	0.003
	6.89999	7.3494	3.33201		6.90001	1.5922	0.824621		6.90001	1.54	0.714239		6.90001	0.5379	0.383835		6.90001	6.8271	1.59444		6.90001	2.5309	1.51188		6.90001	2.0668	0.828405		6.90001	3.0097	0.712899			133.8	1.384	1.43	0.016		133.8	0.727	0.758	-0.002
	7	7.4134	3.38092		7	1.5991	0.836703		7	1.5545	0.724707		7	0.546	0.389468		7	6.8426	1.61785		7	2.5489	1.53404		7	2.079	0.840555		7	3.0236	0.723354			134	1.383	1.436	0.018		134	0.726	0.757	0.001
	7.10001	7.4736	3.42982		7.10001	1.6094	0.848785		7.10001	1.5653	0.735175		7.10001	0.5558	0.395102		7.10001	6.8582	1.64126		7.10001	2.5594	1.55621		7.10001	2.0911	0.852706		7.10001	3.0357	0.73381			134.2	1.385	1.434	0.015		134.2	0.732	0.763	0
	7.2	7.537	3.47871		7.2	1.6188	0.860864		7.2	1.5771	0.745641		7.2	0.5604	0.400734		7.2	6.8724	1.66468		7.2	2.5876	1.57837		7.2	2.1059	0.864855		7.2	3.0511	0.744264			134.4	1.386	1.431	0.018		134.4	0.731	0.761	0.004
	7.3	7.5936	3.5276		7.3	1.64	0.872944		7.3	1.5903	0.756108		7.3	0.5616	0.406367		7.3	6.8919	1.68809		7.3	2.6087	1.60053		7.3	2.1134	0.877004		7.3	3.0683	0.754718			134.6	1.379	1.434	0.015		134.6	0.728	0.763	0.002
	7.39999	7.6478	3.57648		7.40001	1.6552	0.885022		7.40001	1.6069	0.766573		7.40001	0.5679	0.412		7.40001	6.91	1.7115		7.40001	2.6265	1.62269		7.40001	2.1259	0.889152		7.40001	3.0815	0.765172			134.8	1.383	1.434	0.016		134.8	0.731	0.758	0.004
	7.5	7.7029	3.62537		7.5	1.6708	0.897098		7.5	1.613	0.777036		7.5	0.5707	0.417631		7.5	6.9247	1.73491		7.5	2.6535	1.64484		7.5	2.1382	0.901298		7.5	3.0948	0.775623			135	1.384	1.435	0.016		135	0.732	0.761	0
	7.60001	7.7616	3.67426		7.60001	1.683	0.909174		7.60001	1.6287	0.7875		7.60001	0.5771	0.423263		7.60001	6.9404	1.75832		7.60001	2.6793	1.66699		7.60001	2.1543	0.913445		7.60001	3.1046	0.786075			135.2	1.382	1.434	0.013		135.2	0.73	0.762	0.001
	7.7	7.8182	3.72313		7.7	1.6981	0.921247		7.7	1.6402	0.797961		7.7	0.5842	0.428894		7.7	6.9569	1.78173		7.7	2.6985	1.68914		7.7	2.1705	0.925588		7.7	3.1235	0.796525			135.4	1.382	1.434	0.018		135.4	0.73	0.762	-0.003
	7.8	7.8751	3.77201		7.8	1.7156	0.93332		7.8	1.646	0.808422		7.8	0.5898	0.434525		7.8	6.9738	1.80514		7.8	2.7173	1.7113		7.8	2.1796	0.937733		7.8	3.1401	0.806975			135.6	1.385	1.433	0.017		135.6	0.732	0.762	0
	7.89999	7.9324	3.82088		7.90001	1.7342	0.945392		7.90001	1.6582	0.818883		7.90001	0.5939	0.440156		7.90001	6.99	1.82855		7.90001	2.7302	1.73344		7.90001	2.1927	0.949877		7.90001	3.1558	0.817425			135.8	1.383	1.441	0.017		135.8	0.73	0.76	0.002
	8	7.9885	3.86975		8	1.7485	0.957461		8	1.6679	0.829341		8	0.5995	0.445786		8	7.008	1.85195		8	2.7499	1.75559		8	2.2049	0.962018		8	3.1741	0.827872			136	1.387	1.438	0.018		136	0.729	0.765	0.001
	8.10001	8.0495	3.91862		8.10001	1.7648	0.969531		8.10001	1.6807	0.839799		8.10001	0.6061	0.451417		8.10001	7.025	1.87536		8.10001	2.767	1.77773		8.10001	2.2154	0.97416		8.10001	3.1891	0.83832			136.2	1.384	1.436	0.014		136.2	0.73	0.762	0.002
	8.2	8.1013	3.96748		8.2	1.7724	0.981597		8.2	1.6929	0.850255		8.2	0.6026	0.457046		8.2	7.0416	1.89876		8.2	2.7819	1.79987		8.2	2.2268	0.9863		8.2	3.1998	0.848766			136.4	1.388	1.434	0.017		136.4	0.733	0.764	0.002
	8.3	8.1572	4.01635		8.3	1.7728	0.993664		8.3	1.7012	0.860711		8.3	0.6073	0.462676		8.3	7.0597	1.92216		8.3	2.8036	1.82201		8.3	2.2407	0.99844		8.3	3.2149	0.859212			136.6	1.385	1.435	0.018		136.6	0.732	0.764	0.003
	8.39999	8.2133	4.0652		8.40001	1.7797	1.00573		8.40001	1.7085	0.871167		8.40001	0.6198	0.468305		8.40001	7.0731	1.94556		8.40001	2.8236	1.84415		8.40001	2.2564	1.01058		8.40001	3.2296	0.869658			136.8	1.387	1.433	0.015		136.8	0.732	0.765	0.001
	8.5	8.273	4.11406		8.5	1.7974	1.01779		8.5	1.7155	0.88162		8.5	0.6217	0.473933		8.5	7.085	1.96896		8.5	2.8458	1.86628		8.5	2.2679	1.02272		8.5	3.2422	0.880101			137	1.382	1.437	0.015		137	0.734	0.761	0.002
	8.60001	8.3305	4.16292		8.60001	1.8075	1.02986		8.60001	1.7311	0.892073		8.60001	0.6319	0.479562		8.60001	7.0977	1.99237		8.60001	2.8655	1.88842		8.60001	2.2783	1.03485		8.60001	3.2542	0.890545			137.2	1.385	1.435	0.015		137.2	0.732	0.762	-0.003
	8.7	8.3818	4.21176		8.7	1.8208	1.04192		8.7	1.7478	0.902524		8.7	0.6347	0.48519		8.7	7.1151	2.01576		8.7	2.8875	1.91055		8.7	2.2908	1.04699		8.7	3.2672	0.900987			137.4	1.387	1.435	0.015		137.4	0.732	0.766	-0.003
	8.8	8.4412	4.26061		8.8	1.8285	1.05398		8.8	1.7506	0.912976		8.8	0.6399	0.490818		8.8	7.1294	2.03916		8.8	2.9121	1.93268		8.8	2.3045	1.05912		8.8	3.2813	0.911429			137.6	1.384	1.434	0.017		137.6	0.737	0.765	0.003
	8.89999	8.4938	4.30945		8.90001	1.8426	1.06604		8.90001	1.7641	0.923426		8.90001	0.6411	0.496446		8.90001	7.1469	2.06256		8.90001	2.9258	1.95481		8.90001	2.312	1.07126		8.90001	3.2936	0.921871			137.8	1.382	1.433	0.015		137.8	0.737	0.764	0
	9	8.5506	4.3583		9	1.8522	1.07809		9	1.782	0.933874		9	0.6426	0.502072		9	7.1686	2.08596		9	2.9479	1.97693		9	2.3272	1.08339		9	3.3056	0.93231			138	1.386	1.435	0.016		138	0.734	0.768	0.006
	9.10001	8.6126	4.40714		9.10001	1.8615	1.09015		9.10001	1.7939	0.944322		9.10001	0.651	0.5077		9.10001	7.1891	2.10935		9.10001	2.969	1.99906		9.10001	2.3394	1.09553		9.10001	3.3164	0.94275			138.2	1.384	1.434	0.019		138.2	0.736	0.767	0.002
	9.2	8.6669	4.45597		9.2	1.8726	1.1022		9.2	1.8019	0.954768		9.2	0.6581	0.513326		9.2	7.2071	2.13274		9.2	2.9847	2.02118		9.2	2.3514	1.10766		9.2	3.3259	0.953188			138.4	1.385	1.434	0.019		138.4	0.735	0.765	0.001
	9.3	8.7271	4.50481		9.3	1.8811	1.11426		9.3	1.8155	0.965215		9.3	0.6656	0.518952		9.3	7.2246	2.15614		9.3	3.0055	2.0433		9.3	2.3618	1.11979		9.3	3.338	0.963627			138.6	1.387	1.434	0.017		138.6	0.736	0.771	0.003
	9.39999	8.7866	4.55363		9.40001	1.8858	1.12631		9.40001	1.8254	0.97566		9.40001	0.6748	0.524578		9.40001	7.2468	2.17953		9.40001	3.0303	2.06542		9.40001	2.3745	1.13192		9.40001	3.3547	0.974064			138.8	1.386	1.436	0.015		138.8	0.739	0.767	0.003
	9.5	8.8403	4.60246		9.5	1.8919	1.13836		9.5	1.8371	0.986103		9.5	0.6835	0.530203		9.5	7.2667	2.20292		9.5	3.0504	2.08753		9.5	2.3834	1.14404		9.5	3.3687	0.9845			139	1.383	1.434	0.015		139	0.737	0.77	0.003
	9.60001	8.9014	4.65129		9.60001	1.9028	1.15041		9.60001	1.8498	0.996547		9.60001	0.6887	0.535829		9.60001	7.2838	2.22632		9.60001	3.077	2.10965		9.60001	2.3982	1.15617		9.60001	3.3818	0.994936			139.2	1.383	1.435	0.016		139.2	0.734	0.77	0.002
	9.7	8.9594	4.70011		9.7	1.9163	1.16246		9.7	1.8657	1.00699		9.7	0.6944	0.541454		9.7	7.3045	2.2497		9.7	3.1048	2.13176		9.7	2.4134	1.1683		9.7	3.3969	1.00537			139.4	1.386	1.436	0.015		139.4	0.737	0.774	-0.001
	9.8	9.0192	4.74893		9.8	1.9241	1.17451		9.8	1.8812	1.01743		9.8	0.7015	0.547078		9.8	7.3251	2.27309		9.8	3.1211	2.15387		9.8	2.4276	1.18043		9.8	3.4085	1.0158			139.6	1.383	1.439	0.015		139.6	0.733	0.77	0
	9.89999	9.0754	4.79774		9.90001	1.9396	1.18655		9.90001	1.888	1.02787		9.90001	0.7141	0.552703		9.90001	7.3464	2.29648		9.90001	3.1442	2.17598		9.90001	2.4416	1.19255		9.90001	3.4271	1.02624			139.8	1.38	1.436	0.017		139.8	0.738	0.772	0.001
	10	9.1344	4.84656		10	1.958	1.1986		10	1.8967	1.03831		10	0.7174	0.558327		10	7.3628	2.31987		10	3.1591	2.19808		10	2.4568	1.20467		10	3.4407	1.03667			140	1.384	1.435	0.015		140	0.731	0.77	0
	10.1	9.19	4.89537		10.1	1.9778	1.21064		10.1	1.905	1.04875		10.1	0.7248	0.563951		10.1	7.3837	2.34326		10.1	3.176	2.22019		10.1	2.4726	1.2168		10.1	3.4502	1.0471			140.2	1.382	1.435	0.017		140.2	0.74	0.772	0.004
	10.2	9.2527	4.94417		10.2	1.9962	1.22268		10.2	1.9175	1.05918		10.2	0.7275	0.569573		10.2	7.4059	2.36664		10.2	3.2009	2.24229		10.2	2.4848	1.22892		10.2	3.4641	1.05753			140.4	1.385	1.438	0.019		140.4	0.74	0.772	0
	10.3	9.3147	4.99298		10.3	2.013	1.23473		10.3	1.9269	1.06962		10.3	0.7326	0.575197		10.3	7.4214	2.39002		10.3	3.2233	2.26439		10.3	2.4996	1.24104		10.3	3.4773	1.06796			140.6	1.383	1.434	0.016		140.6	0.738	0.766	0.003
	10.4	9.3729	5.04177		10.4	2.0244	1.24676		10.4	1.9351	1.08005		10.4	0.7424	0.58082		10.4	7.4401	2.41341		10.4	3.2477	2.28649		10.4	2.5093	1.25316		10.4	3.489	1.07839			140.8	1.387	1.438	0.014		140.8	0.74	0.773	-0.001
	10.5	9.4294	5.09057		10.5	2.0383	1.2588		10.5	1.9508	1.09049		10.5	0.7475	0.586442		10.5	7.4605	2.43679		10.5	3.2733	2.30858		10.5	2.5207	1.26528		10.5	3.5033	1.08882			141	1.385	1.432	0.015		141	0.744	0.772	-0.003
	10.6	9.4852	5.13937		10.6	2.0509	1.27084		10.6	1.9531	1.10092		10.6	0.7503	0.592064		10.6	7.4793	2.46017		10.6	3.2947	2.33068		10.6	2.5352	1.2774		10.6	3.5162	1.09925			141.2	1.384	1.432	0.014		141.2	0.737	0.77	0.003
	10.7	9.5433	5.18816		10.7	2.058	1.28287		10.7	1.973	1.11135		10.7	0.7563	0.597685		10.7	7.4984	2.48355		10.7	3.3129	2.35277		10.7	2.547	1.28952		10.7	3.5271	1.10967			141.4	1.385	1.435	0.016		141.4	0.74	0.773	-0.002
	10.8	9.5924	5.23695		10.8	2.0726	1.29491		10.8	1.9895	1.12178		10.8	0.763	0.603307		10.8	7.5175	2.50693		10.8	3.3324	2.37486		10.8	2.5587	1.30164		10.8	3.5428	1.1201			141.6	1.385	1.434	0.019		141.6	0.74	0.775	0.005
	10.9	9.646	5.28573		10.9	2.09	1.30695		10.9	1.9981	1.13221		10.9	0.7698	0.608929		10.9	7.5389	2.53031		10.9	3.3558	2.39695		10.9	2.5725	1.31375		10.9	3.5539	1.13052			141.8	1.383	1.436	0.018		141.8	0.741	0.772	0.001
	11	9.6972	5.33452		11	2.1002	1.31898		11	2.0086	1.14264		11	0.7686	0.614549		11	7.557	2.55369		11	3.3792	2.41904		11	2.5856	1.32587		11	3.5665	1.14095			142	1.385	1.437	0.015		142	0.742	0.775	0.001
	11.1	9.7442	5.3833		11.1	2.1093	1.33101		11.1	2.0173	1.15307		11.1	0.7754	0.62017		11.1	7.5748	2.57707		11.1	3.4039	2.44112		11.1	2.5988	1.33798		11.1	3.5806	1.15137			142.2	1.386	1.436	0.02		142.2	0.744	0.776	0.002
	11.2	9.7988	5.43208		11.2	2.1234	1.34304		11.2	2.0202	1.16349		11.2	0.7814	0.625789		11.2	7.595	2.60044		11.2	3.4216	2.4632		11.2	2.6165	1.3501		11.2	3.5966	1.16179			142.4	1.388	1.436	0.014		142.4	0.741	0.776	0
	11.3	9.8582	5.48085		11.3	2.1335	1.35506		11.3	2.0328	1.17392		11.3	0.7847	0.63141		11.3	7.6205	2.62382		11.3	3.4461	2.48528		11.3	2.6285	1.36221		11.3	3.6072	1.17222			142.6	1.384	1.44	0.012		142.6	0.743	0.772	0.001
	11.4	9.9126	5.52962		11.4	2.1378	1.36709		11.4	2.0448	1.18435		11.4	0.794	0.637029		11.4	7.6421	2.64719		11.4	3.4644	2.50736		11.4	2.6387	1.37432		11.4	3.6173	1.18264			142.8	1.388	1.436	0.016		142.8	0.743	0.775	0.002
	11.5	9.9661	5.57839		11.5	2.1514	1.37912		11.5	2.0547	1.19477		11.5	0.7968	0.642648		11.5	7.6638	2.67056		11.5	3.4813	2.52944		11.5	2.6478	1.38643		11.5	3.6324	1.19306			143	1.382	1.438	0.017		143	0.746	0.776	0.001
	11.6	10.0204	5.62716		11.6	2.1582	1.39114		11.6	2.0574	1.20519		11.6	0.8013	0.648267		11.6	7.6841	2.69394		11.6	3.4996	2.55151		11.6	2.6598	1.39854		11.6	3.6523	1.20348			143.2	1.384	1.439	0.015		143.2	0.742	0.775	0
	11.7	10.0801	5.67592		11.7	2.1703	1.40316		11.7	2.0688	1.21561		11.7	0.8069	0.653885		11.7	7.705	2.7173		11.7	3.5165	2.57358		11.7	2.6781	1.41065		11.7	3.665	1.21389			143.4	1.381	1.434	0.014		143.4	0.743	0.776	0
	11.8	10.1389	5.72468		11.8	2.1845	1.41519		11.8	2.0821	1.22604		11.8	0.8098	0.659504		11.8	7.7228	2.74067		11.8	3.5328	2.59565		11.8	2.6915	1.42276		11.8	3.6808	1.22431			143.6	1.384	1.435	0.014		143.6	0.747	0.776	0.003
	11.9	10.1903	5.77344		11.9	2.1921	1.42721		11.9	2.0934	1.23646		11.9	0.8126	0.665122		11.9	7.7446	2.76405		11.9	3.557	2.61773		11.9	2.7015	1.43487		11.9	3.6942	1.23473			143.8	1.388	1.439	0.018		143.8	0.744	0.779	0.002
	12	10.2468	5.82219		12	2.2011	1.43923		12	2.1077	1.24687		12	0.8167	0.670739		12	7.7626	2.78741		12	3.5768	2.63979		12	2.7155	1.44697		12	3.7073	1.24515			144	1.385	1.435	0.019		144	0.744	0.774	0.002
	12.1	10.2996	5.87095		12.1	2.2058	1.45125		12.1	2.1178	1.25729		12.1	0.822	0.676357		12.1	7.7829	2.81078		12.1	3.5937	2.66186		12.1	2.7277	1.45908		12.1	3.7224	1.25556			144.2	1.385	1.435	0.016		144.2	0.744	0.779	0
	12.2	10.3502	5.91969		12.2	2.2189	1.46326		12.2	2.1281	1.26771		12.2	0.8293	0.681973		12.2	7.7992	2.83414		12.2	3.61	2.68392		12.2	2.7435	1.47118		12.2	3.7339	1.26598			144.4	1.383	1.437	0.014		144.4	0.744	0.776	0.001
	12.3	10.4049	5.96844		12.3	2.2307	1.47528		12.3	2.1391	1.27813		12.3	0.832	0.68759		12.3	7.82	2.85751		12.3	3.6331	2.70598		12.3	2.753	1.48328		12.3	3.7452	1.27639			144.6	1.385	1.438	0.017		144.6	0.745	0.78	0.001
	12.4	10.4608	6.01718		12.4	2.2398	1.48729		12.4	2.1478	1.28854		12.4	0.84	0.693207		12.4	7.839	2.88088		12.4	3.6561	2.72804		12.4	2.7668	1.49539		12.4	3.7576	1.28681			144.8	1.384	1.436	0.018		144.8	0.744	0.776	-0.001
	12.5	10.5125	6.06592		12.5	2.2485	1.49931		12.5	2.1611	1.29895		12.5	0.8484	0.698823		12.5	7.8588	2.90424		12.5	3.6767	2.75009		12.5	2.7828	1.50749		12.5	3.7679	1.29722			145	1.384	1.435	0.017		145	0.746	0.774	-0.001
	12.6	10.567	6.11466		12.6	2.2607	1.51132		12.6	2.1703	1.30937		12.6	0.8546	0.704439		12.6	7.8815	2.9276		12.6	3.6967	2.77215		12.6	2.7954	1.51959		12.6	3.7766	1.30763			145.2	1.382	1.434	0.018		145.2	0.744	0.784	0.003
	12.7	10.6225	6.16339		12.7	2.2754	1.52333		12.7	2.1828	1.31978		12.7	0.8602	0.710054		12.7	7.9016	2.95096		12.7	3.7198	2.7942		12.7	2.8085	1.53169		12.7	3.7865	1.31804			145.4	1.386	1.434	0.017		145.4	0.751	0.776	-0.001
	12.8	10.6795	6.21213		12.8	2.2895	1.53534		12.8	2.1905	1.33019		12.8	0.8624	0.715669		12.8	7.9227	2.97433		12.8	3.741	2.81625		12.8	2.8235	1.54379		12.8	3.8002	1.32845			145.6	1.384	1.437	0.016		145.6	0.748	0.781	-0.001
	12.9	10.7333	6.26085		12.9	2.2999	1.54735		12.9	2.2007	1.3406		12.9	0.868	0.721284		12.9	7.9356	2.99769		12.9	3.7587	2.8383		12.9	2.8376	1.55589		12.9	3.8105	1.33886			145.8	1.385	1.434	0.016		145.8	0.748	0.782	0.001
	13	10.7887	6.30958		13	2.3114	1.55935		13	2.2121	1.35101		13	0.8758	0.726898		13	7.9524	3.02104		13	3.7811	2.86035		13	2.8572	1.56798		13	3.8245	1.34927			146	1.387	1.435	0.016		146	0.743	0.779	-0.001
	13.1	10.8402	6.3583		13.1	2.3228	1.57136		13.1	2.223	1.36142		13.1	0.8783	0.732512		13.1	7.9745	3.0444		13.1	3.805	2.88239		13.1	2.8724	1.58008		13.1	3.8401	1.35967			146.2	1.386	1.435	0.017		146.2	0.742	0.781	0
	13.2	10.8899	6.40702		13.2	2.3393	1.58336		13.2	2.2376	1.37182		13.2	0.8819	0.738126		13.2	7.9917	3.06776		13.2	3.8239	2.90444		13.2	2.8872	1.59218		13.2	3.8553	1.37008			146.4	1.387	1.439	0.016		146.4	0.749	0.779	0.002
	13.3	10.9312	6.45574		13.3	2.3481	1.59537		13.3	2.2476	1.38223		13.3	0.8914	0.743739		13.3	8.0145	3.09112		13.3	3.8439	2.92648		13.3	2.8998	1.60427		13.3	3.8671	1.38049			146.6	1.386	1.436	0.015		146.6	0.748	0.778	-0.001
	13.4	10.9835	6.50444		13.4	2.3626	1.60737		13.4	2.2606	1.39264		13.4	0.8949	0.749353		13.4	8.0325	3.11447		13.4	3.8677	2.94852		13.4	2.9173	1.61637		13.4	3.8764	1.39089			146.8	1.384	1.432	0.011		146.8	0.753	0.781	0.001
	13.5	11.041	6.55316		13.5	2.3798	1.61937		13.5	2.2721	1.40304		13.5	0.895	0.754965		13.5	8.0494	3.13782		13.5	3.8909	2.97056		13.5	2.9322	1.62846		13.5	3.8886	1.4013			147	1.388	1.44	0.018		147	0.747	0.786	0.005
	13.6	11.0882	6.60187		13.6	2.3898	1.63137		13.6	2.2796	1.41344		13.6	0.8937	0.760578		13.6	8.0697	3.16118		13.6	3.911	2.99259		13.6	2.9507	1.64055		13.6	3.904	1.4117			147.2	1.385	1.437	0.016		147.2	0.749	0.783	0.003
	13.7	11.1453	6.65057		13.7	2.4067	1.64336		13.7	2.2914	1.42384		13.7	0.9033	0.76619		13.7	8.0858	3.18453		13.7	3.9288	3.01462		13.7	2.9646	1.65264		13.7	3.9161	1.4221			147.4	1.388	1.434	0.014		147.4	0.745	0.781	0.004
	13.8	11.2031	6.69928		13.8	2.4192	1.65536		13.8	2.3038	1.43424		13.8	0.9104	0.771802		13.8	8.1057	3.20788		13.8	3.9511	3.03666		13.8	2.9747	1.66473		13.8	3.9254	1.43251			147.6	1.386	1.434	0.016		147.6	0.748	0.783	-0.001
	13.9	11.2619	6.74797		13.9	2.4303	1.66736		13.9	2.3096	1.44464		13.9	0.9158	0.777414		13.9	8.1277	3.23123		13.9	3.9812	3.05869		13.9	2.9844	1.67682		13.9	3.9381	1.44291			147.8	1.387	1.436	0.016		147.8	0.749	0.787	0.003
	14	11.31	6.79667		14	2.4421	1.67935		14	2.3128	1.45504		14	0.9207	0.783025		14	8.1506	3.25458		14	4.0048	3.08071		14	2.9994	1.68891		14	3.9476	1.45331			148	1.385	1.433	0.016		148	0.749	0.781	0.002
	14.1	11.3571	6.84537		14.1	2.458	1.69135		14.1	2.3235	1.46544		14.1	0.9217	0.788636		14.1	8.1687	3.27793		14.1	4.0319	3.10274		14.1	3.019	1.701		14.1	3.9575	1.46371			148.2	1.39	1.436	0.013		148.2	0.75	0.781	0.001
	14.2	11.4049	6.89405		14.2	2.4735	1.70334		14.2	2.3318	1.47584		14.2	0.9257	0.794246		14.2	8.1892	3.30128		14.2	4.0537	3.12476		14.2	3.0329	1.71308		14.2	3.9689	1.47411			148.4	1.383	1.437	0.018		148.4	0.747	0.79	0.001
	14.3	11.4536	6.94274		14.3	2.4803	1.71533		14.3	2.3425	1.48623		14.3	0.9333	0.799857		14.3	8.2108	3.32463		14.3	4.0776	3.14678		14.3	3.0486	1.72517		14.3	3.9816	1.4845			148.6	1.384	1.437	0.015		148.6	0.752	0.783	0
	14.4	11.5083	6.99142		14.4	2.4978	1.72732		14.4	2.3555	1.49663		14.4	0.9387	0.805467		14.4	8.2315	3.34797		14.4	4.1023	3.1688		14.4	3.0632	1.73725		14.4	3.9948	1.4949			148.8	1.386	1.439	0.016		148.8	0.751	0.784	0.005
	14.5	11.5652	7.04011		14.5	2.5074	1.7393		14.5	2.3641	1.50702		14.5	0.9432	0.811076		14.5	8.2545	3.37132		14.5	4.1234	3.19082		14.5	3.0758	1.74934		14.5	4.0064	1.5053			149	1.387	1.439	0.016		149	0.75	0.786	0.005
	14.6	11.623	7.08879		14.6	2.5219	1.75129		14.6	2.3739	1.51742		14.6	0.9502	0.816686		14.6	8.274	3.39466		14.6	4.1499	3.21284		14.6	3.0914	1.76142		14.6	4.0188	1.51569			149.2	1.385	1.433	0.014		149.2	0.752	0.788	-0.001
	14.7	11.6766	7.13746		14.7	2.5355	1.76327		14.7	2.3829	1.52781		14.7	0.9536	0.822294		14.7	8.2974	3.418		14.7	4.177	3.23485		14.7	3.107	1.7735		14.7	4.0303	1.52609			149.4	1.384	1.434	0.016		149.4	0.751	0.784	0.001
	14.8	11.7253	7.18614		14.8	2.5458	1.77526		14.8	2.4002	1.5382		14.8	0.9547	0.827903		14.8	8.3187	3.44135		14.8	4.2021	3.25686		14.8	3.1206	1.78558		14.8	4.044	1.53648			149.6	1.388	1.439	0.019		149.6	0.753	0.784	0
	14.9	11.7684	7.2348		14.9	2.5528	1.78724		14.9	2.4079	1.54859		14.9	0.9604	0.833512		14.9	8.3447	3.46469		14.9	4.2212	3.27887		14.9	3.1345	1.79767		14.9	4.0598	1.54688			149.8	1.387	1.436	0.017		149.8	0.751	0.787	-0.002
	15	11.8193	7.28347		15	2.5606	1.79922		15	2.4187	1.55898		15	0.9708	0.839119		15	8.367	3.48803		15	4.2388	3.30088		15	3.1494	1.80974		15	4.0715	1.55727			150	1.387	1.436	0.016		150	0.75	0.787	0.001
	15.1	11.8664	7.33214		15.1	2.5755	1.8112		15.1	2.4334	1.56937		15.1	0.9762	0.844727		15.1	8.3832	3.51137		15.1	4.2594	3.32288		15.1	3.162	1.82182		15.1	4.082	1.56766			150.2	1.384	1.436	0.014		150.2	0.751	0.785	-0.001
	15.2	11.9129	7.38079		15.2	2.589	1.82318		15.2	2.4509	1.57975		15.2	0.9845	0.850334		15.2	8.3997	3.5347		15.2	4.278	3.34489		15.2	3.1767	1.8339		15.2	4.092	1.57805			150.4	1.385	1.433	0.015		150.4	0.752	0.786	0.005
	15.3	11.9553	7.42946		15.3	2.6016	1.83516		15.3	2.4581	1.59014		15.3	0.9921	0.855942		15.3	8.4215	3.55804		15.3	4.2994	3.36689		15.3	3.191	1.84598		15.3	4.1064	1.58844			150.6	1.389	1.432	0.019		150.6	0.753	0.785	0.002
	15.4	12.0064	7.47811		15.4	2.6133	1.84714		15.4	2.4657	1.60052		15.4	0.9993	0.861549		15.4	8.4438	3.58138		15.4	4.3248	3.38889		15.4	3.2032	1.85805		15.4	4.1172	1.59883			150.8	1.386	1.438	0.015		150.8	0.753	0.785	0.001
	15.5	12.0527	7.52676		15.5	2.6232	1.85911		15.5	2.4748	1.61091		15.5	1.0024	0.867155		15.5	8.4613	3.60471		15.5	4.3497	3.41089		15.5	3.22	1.87013		15.5	4.1256	1.60922			151	1.384	1.439	0.014		151	0.754	0.788	0.006
	15.6	12.1081	7.57542		15.6	2.6336	1.87109		15.6	2.4874	1.62129		15.6	1.0109	0.872761		15.6	8.4804	3.62805		15.6	4.3721	3.43288		15.6	3.2355	1.8822		15.6	4.1407	1.61961			151.2	1.384	1.437	0.016		151.2	0.755	0.787	0.002
	15.7	12.1607	7.62406		15.7	2.6483	1.88306		15.7	2.4956	1.63167		15.7	1.021	0.878367		15.7	8.5011	3.65138		15.7	4.3981	3.45488		15.7	3.2428	1.89427		15.7	4.1558	1.62999			151.4	1.387	1.434	0.018		151.4	0.755	0.789	0
	15.8	12.2024	7.67271		15.8	2.6624	1.89503		15.8	2.5079	1.64205		15.8	1.0281	0.883972		15.8	8.518	3.67471		15.8	4.4163	3.47687		15.8	3.2515	1.90635		15.8	4.1626	1.64038			151.6	1.388	1.436	0.014		151.6	0.754	0.786	-0.003
	15.9	12.2505	7.72134		15.9	2.6814	1.907		15.9	2.5165	1.65244		15.9	1.0354	0.889578		15.9	8.5413	3.69805		15.9	4.43	3.49886		15.9	3.2634	1.91842		15.9	4.1727	1.65077			151.8	1.387	1.44	0.019		151.8	0.755	0.792	0.004
	16	12.3046	7.76998		16	2.6939	1.91897		16	2.5257	1.66281		16	1.0412	0.895182		16	8.5622	3.72138		16	4.4516	3.52085		16	3.276	1.93049		16	4.181	1.66115			152	1.382	1.437	0.021		152	0.755	0.786	0.002
	16.1	12.3515	7.81862		16.1	2.7051	1.93094		16.1	2.536	1.67319		16.1	1.05	0.900787		16.1	8.587	3.74471		16.1	4.4747	3.54284		16.1	3.2858	1.94256		16.1	4.1918	1.67153			152.2	1.388	1.437	0.017		152.2	0.756	0.788	0.004
	16.2	12.3996	7.86725		16.2	2.7176	1.94291		16.2	2.543	1.68357		16.2	1.0577	0.906391		16.2	8.6047	3.76803		16.2	4.4975	3.56482		16.2	3.2988	1.95463		16.2	4.2058	1.68192			152.4	1.388	1.437	0.014		152.4	0.756	0.79	0.004
	16.3	12.4477	7.91588		16.3	2.7347	1.95487		16.3	2.5484	1.69395		16.3	1.0633	0.911995		16.3	8.6201	3.79136		16.3	4.52	3.5868		16.3	3.3121	1.9667		16.3	4.2188	1.6923			152.6	1.388	1.436	0.015		152.6	0.761	0.792	-0.002
	16.4	12.5004	7.9645		16.4	2.7461	1.96684		16.4	2.5593	1.70432		16.4	1.0691	0.917599		16.4	8.6422	3.81469		16.4	4.5443	3.60878		16.4	3.3213	1.97876		16.4	4.2314	1.70268			152.8	1.39	1.439	0.017		152.8	0.756	0.786	0.001
	16.5	12.5475	8.01313		16.5	2.7566	1.9788		16.5	2.5685	1.71469		16.5	1.069	0.923202		16.5	8.661	3.83802		16.5	4.5711	3.63076		16.5	3.3345	1.99083		16.5	4.2456	1.71306			153	1.387	1.435	0.015		153	0.758	0.79	0.002
	16.6	12.6002	8.06175		16.6	2.7718	1.99076		16.6	2.5824	1.72507		16.6	1.0777	0.928805		16.6	8.6791	3.86134		16.6	4.5957	3.65274		16.6	3.3451	2.00289		16.6	4.259	1.72344			153.2	1.385	1.434	0.019		153.2	0.756	0.791	-0.001
	16.7	12.6582	8.11037		16.7	2.7843	2.00272		16.7	2.595	1.73544		16.7	1.0828	0.934407		16.7	8.6971	3.88467		16.7	4.6157	3.67471		16.7	3.3542	2.01496		16.7	4.2697	1.73382			153.4	1.384	1.44	0.014		153.4	0.756	0.79	0.002
	16.8	12.7016	8.15898		16.8	2.7929	2.01468		16.8	2.6086	1.74581		16.8	1.0905	0.94001		16.8	8.7148	3.90799		16.8	4.6361	3.69668		16.8	3.3679	2.02702		16.8	4.2824	1.7442			153.6	1.39	1.439	0.016		153.6	0.754	0.79	0
	16.9	12.7515	8.20759		16.9	2.8086	2.02664		16.9	2.6163	1.75618		16.9	1.0984	0.945612		16.9	8.7347	3.93131		16.9	4.6527	3.71866		16.9	3.3793	2.03908		16.9	4.2925	1.75458			153.8	1.388	1.437	0.018		153.8	0.754	0.79	0.001
	17	12.7969	8.2562		17	2.824	2.03859		17	2.6306	1.76655		17	1.101	0.951213		17	8.7591	3.95463		17	4.6729	3.74062		17	3.3912	2.05114		17	4.3048	1.76495			154	1.389	1.439	0.015		154	0.759	0.796	0.002
	17.1	12.8437	8.30481		17.1	2.8359	2.05055		17.1	2.6481	1.77692		17.1	1.111	0.956815		17.1	8.7797	3.97796		17.1	4.6963	3.76259		17.1	3.4026	2.0632		17.1	4.322	1.77533			154.2	1.386	1.437	0.018		154.2	0.757	0.792	0
	17.2	12.8887	8.35341		17.2	2.8465	2.0625		17.2	2.6569	1.78728		17.2	1.1182	0.962416		17.2	8.8007	4.00127		17.2	4.7155	3.78455		17.2	3.4142	2.07526		17.2	4.3337	1.7857			154.4	1.385	1.437	0.016		154.4	0.759	0.791	0
	17.3	12.9265	8.40202		17.3	2.8569	2.07445		17.3	2.6649	1.79765		17.3	1.1231	0.968017		17.3	8.8193	4.02459		17.3	4.7385	3.80652		17.3	3.4179	2.08732		17.3	4.3409	1.79608			154.6	1.382	1.441	0.017		154.6	0.76	0.791	0
	17.4	12.9678	8.45061		17.4	2.8654	2.08641		17.4	2.6741	1.80802		17.4	1.1257	0.973618		17.4	8.8379	4.04791		17.4	4.7611	3.82848		17.4	3.4321	2.09938		17.4	4.3548	1.80645			154.8	1.387	1.439	0.016		154.8	0.759	0.795	0.001
	17.5	13.0163	8.49921		17.5	2.8799	2.09836		17.5	2.6827	1.81838		17.5	1.133	0.979217		17.5	8.8523	4.07123		17.5	4.777	3.85044		17.5	3.4462	2.11144		17.5	4.3724	1.81682			155	1.384	1.439	0.011		155	0.759	0.792	0.004
	17.6	13.0677	8.5478		17.6	2.8931	2.1103		17.6	2.6933	1.82874		17.6	1.1373	0.984817		17.6	8.8685	4.09455		17.6	4.8027	3.87239		17.6	3.4583	2.1235		17.6	4.3823	1.8272			155.2	1.388	1.435	0.018		155.2	0.758	0.793	0.003
	17.7	13.1106	8.59639		17.7	2.9052	2.12225		17.7	2.707	1.8391		17.7	1.1431	0.990416		17.7	8.8898	4.11786		17.7	4.8246	3.89435		17.7	3.4687	2.13555		17.7	4.3901	1.83757			155.4	1.389	1.434	0.015		155.4	0.759	0.793	0.003
	17.8	13.1533	8.64498		17.8	2.9135	2.1342		17.8	2.7163	1.84947		17.8	1.1525	0.996016		17.8	8.9082	4.14117		17.8	4.8527	3.9163		17.8	3.4755	2.1476		17.8	4.4038	1.84794			155.6	1.389	1.436	0.016		155.6	0.757	0.795	0.001
	17.9	13.1993	8.69355		17.9	2.925	2.14615		17.9	2.7285	1.85983		17.9	1.1562	1.00161		17.9	8.9301	4.16449		17.9	4.8794	3.93825		17.9	3.4845	2.15966		17.9	4.4153	1.85831			155.8	1.386	1.439	0.019		155.8	0.761	0.793	0
	18	13.2446	8.74214		18	2.9379	2.15809		18	2.741	1.87019		18	1.1605	1.00721		18	8.9446	4.1878		18	4.905	3.9602		18	3.4975	2.17171		18	4.4255	1.86868			156	1.393	1.438	0.012		156	0.763	0.795	0.001
	18.1	13.2931	8.79072		18.1	2.9491	2.17003		18.1	2.7541	1.88054		18.1	1.1669	1.01281		18.1	8.9657	4.21111		18.1	4.9272	3.98215		18.1	3.5093	2.18376		18.1	4.4362	1.87904			156.2	1.384	1.438	0.015		156.2	0.76	0.799	0
	18.2	13.3415	8.83929		18.2	2.9639	2.18197		18.2	2.7663	1.8909		18.2	1.1736	1.01841		18.2	8.9852	4.23442		18.2	4.9495	4.00409		18.2	3.5204	2.19581		18.2	4.4502	1.88941			156.4	1.383	1.439	0.014		156.4	0.762	0.796	-0.002
	18.3	13.3834	8.88786		18.3	2.9747	2.19391		18.3	2.7821	1.90126		18.3	1.1816	1.02401		18.3	9.0062	4.25773		18.3	4.97	4.02604		18.3	3.5262	2.20786		18.3	4.4652	1.89978			156.6	1.387	1.438	0.016		156.6	0.763	0.795	-0.001
	18.4	13.4357	8.93642		18.4	2.9887	2.20585		18.4	2.7978	1.91161		18.4	1.1862	1.0296		18.4	9.0253	4.28104		18.4	4.9884	4.04798		18.4	3.5336	2.21991		18.4	4.4777	1.91014			156.8	1.39	1.437	0.015		156.8	0.759	0.794	0.001
	18.5	13.4807	8.98499		18.5	3.0059	2.21779		18.5	2.8105	1.92197		18.5	1.1919	1.0352		18.5	9.0458	4.30434		18.5	5.0086	4.06991		18.5	3.5429	2.23196		18.5	4.4836	1.92051			157	1.389	1.436	0.022		157	0.767	0.8	0.002
	18.6	13.5256	9.03356		18.6	3.0178	2.22973		18.6	2.8253	1.93232		18.6	1.202	1.0408		18.6	9.0685	4.32765		18.6	5.0293	4.09185		18.6	3.5526	2.24401		18.6	4.497	1.93087			157.2	1.387	1.439	0.016		157.2	0.763	0.795	0.002
	18.7	13.5599	9.08211		18.7	3.0266	2.24166		18.7	2.8318	1.94267		18.7	1.2076	1.04639		18.7	9.0866	4.35096		18.7	5.0488	4.11379		18.7	3.5628	2.25605		18.7	4.5092	1.94123			157.4	1.387	1.437	0.015		157.4	0.763	0.796	-0.002
	18.8	13.5946	9.13067		18.8	3.0415	2.25359		18.8	2.8432	1.95303		18.8	1.2141	1.05199		18.8	9.1086	4.37426		18.8	5.0713	4.13572		18.8	3.5698	2.2681		18.8	4.5219	1.9516			157.6	1.387	1.436	0.017		157.6	0.764	0.798	0.004
	18.9	13.6448	9.17922		18.9	3.0565	2.26553		18.9	2.8533	1.96338		18.9	1.2223	1.05759		18.9	9.127	4.39757		18.9	5.0934	4.15766		18.9	3.5809	2.28014		18.9	4.5314	1.96196			157.8	1.384	1.435	0.013		157.8	0.764	0.795	0.002
	19	13.6906	9.22778		19	3.0714	2.27746		19	2.8623	1.97372		19	1.2316	1.06318		19	9.1497	4.42087		19	5.1153	4.17958		19	3.5912	2.29219		19	4.5462	1.97232			158	1.389	1.435	0.016		158	0.765	0.797	-0.002
	19.1	13.7382	9.27633		19.1	3.0835	2.28939		19.1	2.8755	1.98407		19.1	1.2372	1.06878		19.1	9.1702	4.44417		19.1	5.1325	4.20151		19.1	3.5958	2.30423		19.1	4.5588	1.98268			158.2	1.384	1.438	0.014		158.2	0.766	0.797	0.001
	19.2	13.788	9.32487		19.2	3.0906	2.30132		19.2	2.8852	1.99442		19.2	1.2532	1.07437		19.2	9.1888	4.46747		19.2	5.1525	4.22343		19.2	3.601	2.31627		19.2	4.566	1.99304			158.4	1.386	1.439	0.016		158.4	0.765	0.796	0.002
	19.3	13.8411	9.37341		19.3	3.103	2.31324		19.3	2.8939	2.00477		19.3	1.2604	1.07997		19.3	9.2101	4.49077		19.3	5.1708	4.24536		19.3	3.6053	2.32831		19.3	4.5746	2.0034			158.6	1.386	1.439	0.017		158.6	0.761	0.801	0.002
	19.4	13.8937	9.42195		19.4	3.1151	2.32517		19.4	2.9054	2.01511		19.4	1.2629	1.08556		19.4	9.2279	4.51407		19.4	5.1925	4.26728		19.4	3.6126	2.34035		19.4	4.5889	2.01376			158.8	1.386	1.439	0.014		158.8	0.76	0.801	-0.004
	19.5	13.9363	9.47049		19.5	3.1256	2.3371		19.5	2.9186	2.02546		19.5	1.2649	1.09115		19.5	9.2503	4.53737		19.5	5.2155	4.2892		19.5	3.6241	2.35239		19.5	4.598	2.02411			159	1.389	1.441	0.016		159	0.765	0.802	0.001
	19.6	13.9762	9.51903		19.6	3.1396	2.34902		19.6	2.9295	2.0358		19.6	1.2731	1.09675		19.6	9.2738	4.56067		19.6	5.2371	4.31112		19.6	3.6325	2.36443		19.6	4.6076	2.03447			159.2	1.391	1.436	0.017		159.2	0.763	0.799	-0.001
	19.7	14.0195	9.56755		19.7	3.1579	2.36094		19.7	2.9435	2.04614		19.7	1.2782	1.10234		19.7	9.2968	4.58396		19.7	5.256	4.33303		19.7	3.638	2.37647		19.7	4.6154	2.04482			159.4	1.386	1.442	0.017		159.4	0.765	0.8	-0.002
	19.8	14.0607	9.61608		19.8	3.172	2.37286		19.8	2.9596	2.05648		19.8	1.2839	1.10793		19.8	9.3206	4.60726		19.8	5.278	4.35495		19.8	3.6495	2.3885		19.8	4.6275	2.05518			159.6	1.391	1.439	0.016		159.6	0.765	0.803	0
	19.9	14.1052	9.6646		19.9	3.1846	2.38478		19.9	2.9718	2.06682		19.9	1.2926	1.11352		19.9	9.3397	4.63055		19.9	5.2979	4.37686		19.9	3.6629	2.40054		19.9	4.6359	2.06553			159.8	1.388	1.437	0.02		159.8	0.767	0.799	0.003
	20	14.1447	9.71313		20	3.1982	2.3967		20	2.9807	2.07716		20	1.2948	1.11912		20	9.3598	4.65384		20	5.3203	4.39877		20	3.6771	2.41257		20	4.6444	2.07588			160	1.389	1.439	0.015		160	0.765	0.798	0.002
	20.1	14.1798	9.76165		20.1	3.2107	2.40862		20.1	2.9901	2.0875		20.1	1.2996	1.12471		20.1	9.379	4.67714		20.1	5.3449	4.42068		20.1	3.6847	2.42461		20.1	4.656	2.08624			160.2	1.388	1.437	0.017		160.2	0.768	0.801	0.002
	20.2	14.2181	9.81016		20.2	3.2231	2.42054		20.2	3.0016	2.09784		20.2	1.3057	1.1303		20.2	9.4008	4.70043		20.2	5.3674	4.44258		20.2	3.6903	2.43664		20.2	4.6707	2.09659			160.4	1.387	1.439	0.013		160.4	0.765	0.802	-0.001
	20.3	14.2612	9.85868		20.3	3.232	2.43245		20.3	3.0116	2.10818		20.3	1.311	1.13589		20.3	9.4194	4.72372		20.3	5.3912	4.46449		20.3	3.7008	2.44867		20.3	4.6831	2.10694			160.6	1.386	1.438	0.012		160.6	0.766	0.799	0.006
	20.4	14.2987	9.90719		20.4	3.243	2.44436		20.4	3.0196	2.11851		20.4	1.3161	1.14148		20.4	9.4402	4.74701		20.4	5.4112	4.48639		20.4	3.7071	2.4607		20.4	4.6929	2.11729			160.8	1.389	1.44	0.013		160.8	0.77	0.8	0.004
	20.5	14.3396	9.9557		20.5	3.2543	2.45628		20.5	3.0265	2.12885		20.5	1.3201	1.14707		20.5	9.4569	4.7703		20.5	5.4324	4.50829		20.5	3.7148	2.47273		20.5	4.7021	2.12764			161	1.384	1.437	0.018		161	0.766	0.799	0.001
	20.6	14.3816	10.0042		20.6	3.2689	2.46819		20.6	3.0373	2.13918		20.6	1.3241	1.15266		20.6	9.4768	4.79359		20.6	5.4569	4.53019		20.6	3.7223	2.48476		20.6	4.7135	2.13799			161.2	1.383	1.438	0.017		161.2	0.767	0.803	-0.001
	20.7	14.4248	10.0527		20.7	3.2805	2.4801		20.7	3.0509	2.14951		20.7	1.3305	1.15825		20.7	9.4995	4.81687		20.7	5.4769	4.55208		20.7	3.7317	2.49679		20.7	4.7274	2.14833			161.4	1.384	1.443	0.016		161.4	0.766	0.808	0.002
	20.8	14.4662	10.1012		20.8	3.2943	2.49201		20.8	3.0633	2.15984		20.8	1.341	1.16384		20.8	9.5158	4.84016		20.8	5.5007	4.57398		20.8	3.7404	2.50882		20.8	4.7421	2.15868			161.6	1.385	1.439	0.011		161.6	0.764	0.803	0.002
	20.9	14.5091	10.1497		20.9	3.308	2.50392		20.9	3.073	2.17017		20.9	1.3497	1.16943		20.9	9.5339	4.86345		20.9	5.5249	4.59587		20.9	3.7483	2.52085		20.9	4.7568	2.16902			161.8	1.387	1.442	0.018		161.8	0.765	0.802	0
	21	14.5555	10.1982		21	3.3221	2.51582		21	3.0865	2.1805		21	1.3518	1.17502		21	9.5509	4.88673		21	5.5448	4.61776		21	3.754	2.53287		21	4.7644	2.17937			162	1.387	1.436	0.015		162	0.766	0.804	0.001
	21.1	14.5902	10.2467		21.1	3.3369	2.52773		21.1	3.0979	2.19083		21.1	1.3555	1.18061		21.1	9.5717	4.91001		21.1	5.5711	4.63965		21.1	3.7631	2.5449		21.1	4.7738	2.18971			162.2	1.388	1.438	0.017		162.2	0.768	0.803	0.001
	21.2	14.6274	10.2952		21.2	3.3468	2.53963		21.2	3.1128	2.20116		21.2	1.3596	1.1862		21.2	9.5949	4.93329		21.2	5.5965	4.66153		21.2	3.7715	2.55692		21.2	4.7847	2.20006			162.4	1.391	1.435	0.011		162.4	0.766	0.807	0.001
	21.3	14.6627	10.3437		21.3	3.3555	2.55153		21.3	3.1216	2.21149		21.3	1.3607	1.19179		21.3	9.6173	4.95657		21.3	5.6189	4.68342		21.3	3.7796	2.56894		21.3	4.799	2.2104			162.6	1.389	1.442	0.015		162.6	0.768	0.803	0
	21.4	14.6998	10.3921		21.4	3.3658	2.56343		21.4	3.1339	2.22181		21.4	1.3642	1.19737		21.4	9.6343	4.97986		21.4	5.6403	4.70531		21.4	3.7875	2.58097		21.4	4.8089	2.22074			162.8	1.389	1.442	0.014		162.8	0.775	0.804	-0.002
	21.5	14.7474	10.4406		21.5	3.3816	2.57533		21.5	3.1468	2.23213		21.5	1.3681	1.20296		21.5	9.6529	5.00313		21.5	5.6631	4.72718		21.5	3.799	2.59299		21.5	4.8216	2.23108			163	1.389	1.44	0.014		163	0.772	0.804	-0.003
	21.6	14.7893	10.4891		21.6	3.3974	2.58723		21.6	3.159	2.24246		21.6	1.3724	1.20855		21.6	9.673	5.02641		21.6	5.6839	4.74906		21.6	3.8062	2.60501		21.6	4.8301	2.24142			163.2	1.391	1.435	0.012		163.2	0.775	0.803	0.005
	21.7	14.8369	10.5376		21.7	3.4112	2.59913		21.7	3.1705	2.25278		21.7	1.376	1.21413		21.7	9.6916	5.04969		21.7	5.706	4.77094		21.7	3.815	2.61703		21.7	4.8386	2.25176			163.4	1.393	1.443	0.015		163.4	0.771	0.808	0.005
	21.8	14.8844	10.586		21.8	3.4229	2.61103		21.8	3.182	2.2631		21.8	1.3775	1.21972		21.8	9.7101	5.07297		21.8	5.7279	4.79282		21.8	3.8297	2.62905		21.8	4.8457	2.2621			163.6	1.387	1.44	0.015		163.6	0.768	0.806	0.001
	21.9	14.9331	10.6345		21.9	3.4332	2.62292		21.9	3.1914	2.27342		21.9	1.3787	1.22531		21.9	9.7317	5.09624		21.9	5.758	4.81469		21.9	3.8468	2.64106		21.9	4.858	2.27244			163.8	1.388	1.441	0.012		163.8	0.77	0.808	0
	22	14.9752	10.683		22	3.4401	2.63482		22	3.201	2.28375		22	1.3857	1.23089		22	9.7481	5.11952		22	5.7852	4.83656		22	3.8546	2.65308		22	4.8655	2.28278			164	1.386	1.443	0.014		164	0.771	0.805	-0.001
	22.1	15.0155	10.7314		22.1	3.4507	2.64671		22.1	3.2107	2.29406		22.1	1.391	1.23648		22.1	9.7677	5.14279		22.1	5.811	4.85843		22.1	3.8684	2.66509		22.1	4.8772	2.29311			164.2	1.386	1.441	0.012		164.2	0.771	0.807	0
	22.2	15.0537	10.7799		22.2	3.4616	2.6586		22.2	3.2223	2.30438		22.2	1.3958	1.24206		22.2	9.7829	5.16606		22.2	5.8356	4.88029		22.2	3.8773	2.67711		22.2	4.8857	2.30345			164.4	1.39	1.438	0.015		164.4	0.775	0.807	0.004
	22.3	15.0836	10.8283		22.3	3.4731	2.67049		22.3	3.2355	2.3147		22.3	1.3986	1.24765		22.3	9.8032	5.18934		22.3	5.8583	4.90216		22.3	3.884	2.68913		22.3	4.8961	2.31378			164.6	1.387	1.439	0.016		164.6	0.771	0.806	0
	22.4	15.1273	10.8768		22.4	3.4869	2.68238		22.4	3.2521	2.32501		22.4	1.4024	1.25323		22.4	9.8229	5.21261		22.4	5.8837	4.92402		22.4	3.8938	2.70114		22.4	4.9078	2.32412			164.8	1.39	1.438	0.017		164.8	0.769	0.807	0
	22.5	15.1638	10.9252		22.5	3.498	2.69427		22.5	3.2618	2.33533		22.5	1.411	1.25882		22.5	9.8422	5.23588		22.5	5.9077	4.94589		22.5	3.9056	2.71315		22.5	4.9167	2.33445			165	1.387	1.44	0.013		165	0.77	0.809	-0.003
	22.6	15.1965	10.9737		22.6	3.5143	2.70615		22.6	3.2718	2.34564		22.6	1.4249	1.2644		22.6	9.8619	5.25915		22.6	5.9267	4.96774		22.6	3.9118	2.72516		22.6	4.9267	2.34478			165.2	1.389	1.439	0.011		165.2	0.773	0.808	0.003
	22.7	15.2364	11.0221		22.7	3.5266	2.71803		22.7	3.2804	2.35595		22.7	1.4266	1.26998		22.7	9.8832	5.28241		22.7	5.9453	4.9896		22.7	3.9194	2.73717		22.7	4.9368	2.35511			165.4	1.392	1.437	0.016		165.4	0.774	0.81	-0.002
	22.8	15.2776	11.0706		22.8	3.5388	2.72992		22.8	3.2899	2.36626		22.8	1.4345	1.27557		22.8	9.9054	5.30568		22.8	5.9655	5.01146		22.8	3.9294	2.74918		22.8	4.9473	2.36544			165.6	1.388	1.436	0.016		165.6	0.773	0.812	-0.006
	22.9	15.3132	11.119		22.9	3.5526	2.7418		22.9	3.3011	2.37658		22.9	1.4401	1.28115		22.9	9.9295	5.32895		22.9	5.9913	5.03331		22.9	3.9366	2.76119		22.9	4.9596	2.37577			165.8	1.387	1.437	0.013		165.8	0.771	0.811	-0.001
	23	15.3548	11.1674		23	3.5614	2.75368		23	3.314	2.38689		23	1.4431	1.28673		23	9.9503	5.35222		23	6.0177	5.05516		23	3.9528	2.7732		23	4.9662	2.38611			166	1.387	1.438	0.017		166	0.774	0.809	0.002
	23.1	15.3951	11.2159		23.1	3.5732	2.76556		23.1	3.3253	2.39719		23.1	1.4528	1.29232		23.1	9.9666	5.37548		23.1	6.0415	5.07701		23.1	3.9634	2.7852		23.1	4.9748	2.39643			166.2	1.389	1.434	0.01		166.2	0.775	0.805	0
	23.2	15.4297	11.2643		23.2	3.5882	2.77744		23.2	3.3387	2.4075		23.2	1.4551	1.2979		23.2	9.9887	5.39874		23.2	6.0638	5.09886		23.2	3.9729	2.79721		23.2	4.9804	2.40676			166.4	1.388	1.44	0.013		166.4	0.773	0.811	-0.001
	23.3	15.4644	11.3127		23.3	3.6047	2.78932		23.3	3.3503	2.41781		23.3	1.46	1.30348		23.3	10.0069	5.42201		23.3	6.0885	5.1207		23.3	3.9812	2.80922		23.3	4.9908	2.41709			166.6	1.384	1.439	0.015		166.6	0.774	0.807	0.001
	23.4	15.5059	11.3612		23.4	3.6202	2.8012		23.4	3.363	2.42812		23.4	1.4676	1.30906		23.4	10.0261	5.44527		23.4	6.1107	5.14255		23.4	3.994	2.82122		23.4	5.0041	2.42741			166.8	1.391	1.442	0.015		166.8	0.774	0.809	0
	23.5	15.5456	11.4096		23.5	3.6293	2.81307		23.5	3.3759	2.43842		23.5	1.4714	1.31464		23.5	10.0468	5.46853		23.5	6.1334	5.16439		23.5	4.0025	2.83323		23.5	5.0147	2.43774			167	1.39	1.439	0.018		167	0.771	0.812	0.001
	23.6	15.5887	11.458		23.6	3.6365	2.82494		23.6	3.3888	2.44872		23.6	1.4765	1.32022		23.6	10.0709	5.49179		23.6	6.1602	5.18623		23.6	4.0157	2.84523		23.6	5.0253	2.44806			167.2	1.388	1.441	0.022		167.2	0.775	0.807	0.006
	23.7	15.6166	11.5064		23.7	3.6508	2.83682		23.7	3.3975	2.45903		23.7	1.484	1.3258		23.7	10.0954	5.51505		23.7	6.184	5.20807		23.7	4.0276	2.85723		23.7	5.0347	2.45839			167.4	1.386	1.437	0.015		167.4	0.773	0.809	0.002
	23.8	15.6576	11.5548		23.8	3.665	2.84869		23.8	3.4072	2.46933		23.8	1.4892	1.33138		23.8	10.1136	5.53831		23.8	6.2079	5.2299		23.8	4.0363	2.86923		23.8	5.0471	2.46871			167.6	1.386	1.44	0.017		167.6	0.774	0.814	0.001
	23.9	15.6916	11.6032		23.9	3.6764	2.86056		23.9	3.4191	2.47963		23.9	1.4935	1.33696		23.9	10.1323	5.56156		23.9	6.2265	5.25174		23.9	4.0466	2.88123		23.9	5.0583	2.47903			167.8	1.391	1.439	0.014		167.8	0.776	0.809	0.004
	24	15.7203	11.6516		24	3.683	2.87243		24	3.4272	2.48993		24	1.4962	1.34254		24	10.1508	5.58482		24	6.2478	5.27357		24	4.0568	2.89323		24	5.0683	2.48935			168	1.393	1.438	0.012		168	0.778	0.81	-0.004
	24.1	15.765	11.7		24.1	3.6943	2.88429		24.1	3.4321	2.50023		24.1	1.5011	1.34812		24.1	10.1758	5.60807		24.1	6.2677	5.2954		24.1	4.0674	2.90523		24.1	5.0794	2.49967			168.2	1.388	1.436	0.015		168.2	0.778	0.813	-0.001
	24.2	15.8022	11.7485		24.2	3.7107	2.89616		24.2	3.4401	2.51052		24.2	1.5058	1.3537		24.2	10.1956	5.63133		24.2	6.2861	5.31722		24.2	4.0742	2.91723		24.2	5.0954	2.50999			168.4	1.391	1.441	0.015		168.4	0.773	0.813	-0.002
	24.3	15.8316	11.7968		24.3	3.7255	2.90803		24.3	3.4487	2.52082		24.3	1.5081	1.35928		24.3	10.2147	5.65458		24.3	6.3063	5.33905		24.3	4.0858	2.92922		24.3	5.1022	2.52031			168.6	1.388	1.439	0.014		168.6	0.779	0.815	0.001
	24.4	15.86	11.8452		24.4	3.7359	2.91989		24.4	3.4524	2.53112		24.4	1.5116	1.36486		24.4	10.2398	5.67783		24.4	6.3272	5.36088		24.4	4.102	2.94122		24.4	5.1092	2.53063			168.8	1.392	1.437	0.013		168.8	0.776	0.813	0.001
	24.5	15.8979	11.8936		24.5	3.7474	2.93175		24.5	3.4593	2.54142		24.5	1.5181	1.37044		24.5	10.2614	5.70109		24.5	6.3494	5.3827		24.5	4.116	2.95321		24.5	5.1179	2.54095			169	1.388	1.442	0.016		169	0.775	0.816	0.001
	24.6	15.9294	11.942		24.6	3.7599	2.94361		24.6	3.4668	2.55171		24.6	1.525	1.37601		24.6	10.2836	5.72433		24.6	6.3719	5.40452		24.6	4.1271	2.9652		24.6	5.1344	2.55126			169.2	1.394	1.439	0.011		169.2	0.776	0.813	0.004
	24.7	15.9694	11.9904		24.7	3.7744	2.95547		24.7	3.4747	2.562		24.7	1.5297	1.38159		24.7	10.3035	5.74758		24.7	6.3994	5.42634		24.7	4.1392	2.9772		24.7	5.1423	2.56158			169.4	1.394	1.441	0.015		169.4	0.778	0.816	0.002
	24.8	16.0075	12.0388		24.8	3.787	2.96733		24.8	3.4855	2.57229		24.8	1.5343	1.38717		24.8	10.3222	5.77083		24.8	6.426	5.44815		24.8	4.1477	2.98919		24.8	5.1539	2.5719			169.6	1.388	1.439	0.017		169.6	0.776	0.817	-0.002
	24.9	16.0457	12.0872		24.9	3.8006	2.97919		24.9	3.4917	2.58258		24.9	1.537	1.39274		24.9	10.3404	5.79408		24.9	6.4518	5.46997		24.9	4.1608	3.00118		24.9	5.1631	2.58221			169.8	1.39	1.44	0.013		169.8	0.776	0.814	0.004
	25	16.0836	12.1355		25	3.8066	2.99105		25	3.5007	2.59287		25	1.5435	1.39832		25	10.3612	5.81733		25	6.4738	5.49178		25	4.1674	3.01317		25	5.1745	2.59252			170	1.393	1.437	0.013		170	0.773	0.811	0
	25.1	16.1131	12.1839		25.1	3.8134	3.0029		25.1	3.5127	2.60316		25.1	1.5489	1.40389		25.1	10.382	5.84057		25.1	6.4926	5.51359		25.1	4.1773	3.02516		25.1	5.1846	2.60283			170.2	1.388	1.44	0.017		170.2	0.78	0.81	0
	25.2	16.1554	12.2323		25.2	3.8257	3.01475		25.2	3.5185	2.61345		25.2	1.5519	1.40947		25.2	10.4041	5.86382		25.2	6.5173	5.5354		25.2	4.1858	3.03715		25.2	5.1937	2.61315			170.4	1.392	1.44	0.011		170.4	0.779	0.814	-0.002
	25.3	16.1848	12.2806		25.3	3.839	3.02661		25.3	3.5281	2.62374		25.3	1.5534	1.41505		25.3	10.4233	5.88706		25.3	6.5463	5.55721		25.3	4.199	3.04914		25.3	5.2072	2.62346			170.6	1.385	1.435	0.017		170.6	0.776	0.813	-0.002
	25.4	16.2251	12.329		25.4	3.8484	3.03846		25.4	3.5409	2.63402		25.4	1.5614	1.42062		25.4	10.4421	5.91031		25.4	6.5729	5.57901		25.4	4.2126	3.06112		25.4	5.219	2.63377			170.8	1.388	1.437	0.011		170.8	0.776	0.815	-0.001
	25.5	16.2528	12.3774		25.5	3.8611	3.05031		25.5	3.5496	2.64431		25.5	1.5641	1.4262		25.5	10.4633	5.93355		25.5	6.5948	5.60082		25.5	4.2279	3.07311		25.5	5.2327	2.64408			171	1.389	1.438	0.017		171	0.779	0.818	0.004
	25.6	16.2931	12.4258		25.6	3.8774	3.06216		25.6	3.5604	2.65459		25.6	1.5703	1.43177		25.6	10.4829	5.95679		25.6	6.6212	5.62261		25.6	4.2391	3.08509		25.6	5.245	2.65439			171.2	1.391	1.439	0.015		171.2	0.775	0.814	0.003
	25.7	16.3328	12.4741		25.7	3.8895	3.074		25.7	3.5739	2.66488		25.7	1.5753	1.43734		25.7	10.4998	5.98003		25.7	6.6485	5.64441		25.7	4.2491	3.09708		25.7	5.2559	2.66469			171.4	1.388	1.44	0.015		171.4	0.778	0.816	0.005
	25.8	16.3773	12.5224		25.8	3.8986	3.08585		25.8	3.5825	2.67516		25.8	1.5826	1.44292		25.8	10.515	6.00327		25.8	6.6737	5.66621		25.8	4.2608	3.10906		25.8	5.2696	2.675			171.6	1.386	1.44	0.015		171.6	0.776	0.816	0.003
	25.9	16.4044	12.5708		25.9	3.9084	3.0977		25.9	3.5906	2.68544		25.9	1.585	1.44849		25.9	10.5375	6.02651		25.9	6.6996	5.68801		25.9	4.2702	3.12104		25.9	5.2839	2.68531			171.8	1.389	1.436	0.014		171.8	0.78	0.817	-0.001
	26	16.4313	12.6191		26	3.9187	3.10954		26	3.6031	2.69572		26	1.591	1.45406		26	10.5624	6.04975		26	6.7238	5.7098		26	4.2785	3.13303		26	5.297	2.69562			172	1.392	1.439	0.015		172	0.778	0.816	0.005
	26.1	16.4665	12.6675		26.1	3.931	3.12138		26.1	3.6172	2.706		26.1	1.6006	1.45964		26.1	10.5827	6.07298		26.1	6.751	5.73159		26.1	4.2878	3.145		26.1	5.3102	2.70592			172.2	1.39	1.438	0.012		172.2	0.778	0.816	0
	26.2	16.4976	12.7158		26.2	3.9464	3.13322		26.2	3.632	2.71628		26.2	1.6115	1.46521		26.2	10.602	6.09622		26.2	6.7706	5.75338		26.2	4.2941	3.15698		26.2	5.3211	2.71622			172.4	1.393	1.439	0.018		172.4	0.779	0.818	-0.002
	26.3	16.5324	12.7642		26.3	3.9589	3.14506		26.3	3.6467	2.72655		26.3	1.6172	1.47078		26.3	10.6231	6.11945		26.3	6.7954	5.77517		26.3	4.3029	3.16896		26.3	5.324	2.72653			172.6	1.387	1.437	0.012		172.6	0.78	0.817	0
	26.4	16.5734	12.8125		26.4	3.9719	3.1569		26.4	3.6591	2.73683		26.4	1.6206	1.47635		26.4	10.6431	6.14269		26.4	6.8237	5.79695		26.4	4.31	3.18094		26.4	5.3339	2.73683			172.8	1.388	1.442	0.016		172.8	0.784	0.817	0
	26.5	16.6088	12.8608		26.5	3.9861	3.16874		26.5	3.675	2.74711		26.5	1.6299	1.48193		26.5	10.6611	6.16592		26.5	6.8492	5.81874		26.5	4.3212	3.19292		26.5	5.3489	2.74713			173	1.39	1.439	0.017		173	0.782	0.816	0
	26.6	16.6374	12.9092		26.6	3.9999	3.18058		26.6	3.6867	2.75738		26.6	1.6382	1.4875		26.6	10.6825	6.18915		26.6	6.8711	5.84051		26.6	4.3326	3.20489		26.6	5.3606	2.75743			173.2	1.391	1.442	0.013		173.2	0.782	0.817	0
	26.7	16.6699	12.9575		26.7	4.0123	3.19241		26.7	3.6942	2.76765		26.7	1.6413	1.49307		26.7	10.701	6.21238		26.7	6.8934	5.86229		26.7	4.3437	3.21687		26.7	5.3664	2.76773			173.4	1.385	1.444	0.015		173.4	0.781	0.821	0.005
	26.8	16.7055	13.0058		26.8	4.027	3.20425		26.8	3.706	2.77793		26.8	1.647	1.49864		26.8	10.7171	6.23561		26.8	6.9192	5.88407		26.8	4.3503	3.22884		26.8	5.3721	2.77803			173.6	1.389	1.437	0.016		173.6	0.782	0.822	0.006
	26.9	16.7472	13.0542		26.9	4.0391	3.21608		26.9	3.7135	2.7882		26.9	1.6501	1.50421		26.9	10.7418	6.25884		26.9	6.9394	5.90585		26.9	4.3609	3.24082		26.9	5.383	2.78833			173.8	1.389	1.439	0.014		173.8	0.783	0.817	0
	27	16.7816	13.1025		27	4.0511	3.22791		27	3.7192	2.79847		27	1.6576	1.50978		27	10.7624	6.28207		27	6.9633	5.92763		27	4.375	3.25279		27	5.3878	2.79863			174	1.39	1.439	0.012		174	0.78	0.817	0.001
	27.1	16.8155	13.1508		27.1	4.0629	3.23974		27.1	3.7272	2.80874		27.1	1.6658	1.51535		27.1	10.7849	6.30529		27.1	6.9847	5.94939		27.1	4.3896	3.26476		27.1	5.398	2.80892			174.2	1.388	1.438	0.013		174.2	0.784	0.821	0.001
	27.2	16.8442	13.1991		27.2	4.0683	3.25157		27.2	3.7415	2.81901		27.2	1.6685	1.52092		27.2	10.8048	6.32852		27.2	7.0054	5.97116		27.2	4.3993	3.27673		27.2	5.407	2.81922			174.4	1.388	1.44	0.013		174.4	0.781	0.821	0.002
	27.3	16.8727	13.2474		27.3	4.0776	3.2634		27.3	3.7478	2.82927		27.3	1.678	1.52649		27.3	10.8223	6.35175		27.3	7.0249	5.99293		27.3	4.4106	3.2887		27.3	5.4192	2.82951			174.6	1.394	1.436	0.015		174.6	0.777	0.818	0.003
	27.4	16.9055	13.2957		27.4	4.0912	3.27522		27.4	3.7598	2.83954		27.4	1.6833	1.53206		27.4	10.8428	6.37497		27.4	7.0496	6.0147		27.4	4.4217	3.30067		27.4	5.4317	2.83981			174.8	1.385	1.438	0.015		174.8	0.783	0.825	-0.001
	27.5	16.9295	13.344		27.5	4.103	3.28705		27.5	3.774	2.84981		27.5	1.6915	1.53762		27.5	10.8657	6.3982		27.5	7.0762	6.03646		27.5	4.4345	3.31264		27.5	5.4424	2.8501			175	1.392	1.437	0.013		175	0.785	0.82	0.003
	27.6	16.9515	13.3923		27.6	4.1094	3.29887		27.6	3.787	2.86007		27.6	1.6961	1.54319		27.6	10.8847	6.42142		27.6	7.1025	6.05822		27.6	4.4451	3.3246		27.6	5.454	2.8604			175.2	1.39	1.44	0.014		175.2	0.783	0.819	0.008
	27.7	16.9678	13.4406		27.7	4.1192	3.31069		27.7	3.7967	2.87033		27.7	1.7029	1.54876		27.7	10.9061	6.44464		27.7	7.1296	6.07998		27.7	4.4548	3.33657		27.7	5.4656	2.87069			175.4	1.393	1.441	0.015		175.4	0.787	0.818	0.001
	27.8	17.0011	13.4889		27.8	4.1325	3.32252		27.8	3.8084	2.8806		27.8	1.7058	1.55433		27.8	10.927	6.46786		27.8	7.1502	6.10174		27.8	4.4677	3.34854		27.8	5.48	2.88098			175.6	1.389	1.438	0.019		175.6	0.785	0.821	0.002
	27.9	17.0328	13.5372		27.9	4.1467	3.33434		27.9	3.8165	2.89086		27.9	1.7129	1.55989		27.9	10.9468	6.49108		27.9	7.1736	6.1235		27.9	4.478	3.3605		27.9	5.4906	2.89127			175.8	1.389	1.442	0.016		175.8	0.786	0.82	0.003
	28	17.0618	13.5855		28	4.1588	3.34616		28	3.8284	2.90112		28	1.7205	1.56546		28	10.9665	6.5143		28	7.192	6.14526		28	4.4854	3.37247		28	5.5027	2.90156			176	1.386	1.442	0.018		176	0.785	0.82	0.002
	28.1	17.0781	13.6338		28.1	4.1706	3.35797		28.1	3.8381	2.91138		28.1	1.7244	1.57103		28.1	10.9852	6.53751		28.1	7.2146	6.167		28.1	4.4968	3.38442		28.1	5.5169	2.91185			176.2	1.386	1.44	0.015		176.2	0.782	0.818	0
	28.2	17.0961	13.6821		28.2	4.1828	3.36979		28.2	3.8482	2.92164		28.2	1.7334	1.57659		28.2	11.0021	6.56073		28.2	7.2408	6.18875		28.2	4.5022	3.39639		28.2	5.5255	2.92214			176.4	1.389	1.439	0.016		176.4	0.787	0.824	0.001
	28.3	17.1286	13.7304		28.3	4.1915	3.3816		28.3	3.8579	2.93189		28.3	1.741	1.58216		28.3	11.0237	6.58395		28.3	7.2664	6.21051		28.3	4.5122	3.40835		28.3	5.5338	2.93242			176.6	1.389	1.442	0.015		176.6	0.781	0.826	-0.001
	28.4	17.1608	13.7786		28.4	4.2025	3.39342		28.4	3.8669	2.94215		28.4	1.7435	1.58773		28.4	11.04	6.60717		28.4	7.2899	6.23225		28.4	4.5242	3.42031		28.4	5.5422	2.94271			176.8	1.391	1.444	0.019		176.8	0.783	0.823	0.002
	28.5	17.2033	13.8269		28.5	4.2097	3.40523		28.5	3.8737	2.95241		28.5	1.7462	1.59329		28.5	11.0605	6.63038		28.5	7.3126	6.254		28.5	4.5297	3.43227		28.5	5.5496	2.953			177	1.39	1.442	0.011		177	0.78	0.824	-0.001
	28.6	17.2299	13.8752		28.6	4.2234	3.41704		28.6	3.884	2.96266		28.6	1.749	1.59885		28.6	11.0805	6.65359		28.6	7.3347	6.27574		28.6	4.5373	3.44422		28.6	5.5586	2.96328			177.2	1.39	1.441	0.015		177.2	0.785	0.822	0.002
	28.7	17.2694	13.9235		28.7	4.2329	3.42885		28.7	3.8971	2.97291		28.7	1.7494	1.60442		28.7	11.1043	6.6768		28.7	7.3552	6.29748		28.7	4.5516	3.45618		28.7	5.5668	2.97357			177.4	1.389	1.442	0.017		177.4	0.784	0.825	0
	28.8	17.2939	13.9717		28.8	4.2438	3.44066		28.8	3.9097	2.98317		28.8	1.7564	1.60998		28.8	11.1255	6.70002		28.8	7.3793	6.31922		28.8	4.5659	3.46814		28.8	5.577	2.98385			177.6	1.39	1.439	0.017		177.6	0.784	0.823	-0.002
	28.9	17.3121	14.02		28.9	4.2532	3.45247		28.9	3.9222	2.99342		28.9	1.7608	1.61555		28.9	11.1466	6.72323		28.9	7.407	6.34096		28.9	4.5738	3.48009		28.9	5.5866	2.99413			177.8	1.388	1.436	0.014		177.8	0.783	0.821	-0.001
	29	17.3167	14.0683		29	4.266	3.46428		29	3.9278	3.00367		29	1.7657	1.62111		29	11.1655	6.74644		29	7.4276	6.36269		29	4.5881	3.49205		29	5.5956	3.00442			178	1.388	1.441	0.013		178	0.787	0.823	0.001
	29.1	17.3376	14.1165		29.1	4.2775	3.47608		29.1	3.9339	3.01392		29.1	1.7679	1.62667		29.1	11.187	6.76964		29.1	7.4541	6.38442		29.1	4.5975	3.504		29.1	5.6098	3.0147			178.2	1.389	1.438	0.019		178.2	0.788	0.82	0
	29.2	17.3707	14.1648		29.2	4.2885	3.48788		29.2	3.9392	3.02417		29.2	1.7713	1.63224		29.2	11.2049	6.79285		29.2	7.4772	6.40615		29.2	4.6085	3.51595		29.2	5.6204	3.02498			178.4	1.388	1.436	0.016		178.4	0.785	0.825	0.001
	29.3	17.3904	14.213		29.3	4.2993	3.49969		29.3	3.9473	3.03442		29.3	1.7789	1.6378		29.3	11.2213	6.81606		29.3	7.4997	6.42788		29.3	4.6176	3.52791		29.3	5.6315	3.03526			178.6	1.389	1.437	0.018		178.6	0.786	0.826	0.002
	29.4	17.4042	14.2613		29.4	4.3091	3.51149		29.4	3.9588	3.04466		29.4	1.7872	1.64336		29.4	11.2399	6.83927		29.4	7.5209	6.44961		29.4	4.6302	3.53986		29.4	5.6429	3.04554			178.8	1.392	1.441	0.014		178.8	0.788	0.826	0
	29.5	17.4379	14.3095		29.5	4.3189	3.52329		29.5	3.9688	3.05491		29.5	1.7952	1.64893		29.5	11.2629	6.86247		29.5	7.5457	6.47134		29.5	4.6394	3.55181		29.5	5.6536	3.05581			179	1.387	1.44	0.009		179	0.788	0.826	0.003
	29.6	17.4659	14.3578		29.6	4.3341	3.53509		29.6	3.9819	3.06515		29.6	1.8049	1.65449		29.6	11.2802	6.88567		29.6	7.5681	6.49306		29.6	4.6484	3.56376		29.6	5.6676	3.06609			179.2	1.389	1.442	0.017		179.2	0.79	0.826	0.002
	29.7	17.4852	14.406		29.7	4.349	3.54689		29.7	3.9938	3.07539		29.7	1.8087	1.66005		29.7	11.2998	6.90888		29.7	7.5867	6.51478		29.7	4.6561	3.57571		29.7	5.675	3.07637			179.4	1.393	1.439	0.011		179.4	0.788	0.826	0.003
	29.8	17.5148	14.4542		29.8	4.3572	3.55868		29.8	4.006	3.08564		29.8	1.8115	1.66561		29.8	11.3189	6.93208		29.8	7.6085	6.5365		29.8	4.6653	3.58765		29.8	5.6847	3.08664			179.6	1.389	1.441	0.015		179.6	0.787	0.828	-0.001
	29.9	17.5365	14.5025		29.9	4.3702	3.57048		29.9	4.016	3.09588		29.9	1.8186	1.67117		29.9	11.3398	6.95528		29.9	7.6328	6.55822		29.9	4.6765	3.5996		29.9	5.6932	3.09692			179.8	1.389	1.441	0.014		179.8	0.792	0.829	0
	30	17.5708	14.5507		30	4.3805	3.58228		30	4.0279	3.10612		30	1.8221	1.67673		30	11.3594	6.97848		30	7.655	6.57993		30	4.6893	3.61155		30	5.6953	3.10719			180	1.39	1.439	0.017		180	0.789	0.827	0
	30.1	17.5957	14.599		30.1	4.3931	3.59407		30.1	4.0359	3.11636		30.1	1.8239	1.68229		30.1	11.3784	7.00168		30.1	7.6745	6.60164		30.1	4.6997	3.62349		30.1	5.7047	3.11747			180.2	1.388	1.439	0.017		180.2	0.791	0.83	-0.001
	30.2	17.6181	14.6472		30.2	4.4082	3.60586		30.2	4.0459	3.1266		30.2	1.8289	1.68785		30.2	11.4015	7.02488		30.2	7.6983	6.62336		30.2	4.7119	3.63544		30.2	5.7139	3.12774			180.4	1.383	1.441	0.018		180.4	0.789	0.831	0.004
	30.3	17.6497	14.6954		30.3	4.4139	3.61765		30.3	4.0545	3.13684		30.3	1.8324	1.69341		30.3	11.4221	7.04808		30.3	7.7207	6.64507		30.3	4.7242	3.64738		30.3	5.7198	3.13801			180.6	1.388	1.441	0.014		180.6	0.785	0.826	-0.002
	30.4	17.6795	14.7436		30.4	4.4187	3.62944		30.4	4.0691	3.14708		30.4	1.8341	1.69897		30.4	11.438	7.07127		30.4	7.7431	6.66678		30.4	4.7344	3.65932		30.4	5.7294	3.14828			180.8	1.391	1.44	0.016		180.8	0.787	0.828	0.002
	30.5	17.6973	14.7918		30.5	4.4241	3.64123		30.5	4.0818	3.15731		30.5	1.8375	1.70453		30.5	11.4587	7.09447		30.5	7.7679	6.68848		30.5	4.7409	3.67126		30.5	5.7394	3.15855			181	1.391	1.439	0.015		181	0.79	0.83	-0.001
	30.6	17.7245	14.8401		30.6	4.4324	3.65301		30.6	4.094	3.16755		30.6	1.8406	1.71009		30.6	11.4754	7.11766		30.6	7.7931	6.71018		30.6	4.7538	3.6832		30.6	5.7517	3.16882			181.2	1.393	1.442	0.014		181.2	0.789	0.828	-0.001
	30.7	17.7526	14.8883		30.7	4.4388	3.6648		30.7	4.1067	3.17778		30.7	1.842	1.71565		30.7	11.4934	7.14086		30.7	7.8153	6.73189		30.7	4.7672	3.69514		30.7	5.7605	3.17909			181.4	1.389	1.44	0.014		181.4	0.79	0.829	0.004
	30.8	17.7923	14.9365		30.8	4.4523	3.67658		30.8	4.1186	3.18801		30.8	1.8439	1.7212		30.8	11.5104	7.16405		30.8	7.839	6.75359		30.8	4.7768	3.70708		30.8	5.7723	3.18936			181.6	1.386	1.441	0.015		181.6	0.79	0.83	0.002
	30.9	17.8265	14.9847		30.9	4.4677	3.68837		30.9	4.1279	3.19825		30.9	1.8519	1.72676		30.9	11.5272	7.18724		30.9	7.8634	6.77529		30.9	4.7862	3.71902		30.9	5.7778	3.19963			181.8	1.393	1.442	0.012		181.8	0.79	0.829	0.002
	31	17.8615	15.0329		31	4.4763	3.70015		31	4.1415	3.20848		31	1.8609	1.73232		31	11.5453	7.21044		31	7.885	6.79698		31	4.7989	3.73096		31	5.7942	3.20989			182	1.39	1.44	0.015		182	0.79	0.829	0.003
	31.1	17.897	15.0811		31.1	4.4937	3.71192		31.1	4.1544	3.21871		31.1	1.8671	1.73787		31.1	11.5614	7.23362		31.1	7.9033	6.81867		31.1	4.8136	3.74289		31.1	5.8021	3.22016			182.2	1.391	1.44	0.015		182.2	0.791	0.829	0
	31.2	17.9267	15.1293		31.2	4.508	3.7237		31.2	4.1644	3.22894		31.2	1.8721	1.74343		31.2	11.5826	7.25681		31.2	7.9268	6.84037		31.2	4.8244	3.75483		31.2	5.8119	3.23042			182.4	1.394	1.439	0.021		182.4	0.792	0.83	0
	31.3	17.936	15.1775		31.3	4.5186	3.73548		31.3	4.1745	3.23916		31.3	1.8768	1.74899		31.3	11.6045	7.28		31.3	7.9437	6.86206		31.3	4.8402	3.76676		31.3	5.8226	3.24069			182.6	1.388	1.44	0.011		182.6	0.79	0.832	0
	31.4	17.9464	15.2257		31.4	4.527	3.74726		31.4	4.1833	3.24939		31.4	1.8794	1.75454		31.4	11.6288	7.30319		31.4	7.9625	6.88375		31.4	4.851	3.7787		31.4	5.8309	3.25095			182.8	1.391	1.443	0.012		182.8	0.791	0.83	0.001
	31.5	17.9672	15.2739		31.5	4.5425	3.75904		31.5	4.1928	3.25962		31.5	1.8836	1.7601		31.5	11.6491	7.32638		31.5	7.986	6.90544		31.5	4.8623	3.79063		31.5	5.8386	3.26121			183	1.393	1.44	0.01		183	0.791	0.829	0
	31.6	17.9798	15.3221		31.6	4.5524	3.77081		31.6	4.205	3.26984		31.6	1.8941	1.76565		31.6	11.669	7.34955		31.6	8.0064	6.92711		31.6	4.8731	3.80256		31.6	5.8423	3.27147			183.2	1.39	1.439	0.012		183.2	0.794	0.832	0.001
	31.7	18.0082	15.3702		31.7	4.562	3.78258		31.7	4.214	3.28007		31.7	1.8978	1.77121		31.7	11.6937	7.37274		31.7	8.028	6.9488		31.7	4.8834	3.81449		31.7	5.8522	3.28173			183.4	1.39	1.445	0.013		183.4	0.789	0.832	0.002
	31.8	18.0436	15.4184		31.8	4.5704	3.79435		31.8	4.221	3.29029		31.8	1.9007	1.77676		31.8	11.7147	7.39593		31.8	8.0485	6.97048		31.8	4.8963	3.82642		31.8	5.8637	3.29199			183.6	1.389	1.445	0.013		183.6	0.792	0.83	0.002
	31.9	18.0602	15.4666		31.9	4.5814	3.80613		31.9	4.2324	3.30051		31.9	1.9055	1.78232		31.9	11.7333	7.41911		31.9	8.0676	6.99216		31.9	4.9084	3.83835		31.9	5.8711	3.30225			183.8	1.395	1.442	0.014		183.8	0.794	0.834	-0.002
	32	18.079	15.5148		32	4.5917	3.8179		32	4.2396	3.31074		32	1.9109	1.78788		32	11.7492	7.44229		32	8.0888	7.01384		32	4.9147	3.85028		32	5.8777	3.31251			184	1.393	1.443	0.012		184	0.791	0.83	0.001
	32.1	18.1088	15.5629		32.1	4.6053	3.82966		32.1	4.2443	3.32095		32.1	1.9162	1.79343		32.1	11.768	7.46547		32.1	8.1123	7.03551		32.1	4.9258	3.8622		32.1	5.887	3.32277			184.2	1.389	1.44	0.014		184.2	0.793	0.83	0.001
	32.2	18.1407	15.6111		32.2	4.6183	3.84143		32.2	4.2553	3.33117		32.2	1.9183	1.79898		32.2	11.787	7.48865		32.2	8.1327	7.05718		32.2	4.938	3.87413		32.2	5.896	3.33303			184.4	1.389	1.441	0.012		184.4	0.796	0.833	0
	32.3	18.167	15.6593		32.3	4.6278	3.8532		32.3	4.2665	3.34139		32.3	1.9235	1.80453		32.3	11.804	7.51183		32.3	8.157	7.07886		32.3	4.9559	3.88606		32.3	5.9076	3.34328			184.6	1.388	1.441	0.014		184.6	0.792	0.833	0.003
	32.4	18.1851	15.7074		32.4	4.639	3.86496		32.4	4.2747	3.35161		32.4	1.9294	1.81009		32.4	11.8231	7.53501		32.4	8.179	7.10053		32.4	4.9705	3.89798		32.4	5.9233	3.35354			184.8	1.389	1.438	0.009		184.8	0.792	0.83	0.003
	32.5	18.206	15.7556		32.5	4.6521	3.87672		32.5	4.2821	3.36183		32.5	1.9357	1.81564		32.5	11.8445	7.55819		32.5	8.2029	7.12219		32.5	4.9886	3.90991		32.5	5.9329	3.36379			185	1.387	1.438	0.012		185	0.793	0.831	-0.005
	32.6	18.2308	15.8038		32.6	4.6607	3.88848		32.6	4.2928	3.37204		32.6	1.9353	1.82119		32.6	11.8647	7.58136		32.6	8.2247	7.14386		32.6	5.005	3.92183		32.6	5.9395	3.37404			185.2	1.389	1.44	0.012		185.2	0.79	0.831	0.003
	32.7	18.2566	15.8519		32.7	4.6701	3.90024		32.7	4.3014	3.38226		32.7	1.9408	1.82674		32.7	11.8856	7.60453		32.7	8.249	7.16552		32.7	5.0161	3.93375		32.7	5.9451	3.3843			185.4	1.391	1.441	0.01		185.4	0.794	0.833	0.002
	32.8	18.2826	15.9001		32.8	4.6777	3.91201		32.8	4.3131	3.39247		32.8	1.9483	1.8323		32.8	11.9054	7.62771		32.8	8.273	7.18718		32.8	5.0311	3.94567		32.8	5.9541	3.39455			185.6	1.392	1.444	0.015		185.6	0.794	0.831	0.003
	32.9	18.3159	15.9482		32.9	4.685	3.92376		32.9	4.3196	3.40268		32.9	1.9507	1.83785		32.9	11.9199	7.65088		32.9	8.2953	7.20884		32.9	5.0444	3.95759		32.9	5.9652	3.4048			185.8	1.394	1.439	0.014		185.8	0.794	0.834	0
	33	18.34	15.9964		33	4.6984	3.93552		33	4.3313	3.41289		33	1.9561	1.8434		33	11.941	7.67406		33	8.3216	7.2305		33	5.0584	3.96951		33	5.9718	3.41505			186	1.39	1.436	0.01		186	0.798	0.832	0.002
	33.1	18.3592	16.0445		33.1	4.7092	3.94727		33.1	4.3454	3.4231		33.1	1.9588	1.84895		33.1	11.9628	7.69722		33.1	8.3438	7.25215		33.1	5.0663	3.98143		33.1	5.979	3.4253			186.2	1.392	1.44	0.014		186.2	0.796	0.834	0.003
	33.2	18.3852	16.0926		33.2	4.7205	3.95903		33.2	4.3558	3.43331		33.2	1.9645	1.8545		33.2	11.9853	7.7204		33.2	8.3666	7.27381		33.2	5.0787	3.99334		33.2	5.9867	3.43555			186.4	1.392	1.443	0.013		186.4	0.795	0.833	-0.001
	33.3	18.3915	16.1408		33.3	4.7373	3.97078		33.3	4.3638	3.44352		33.3	1.9666	1.86005		33.3	12.0023	7.74357		33.3	8.3863	7.29546		33.3	5.0918	4.00526		33.3	5.9972	3.4458			186.6	1.391	1.445	0.014		186.6	0.792	0.833	-0.002
	33.4	18.4068	16.1889		33.4	4.7524	3.98254		33.4	4.3761	3.45373		33.4	1.9699	1.8656		33.4	12.0211	7.76674		33.4	8.406	7.31711		33.4	5.1073	4.01718		33.4	6.0021	3.45605			186.8	1.39	1.441	0.015		186.8	0.798	0.834	0.003
	33.5	18.436	16.237		33.5	4.7619	3.99429		33.5	4.3832	3.46394		33.5	1.9735	1.87115		33.5	12.0409	7.78991		33.5	8.4296	7.33876		33.5	5.1161	4.02909		33.5	6.0092	3.4663			187	1.393	1.436	0.013		187	0.798	0.835	-0.001
	33.6	18.4589	16.2852		33.6	4.7798	4.00603		33.6	4.3872	3.47414		33.6	1.9755	1.8767		33.6	12.0629	7.81307		33.6	8.4513	7.3604		33.6	5.1255	4.041		33.6	6.0185	3.47654			187.2	1.389	1.447	0.016		187.2	0.795	0.836	0
	33.7	18.4706	16.3333		33.7	4.7932	4.01778		33.7	4.3921	3.48435		33.7	1.9823	1.88225		33.7	12.0844	7.83623		33.7	8.4713	7.38205		33.7	5.1373	4.05292		33.7	6.0225	3.48678			187.4	1.392	1.438	0.015		187.4	0.795	0.837	0.004
	33.8	18.4842	16.3814		33.8	4.8047	4.02953		33.8	4.3995	3.49455		33.8	1.9858	1.88779		33.8	12.1019	7.8594		33.8	8.4893	7.40369		33.8	5.1512	4.06483		33.8	6.0332	3.49703			187.6	1.39	1.438	0.016		187.6	0.796	0.833	0.004
	33.9	18.5355	16.4295		33.9	4.8128	4.04128		33.9	4.4096	3.50475		33.9	1.9899	1.89334		33.9	12.1205	7.88257		33.9	8.5097	7.42533		33.9	5.1628	4.07674		33.9	6.0386	3.50727			187.8	1.39	1.439	0.014		187.8	0.8	0.833	0.001
	34	18.5699	16.4777		34	4.8188	4.05302		34	4.4234	3.51496		34	1.9907	1.89889		34	12.1386	7.90573		34	8.5299	7.44697		34	5.1702	4.08865		34	6.0532	3.51752			188	1.391	1.44	0.013		188	0.797	0.834	0.004
	34.1	18.5795	16.5258		34.1	4.8324	4.06476		34.1	4.4329	3.52515		34.1	1.9928	1.90444		34.1	12.1593	7.92889		34.1	8.5544	7.4686		34.1	5.18	4.10056		34.1	6.0626	3.52776			188.2	1.393	1.442	0.012		188.2	0.795	0.833	0.001
	34.2	18.5917	16.5739		34.2	4.8471	4.07651		34.2	4.4436	3.53536		34.2	1.9963	1.90999		34.2	12.1797	7.95205		34.2	8.5771	7.49024		34.2	5.19	4.11247		34.2	6.073	3.538			188.4	1.388	1.44	0.015		188.4	0.8	0.835	0.001
	34.3	18.6035	16.622		34.3	4.8565	4.08825		34.3	4.4567	3.54555		34.3	1.9977	1.91553		34.3	12.2064	7.97521		34.3	8.5979	7.51187		34.3	5.2012	4.12438		34.3	6.0859	3.54824			188.6	1.39	1.441	0.013		188.6	0.801	0.834	0.002
	34.4	18.6466	16.6701		34.4	4.8737	4.09999		34.4	4.4689	3.55575		34.4	2.0002	1.92108		34.4	12.2305	7.99837		34.4	8.6175	7.5335		34.4	5.212	4.13629		34.4	6.1018	3.55848			188.8	1.389	1.443	0.014		188.8	0.799	0.838	-0.001
	34.5	18.6757	16.7182		34.5	4.8888	4.11173		34.5	4.4761	3.56595		34.5	2.007	1.92663		34.5	12.2496	8.02153		34.5	8.6423	7.55513		34.5	5.2233	4.14819		34.5	6.1139	3.56872			189	1.39	1.439	0.013		189	0.797	0.839	0
	34.6	18.6856	16.7663		34.6	4.9026	4.12346		34.6	4.4877	3.57614		34.6	2.0169	1.93217		34.6	12.2674	8.04468		34.6	8.6623	7.57676		34.6	5.2406	4.1601		34.6	6.1248	3.57896			189.2	1.395	1.443	0.01		189.2	0.798	0.836	0.002
	34.7	18.7095	16.8144		34.7	4.9135	4.1352		34.7	4.4993	3.58634		34.7	2.0237	1.93772		34.7	12.2877	8.06784		34.7	8.686	7.59838		34.7	5.2536	4.172		34.7	6.1373	3.58919			189.4	1.392	1.443	0.016		189.4	0.8	0.834	0.004
	34.8	18.7316	16.8625		34.8	4.9275	4.14693		34.8	4.5062	3.59653		34.8	2.0277	1.94326		34.8	12.3039	8.091		34.8	8.7079	7.62001		34.8	5.262	4.1839		34.8	6.1478	3.59943			189.6	1.39	1.442	0.01		189.6	0.799	0.837	-0.002
	34.9	18.7809	16.9106		34.9	4.9331	4.15867		34.9	4.5164	3.60673		34.9	2.0339	1.94881		34.9	12.326	8.11415		34.9	8.7386	7.64163		34.9	5.2734	4.19581		34.9	6.1585	3.60967			189.8	1.393	1.442	0.012		189.8	0.803	0.839	0.002
	35	18.7935	16.9587		35	4.9432	4.1704		35	4.5246	3.61692		35	2.0359	1.95435		35	12.3458	8.13731		35	8.7586	7.66325		35	5.2859	4.20771		35	6.1657	3.6199			190	1.391	1.442	0.016		190	0.801	0.835	0.002
	35.1	18.7975	17.0068		35.1	4.9546	4.18213		35.1	4.5381	3.62711		35.1	2.0373	1.9599		35.1	12.3673	8.16046		35.1	8.7808	7.68486		35.1	5.2981	4.21961		35.1	6.1764	3.63013			190.2	1.388	1.44	0.012		190.2	0.802	0.836	0.001
	35.2	18.8306	17.0548		35.2	4.9693	4.19386		35.2	4.5509	3.6373		35.2	2.0471	1.96544		35.2	12.3875	8.18361		35.2	8.8003	7.70648		35.2	5.3097	4.23151		35.2	6.1859	3.64037			190.4	1.391	1.444	0.012		190.4	0.799	0.838	-0.003
	35.3	18.8587	17.1029		35.3	4.9835	4.20559		35.3	4.5633	3.64749		35.3	2.0559	1.97098		35.3	12.4092	8.20676		35.3	8.8226	7.72809		35.3	5.3208	4.24341		35.3	6.1987	3.6506			190.6	1.393	1.443	0.015		190.6	0.804	0.843	0
	35.4	18.8699	17.151		35.4	4.9887	4.21732		35.4	4.5728	3.65768		35.4	2.0631	1.97653		35.4	12.4302	8.22991		35.4	8.8435	7.7497		35.4	5.3382	4.25531		35.4	6.2064	3.66083			190.8	1.391	1.441	0.008		190.8	0.802	0.833	0.004
	35.5	18.8839	17.1991		35.5	5.0019	4.22904		35.5	4.5866	3.66787		35.5	2.0661	1.98207		35.5	12.4506	8.25306		35.5	8.866	7.77132		35.5	5.3502	4.2672		35.5	6.2134	3.67107			191	1.389	1.442	0.016		191	0.8	0.84	0.004
	35.6	18.8999	17.2472		35.6	5.0106	4.24077		35.6	4.5944	3.67805		35.6	2.0686	1.98761		35.6	12.4709	8.27621		35.6	8.8855	7.79292		35.6	5.3687	4.2791		35.6	6.2177	3.68129			191.2	1.391	1.443	0.013		191.2	0.801	0.841	0.001
	35.7	18.9238	17.2952		35.7	5.0196	4.25249		35.7	4.6022	3.68824		35.7	2.0705	1.99316		35.7	12.4912	8.29936		35.7	8.9054	7.81452		35.7	5.3835	4.29099		35.7	6.2256	3.69152			191.4	1.388	1.441	0.013		191.4	0.803	0.837	0.001
	35.8	18.9314	17.3433		35.8	5.03	4.26421		35.8	4.6106	3.69842		35.8	2.075	1.9987		35.8	12.5087	8.3225		35.8	8.9203	7.83613		35.8	5.3958	4.30289		35.8	6.237	3.70175			191.6	1.388	1.447	0.012		191.6	0.801	0.837	-0.001
	35.9	18.936	17.3913		35.9	5.0437	4.27594		35.9	4.6183	3.7086		35.9	2.0862	2.00424		35.9	12.5309	8.34565		35.9	8.9404	7.85773		35.9	5.4103	4.31478		35.9	6.2453	3.71198			191.8	1.39	1.437	0.015		191.8	0.802	0.841	0.002
	36	18.9583	17.4394		36	5.0524	4.28766		36	4.6301	3.71879		36	2.0913	2.00978		36	12.5519	8.3688		36	8.963	7.87933		36	5.4231	4.32668		36	6.2561	3.72221			192	1.391	1.441	0.012		192	0.805	0.838	0
	36.1	18.996	17.4875		36.1	5.0644	4.29937		36.1	4.64	3.72897		36.1	2.1002	2.01532		36.1	12.5694	8.39193		36.1	8.9886	7.90092		36.1	5.4306	4.33857		36.1	6.2702	3.73243			192.2	1.39	1.444	0.012		192.2	0.804	0.841	-0.002
	36.2	19.0207	17.5355		36.2	5.0765	4.31109		36.2	4.6528	3.73915		36.2	2.1054	2.02086		36.2	12.5865	8.41508		36.2	9.0113	7.92252		36.2	5.4427	4.35046		36.2	6.2823	3.74266			192.4	1.391	1.442	0.009		192.4	0.8	0.845	0
	36.3	19.0413	17.5836		36.3	5.0854	4.32281		36.3	4.6627	3.74933		36.3	2.1141	2.02641		36.3	12.6044	8.43822		36.3	9.0344	7.94412		36.3	5.4521	4.36235		36.3	6.2929	3.75289			192.6	1.388	1.442	0.014		192.6	0.803	0.844	0.001
	36.4	19.0434	17.6316		36.4	5.0943	4.33452		36.4	4.6765	3.75951		36.4	2.123	2.03195		36.4	12.6211	8.46136		36.4	9.0589	7.96571		36.4	5.4685	4.37424		36.4	6.3034	3.76311			192.8	1.388	1.439	0.017		192.8	0.803	0.842	-0.002
	36.5	19.0646	17.6796		36.5	5.1094	4.34624		36.5	4.6838	3.76968		36.5	2.1251	2.03749		36.5	12.6358	8.4845		36.5	9.0803	7.9873		36.5	5.48	4.38613		36.5	6.3107	3.77333			193	1.39	1.441	0.009		193	0.804	0.84	-0.001
	36.6	19.0767	17.7277		36.6	5.1262	4.35795		36.6	4.6933	3.77986		36.6	2.1273	2.04302		36.6	12.6581	8.50764		36.6	9.1	8.00888		36.6	5.4945	4.39801		36.6	6.3254	3.78355			193.2	1.391	1.439	0.015		193.2	0.806	0.842	0
	36.7	19.0976	17.7757		36.7	5.1357	4.36966		36.7	4.7035	3.79003		36.7	2.1371	2.04856		36.7	12.6763	8.53078		36.7	9.1244	8.03047		36.7	5.5055	4.4099		36.7	6.332	3.79378			193.4	1.391	1.441	0.015		193.4	0.799	0.842	-0.002
	36.8	19.1216	17.8238		36.8	5.1469	4.38137		36.8	4.7103	3.80021		36.8	2.1449	2.0541		36.8	12.6961	8.55391		36.8	9.1532	8.05206		36.8	5.5172	4.42178		36.8	6.342	3.804			193.6	1.39	1.44	0.014		193.6	0.799	0.843	-0.002
	36.9	19.1225	17.8718		36.9	5.1534	4.39308		36.9	4.7167	3.81038		36.9	2.1458	2.05964		36.9	12.7144	8.57705		36.9	9.1787	8.07364		36.9	5.5322	4.43367		36.9	6.3548	3.81422			193.8	1.39	1.44	0.014		193.8	0.802	0.845	-0.002
	37	19.1374	17.9198		37	5.1605	4.40479		37	4.7261	3.82056		37	2.152	2.06518		37	12.7384	8.60019		37	9.2044	8.09522		37	5.5486	4.44555		37	6.3682	3.82444			194	1.39	1.442	0.013		194	0.807	0.841	0.001
	37.1	19.1288	17.9679		37.1	5.172	4.41649		37.1	4.7346	3.83073		37.1	2.1529	2.07072		37.1	12.7605	8.62332		37.1	9.2287	8.1168		37.1	5.5636	4.45744		37.1	6.3718	3.83465			194.2	1.389	1.439	0.016		194.2	0.8	0.843	0.003
	37.2	19.1551	18.0159		37.2	5.184	4.4282		37.2	4.744	3.8409		37.2	2.1541	2.07626		37.2	12.7814	8.64645		37.2	9.2549	8.13838		37.2	5.5768	4.46932		37.2	6.3827	3.84487			194.4	1.388	1.445	0.014		194.4	0.805	0.838	0.001
	37.3	19.1748	18.0639		37.3	5.1952	4.4399		37.3	4.7542	3.85107		37.3	2.157	2.08179		37.3	12.8031	8.66959		37.3	9.2773	8.15995		37.3	5.5914	4.4812		37.3	6.3959	3.85509			194.6	1.392	1.441	0.016		194.6	0.802	0.838	0.002
	37.4	19.1811	18.1119		37.4	5.2074	4.4516		37.4	4.764	3.86124		37.4	2.1649	2.08733		37.4	12.8232	8.69272		37.4	9.3034	8.18153		37.4	5.604	4.49308		37.4	6.404	3.86531			194.8	1.394	1.44	0.013		194.8	0.805	0.845	-0.002
	37.5	19.1919	18.1599		37.5	5.2182	4.46331		37.5	4.7783	3.87141		37.5	2.1708	2.09287		37.5	12.8411	8.71585		37.5	9.3282	8.2031		37.5	5.6151	4.50496		37.5	6.4138	3.87552			195	1.393	1.44	0.011		195	0.808	0.842	0.002
	37.6	19.1902	18.208		37.6	5.2274	4.47501		37.6	4.7912	3.88157		37.6	2.1726	2.0984		37.6	12.8583	8.73897		37.6	9.3516	8.22466		37.6	5.6281	4.51684		37.6	6.4266	3.88574			195.2	1.391	1.442	0.017		195.2	0.803	0.843	0.001
	37.7	19.2002	18.256		37.7	5.2406	4.4867		37.7	4.8007	3.89174		37.7	2.1732	2.10394		37.7	12.8725	8.76211		37.7	9.3743	8.24623		37.7	5.638	4.52872		37.7	6.4393	3.89595			195.4	1.392	1.438	0.01		195.4	0.804	0.847	0.001
	37.8	19.2367	18.304		37.8	5.2516	4.4984		37.8	4.81	3.9019		37.8	2.1803	2.10948		37.8	12.8924	8.78523		37.8	9.3977	8.2678		37.8	5.6512	4.54059		37.8	6.4507	3.90616			195.6	1.393	1.443	0.009		195.6	0.805	0.845	0.001
	37.9	19.2566	18.352		37.9	5.2626	4.5101		37.9	4.8178	3.91207		37.9	2.1856	2.11501		37.9	12.9151	8.80836		37.9	9.4172	8.28936		37.9	5.6597	4.55247		37.9	6.4607	3.91638			195.8	1.389	1.441	0.011		195.8	0.803	0.849	0.003
	38	19.2877	18.4		38	5.276	4.5218		38	4.8278	3.92223		38	2.1858	2.12055		38	12.9362	8.83149		38	9.4385	8.31092		38	5.6701	4.56435		38	6.4729	3.92659			196	1.393	1.443	0.015		196	0.803	0.844	0.001
	38.1	19.2988	18.448		38.1	5.2869	4.53349		38.1	4.8371	3.93239		38.1	2.1916	2.12608		38.1	12.9524	8.85461		38.1	9.4582	8.33248		38.1	5.6853	4.57622		38.1	6.4854	3.9368			196.2	1.384	1.444	0.015		196.2	0.803	0.843	0.003
	38.2	19.3462	18.496		38.2	5.2962	4.54518		38.2	4.8497	3.94255		38.2	2.1936	2.13162		38.2	12.9716	8.87773		38.2	9.4766	8.35404		38.2	5.7003	4.58809		38.2	6.4937	3.94701			196.4	1.391	1.442	0.01		196.4	0.804	0.845	-0.001
	38.3	19.3639	18.544		38.3	5.3063	4.55687		38.3	4.8603	3.95271		38.3	2.2006	2.13715		38.3	12.9883	8.90086		38.3	9.498	8.37559		38.3	5.7105	4.59997		38.3	6.5005	3.95722			196.6	1.389	1.441	0.014		196.6	0.805	0.849	0.001
	38.4	19.4048	18.592		38.4	5.3164	4.56856		38.4	4.8687	3.96287		38.4	2.2028	2.14269		38.4	13.0053	8.92398		38.4	9.5211	8.39715		38.4	5.7227	4.61184		38.4	6.5117	3.96743			196.8	1.392	1.443	0.014		196.8	0.804	0.848	0.004
	38.5	19.4275	18.6399		38.5	5.3313	4.58025		38.5	4.8757	3.97303		38.5	2.2102	2.14822		38.5	13.0257	8.94711		38.5	9.5423	8.4187		38.5	5.7353	4.62371		38.5	6.5179	3.97763			197	1.39	1.444	0.015		197	0.806	0.847	-0.002
	38.6	19.4099	18.6879		38.6	5.3448	4.59194		38.6	4.8855	3.98318		38.6	2.2151	2.15375		38.6	13.0431	8.97022		38.6	9.5604	8.44025		38.6	5.7437	4.63558		38.6	6.5248	3.98784			197.2	1.387	1.446	0.014		197.2	0.808	0.843	0.002
	38.7	19.4275	18.7359		38.7	5.3612	4.60363		38.7	4.8903	3.99334		38.7	2.2238	2.15929		38.7	13.0609	8.99334		38.7	9.5823	8.4618		38.7	5.7533	4.64745		38.7	6.5361	3.99805			197.4	1.391	1.443	0.012		197.4	0.806	0.843	-0.001
	38.8	19.4523	18.7839		38.8	5.3783	4.61531		38.8	4.9005	4.0035		38.8	2.2285	2.16482		38.8	13.0766	9.01646		38.8	9.6071	8.48334		38.8	5.7696	4.65931		38.8	6.5461	4.00825			197.6	1.393	1.444	0.018		197.6	0.806	0.846	0.001
	38.9	19.4552	18.8319		38.9	5.3883	4.627		38.9	4.9128	4.01365		38.9	2.2315	2.17035		38.9	13.1019	9.03958		38.9	9.6274	8.50489		38.9	5.7807	4.67118		38.9	6.5587	4.01846			197.8	1.392	1.44	0.013		197.8	0.806	0.846	0.002
	39	19.4696	18.8799		39	5.3996	4.63868		39	4.9213	4.0238		39	2.2368	2.17588		39	13.1214	9.0627		39	9.6471	8.52643		39	5.7943	4.68305		39	6.5675	4.02866			198	1.394	1.444	0.013		198	0.804	0.851	0.003
	39.1	19.4831	18.9278		39.1	5.4105	4.65036		39.1	4.9312	4.03395		39.1	2.2388	2.18141		39.1	13.14	9.08581		39.1	9.6637	8.54797		39.1	5.8008	4.69491		39.1	6.5756	4.03886			198.2	1.391	1.443	0.013		198.2	0.809	0.844	-0.002
	39.2	19.5138	18.9758		39.2	5.425	4.66204		39.2	4.943	4.0441		39.2	2.2403	2.18695		39.2	13.1562	9.10892		39.2	9.6855	8.5695		39.2	5.8151	4.70678		39.2	6.5871	4.04906			198.4	1.389	1.441	0.013		198.4	0.806	0.852	0.005
	39.3	19.517	19.0237		39.3	5.438	4.67372		39.3	4.9555	4.05426		39.3	2.2445	2.19248		39.3	13.1757	9.13204		39.3	9.7039	8.59104		39.3	5.8259	4.71864		39.3	6.5987	4.05927			198.6	1.387	1.442	0.015		198.6	0.806	0.85	-0.002
	39.4	19.5499	19.0717		39.4	5.4479	4.6854		39.4	4.964	4.0644		39.4	2.2561	2.19801		39.4	13.199	9.15515		39.4	9.7248	8.61258		39.4	5.8372	4.7305		39.4	6.6086	4.06947			198.8	1.391	1.437	0.014		198.8	0.805	0.845	-0.001
	39.5	19.5661	19.1197		39.5	5.4595	4.69708		39.5	4.9743	4.07455		39.5	2.264	2.20354		39.5	13.2169	9.17827		39.5	9.7467	8.63411		39.5	5.8484	4.74237		39.5	6.6228	4.07967			199	1.395	1.44	0.015		199	0.806	0.849	0.003
	39.6	19.5783	19.1676		39.6	5.4715	4.70875		39.6	4.9883	4.0847		39.6	2.2659	2.20907		39.6	13.2316	9.20137		39.6	9.7688	8.65564		39.6	5.8652	4.75422		39.6	6.6319	4.08987			199.2	1.391	1.441	0.011		199.2	0.805	0.849	-0.003
	39.7	19.5884	19.2156		39.7	5.482	4.72043		39.7	5.0034	4.09485		39.7	2.2715	2.2146		39.7	13.253	9.22448		39.7	9.7921	8.67717		39.7	5.8822	4.76609		39.7	6.6391	4.10006			199.4	1.392	1.441	0.011		199.4	0.807	0.848	0
	39.8	19.5663	19.2635		39.8	5.4954	4.7321		39.8	5.0169	4.10499		39.8	2.2805	2.22013		39.8	13.2727	9.24759		39.8	9.8124	8.6987		39.8	5.8981	4.77795		39.8	6.6525	4.11026			199.6	1.389	1.438	0.012		199.6	0.807	0.852	0
	39.9	19.581	19.3115		39.9	5.5061	4.74377		39.9	5.0311	4.11514		39.9	2.2888	2.22566		39.9	13.293	9.2707		39.9	9.8352	8.72022		39.9	5.9086	4.78981		39.9	6.6582	4.12046			199.8	1.392	1.442	0.014		199.8	0.809	0.848	-0.002
	40	19.5892	19.3594		40	5.5194	4.75544		40	5.0368	4.12528		40	2.2959	2.23119		40	13.3118	9.29381		40	9.8575	8.74175		40	5.9179	4.80166		40	6.6651	4.13066			200	1.39	1.441	0.012		200	0.812	0.849	0
	40.1	19.6264	19.4074		40.1	5.5348	4.76711		40.1	5.0415	4.13542		40.1	2.3005	2.23671		40.1	13.3296	9.31691		40.1	9.8788	8.76326		40.1	5.9339	4.81352		40.1	6.6698	4.14085			200.2	1.393	1.441	0.014		200.2	0.809	0.853	0.001
	40.2	19.6535	19.4553		40.2	5.5423	4.77878		40.2	5.0556	4.14556		40.2	2.3107	2.24224		40.2	13.348	9.34002		40.2	9.8997	8.78478		40.2	5.9469	4.82537		40.2	6.6813	4.15104			200.4	1.396	1.441	0.014		200.4	0.808	0.852	-0.004
	40.3	19.6607	19.5032		40.3	5.5519	4.79045		40.3	5.064	4.1557		40.3	2.3181	2.24777		40.3	13.3699	9.36313		40.3	9.9165	8.8063		40.3	5.9613	4.83723		40.3	6.6922	4.16124			200.6	1.392	1.441	0.009		200.6	0.806	0.851	0.004
	40.4	19.6691	19.5512		40.4	5.5638	4.80211		40.4	5.071	4.16584		40.4	2.3238	2.2533		40.4	13.3895	9.38623		40.4	9.9372	8.82782		40.4	5.9751	4.84908		40.4	6.7008	4.17143			200.8	1.396	1.445	0.012		200.8	0.81	0.855	-0.003
	40.5	19.6842	19.5991		40.5	5.5722	4.81378		40.5	5.073	4.17598		40.5	2.3262	2.25883		40.5	13.409	9.40934		40.5	9.9575	8.84933		40.5	5.9883	4.86094		40.5	6.7081	4.18163			201	1.393	1.445	0.014		201	0.812	0.849	-0.002
	40.6	19.6989	19.647		40.6	5.5833	4.82544		40.6	5.0857	4.18612		40.6	2.3314	2.26435		40.6	13.4279	9.43243		40.6	9.9761	8.87084		40.6	5.9991	4.87279		40.6	6.7197	4.19181			201.2	1.389	1.44	0.012		201.2	0.807	0.855	-0.001
	40.7	19.7148	19.695		40.7	5.5976	4.8371		40.7	5.0926	4.19625		40.7	2.3339	2.26988		40.7	13.4464	9.45553		40.7	9.9992	8.89235		40.7	6.0098	4.88464		40.7	6.7306	4.202			201.4	1.389	1.439	0.016		201.4	0.81	0.851	-0.002
	40.8	19.7252	19.7429		40.8	5.6088	4.84877		40.8	5.1013	4.20639		40.8	2.3406	2.27541		40.8	13.4632	9.47864		40.8	10.0196	8.91386		40.8	6.0185	4.89649		40.8	6.739	4.2122			201.6	1.392	1.442	0.012		201.6	0.811	0.848	-0.001
	40.9	19.7598	19.7908		40.9	5.6173	4.86043		40.9	5.1124	4.21653		40.9	2.3507	2.28093		40.9	13.4778	9.50174		40.9	10.0446	8.93536		40.9	6.0283	4.90834		40.9	6.7494	4.22239			201.8	1.393	1.438	0.012		201.8	0.81	0.85	0
	41	19.7544	19.8387		41	5.6325	4.87208		41	5.1198	4.22666		41	2.3569	2.28646		41	13.4993	9.52483		41	10.0701	8.95687		41	6.0382	4.92019		41	6.7567	4.23257			202	1.392	1.442	0.011		202	0.81	0.851	-0.002
	41.1	19.7634	19.8866		41.1	5.6385	4.88374		41.1	5.129	4.23679		41.1	2.3632	2.29198		41.1	13.5222	9.54793		41.1	10.1	8.97837		41.1	6.0508	4.93204		41.1	6.7684	4.24276			202.2	1.393	1.441	0.009		202.2	0.81	0.854	0.002
	41.2	19.7871	19.9345		41.2	5.6458	4.89539		41.2	5.1382	4.24692		41.2	2.3675	2.29751		41.2	13.5423	9.57102		41.2	10.1213	8.99987		41.2	6.0633	4.94388		41.2	6.7773	4.25295			202.4	1.389	1.442	0.016		202.4	0.808	0.851	-0.001
	41.3	19.794	19.9824		41.3	5.6544	4.90705		41.3	5.1502	4.25705		41.3	2.3704	2.30304		41.3	13.5611	9.59412		41.3	10.1432	9.02137		41.3	6.0732	4.95573		41.3	6.7862	4.26313			202.6	1.391	1.445	0.016		202.6	0.81	0.852	0.001
	41.4	19.7971	20.0303		41.4	5.6642	4.91871		41.4	5.1589	4.26718		41.4	2.3769	2.30856		41.4	13.5753	9.61722		41.4	10.164	9.04286		41.4	6.0838	4.96758		41.4	6.7916	4.27332			202.8	1.394	1.444	0.01		202.8	0.813	0.853	0
	41.5	19.8139	20.0782		41.5	5.6771	4.93036		41.5	5.1687	4.27731		41.5	2.3848	2.31408		41.5	13.5917	9.64031		41.5	10.187	9.06436		41.5	6.0935	4.97942		41.5	6.8043	4.2835			203	1.393	1.443	0.013		203	0.81	0.851	0.002
	41.6	19.823	20.1261		41.6	5.6866	4.94201		41.6	5.1757	4.28744		41.6	2.3914	2.31961		41.6	13.6113	9.6634		41.6	10.2101	9.08585		41.6	6.1031	4.99126		41.6	6.8138	4.29368			203.2	1.39	1.445	0.009		203.2	0.815	0.853	0
	41.7	19.8325	20.174		41.7	5.6957	4.95366		41.7	5.1857	4.29757		41.7	2.3923	2.32513		41.7	13.6311	9.68649		41.7	10.2347	9.10734		41.7	6.1123	5.0031		41.7	6.8259	4.30387			203.4	1.387	1.445	0.013		203.4	0.812	0.851	-0.003
	41.8	19.8618	20.2219		41.8	5.7107	4.96531		41.8	5.1956	4.30769		41.8	2.3994	2.33066		41.8	13.6487	9.70958		41.8	10.2593	9.12883		41.8	6.1224	5.01495		41.8	6.8333	4.31405			203.6	1.392	1.444	0.013		203.6	0.814	0.848	-0.001
	41.9	19.8713	20.2698		41.9	5.7243	4.97696		41.9	5.2053	4.31782		41.9	2.3997	2.33618		41.9	13.6745	9.73267		41.9	10.2777	9.15032		41.9	6.1332	5.02679		41.9	6.8385	4.32423			203.8	1.386	1.441	0.013		203.8	0.811	0.853	0.002
	42	19.8885	20.3177		42	5.741	4.9886		42	5.2166	4.32794		42	2.4055	2.3417		42	13.6961	9.75576		42	10.2963	9.1718		42	6.1412	5.03863		42	6.8451	4.33441			204	1.39	1.443	0.011		204	0.811	0.853	0
	42.1	19.9098	20.3656		42.1	5.7529	5.00024		42.1	5.2253	4.33806		42.1	2.4086	2.34722		42.1	13.7164	9.77885		42.1	10.3199	9.19328		42.1	6.1484	5.05047		42.1	6.8513	4.34459			204.2	1.395	1.439	0.012		204.2	0.817	0.855	0
	42.2	19.9231	20.4135		42.2	5.7618	5.01189		42.2	5.2339	4.34819		42.2	2.4089	2.35275		42.2	13.739	9.80194		42.2	10.3477	9.21476		42.2	6.1614	5.06231		42.2	6.861	4.35477			204.4	1.394	1.443	0.012		204.4	0.81	0.854	-0.003
	42.3	19.9413	20.4613		42.3	5.773	5.02353		42.3	5.2417	4.35831		42.3	2.417	2.35827		42.3	13.7597	9.82502		42.3	10.3732	9.23624		42.3	6.1746	5.07414		42.3	6.8678	4.36495			204.6	1.394	1.444	0.014		204.6	0.815	0.855	0
	42.4	19.9568	20.5092		42.4	5.7851	5.03517		42.4	5.2557	4.36843		42.4	2.4186	2.36379		42.4	13.7808	9.84811		42.4	10.3958	9.25772		42.4	6.1882	5.08598		42.4	6.8763	4.37513			204.8	1.393	1.443	0.007		204.8	0.814	0.855	-0.001
	42.5	19.9682	20.5571		42.5	5.7953	5.04681		42.5	5.2591	4.37855		42.5	2.4243	2.36931		42.5	13.7984	9.87119		42.5	10.4157	9.27919		42.5	6.1954	5.09782		42.5	6.8835	4.3853			205	1.391	1.439	0.013		205	0.809	0.857	0.002
	42.6	19.9908	20.605		42.6	5.8086	5.05845		42.6	5.2675	4.38866		42.6	2.43	2.37483		42.6	13.812	9.89427		42.6	10.4424	9.30066		42.6	6.2075	5.10965		42.6	6.8965	4.39548			205.2	1.39	1.442	0.011		205.2	0.812	0.856	-0.003
	42.7	20.0143	20.6528		42.7	5.8212	5.07009		42.7	5.2749	4.39878		42.7	2.4399	2.38035		42.7	13.8349	9.91736		42.7	10.4654	9.32214		42.7	6.2226	5.12148		42.7	6.9046	4.40565			205.4	1.39	1.443	0.014		205.4	0.814	0.853	-0.001
	42.8	20.0249	20.7007		42.8	5.8355	5.08173		42.8	5.2863	4.4089		42.8	2.4403	2.38587		42.8	13.8529	9.94044		42.8	10.4909	9.34361		42.8	6.2306	5.13332		42.8	6.9159	4.41583			205.6	1.394	1.441	0.013		205.6	0.813	0.856	0
	42.9	20.0249	20.7486		42.9	5.8476	5.09336		42.9	5.2952	4.41901		42.9	2.4466	2.39139		42.9	13.8714	9.96352		42.9	10.5136	9.36507		42.9	6.2423	5.14515		42.9	6.9224	4.426			205.8	1.389	1.44	0.012		205.8	0.81	0.854	-0.001
	43	20.0367	20.7964		43	5.8626	5.105		43	5.304	4.42913		43	2.4517	2.39691		43	13.8884	9.9866		43	10.5343	9.38654		43	6.2514	5.15698		43	6.9318	4.43618			206	1.391	1.441	0.012		206	0.815	0.852	0
	43.1	20.0701	20.8443		43.1	5.8759	5.11663		43.1	5.3142	4.43924		43.1	2.4501	2.40243		43.1	13.908	10.0097		43.1	10.5572	9.408		43.1	6.26	5.16881		43.1	6.9428	4.44634			206.2	1.391	1.44	0.011		206.2	0.818	0.854	0.002
	43.2	20.0803	20.8921		43.2	5.883	5.12826		43.2	5.3256	4.44935		43.2	2.4529	2.40795		43.2	13.9237	10.0328		43.2	10.5789	9.42946		43.2	6.2694	5.18064		43.2	6.9526	4.45652			206.4	1.393	1.44	0.012		206.4	0.811	0.855	0.004
	43.3	20.0986	20.94		43.3	5.8933	5.13989		43.3	5.3381	4.45947		43.3	2.4575	2.41347		43.3	13.9393	10.0558		43.3	10.6016	9.45092		43.3	6.2792	5.19247		43.3	6.9648	4.46669			206.6	1.39	1.444	0.014		206.6	0.813	0.858	-0.004
	43.4	20.1012	20.9878		43.4	5.9044	5.15152		43.4	5.3485	4.46958		43.4	2.4641	2.41899		43.4	13.9589	10.0789		43.4	10.6176	9.47238		43.4	6.293	5.2043		43.4	6.971	4.47686			206.8	1.391	1.443	0.012		206.8	0.818	0.854	0.002
	43.5	20.0825	21.0357		43.5	5.9109	5.16315		43.5	5.363	4.47969		43.5	2.4706	2.4245		43.5	13.9821	10.102		43.5	10.6337	9.49384		43.5	6.3063	5.21612		43.5	6.9817	4.48703			207	1.391	1.442	0.015		207	0.82	0.859	0.001
	43.6	20.0852	21.0835		43.6	5.9197	5.17477		43.6	5.3719	4.48979		43.6	2.481	2.43002		43.6	14.0033	10.125		43.6	10.6552	9.51529		43.6	6.3202	5.22795		43.6	6.9912	4.49719			207.2	1.393	1.445	0.011		207.2	0.813	0.857	0
	43.7	20.0803	21.1314		43.7	5.9334	5.1864		43.7	5.3799	4.4999		43.7	2.4909	2.43554		43.7	14.0186	10.1481		43.7	10.6747	9.53674		43.7	6.3294	5.23977		43.7	6.9958	4.50736			207.4	1.391	1.443	0.013		207.4	0.814	0.86	-0.003
	43.8	20.0825	21.1792		43.8	5.9458	5.19802		43.8	5.3896	4.51001		43.8	2.4973	2.44106		43.8	14.0403	10.1712		43.8	10.7008	9.55819		43.8	6.3455	5.2516		43.8	7.0039	4.51753			207.6	1.394	1.439	0.01		207.6	0.815	0.857	-0.001
	43.9	20.1125	21.227		43.9	5.9528	5.20965		43.9	5.4005	4.52011		43.9	2.4959	2.44657		43.9	14.0571	10.1943		43.9	10.7296	9.57964		43.9	6.3586	5.26342		43.9	7.0116	4.52769			207.8	1.393	1.441	0.011		207.8	0.812	0.857	-0.003
	44	20.1413	21.2748		44	5.9668	5.22127		44	5.4125	4.53022		44	2.4963	2.45209		44	14.0738	10.2173		44	10.7558	9.60109		44	6.3753	5.27524		44	7.0188	4.53786			208	1.391	1.443	0.013		208	0.816	0.859	0
	44.1	20.1428	21.3227		44.1	5.9725	5.23289		44.1	5.4181	4.54032		44.1	2.5015	2.45761		44.1	14.0944	10.2404		44.1	10.7746	9.62253		44.1	6.3918	5.28706		44.1	7.0247	4.54802			208.2	1.393	1.441	0.01		208.2	0.812	0.858	0.001
	44.2	20.1464	21.3705		44.2	5.9811	5.24451		44.2	5.4262	4.55042		44.2	2.5066	2.46312		44.2	14.1185	10.2635		44.2	10.7963	9.64397		44.2	6.4056	5.29888		44.2	7.0312	4.55818			208.4	1.392	1.438	0.015		208.4	0.816	0.86	-0.004
	44.3	20.1657	21.4183		44.3	5.9922	5.25612		44.3	5.4347	4.56053		44.3	2.5112	2.46864		44.3	14.1377	10.2866		44.3	10.8167	9.66542		44.3	6.4132	5.3107		44.3	7.0392	4.56835			208.6	1.397	1.441	0.009		208.6	0.817	0.857	-0.003
	44.4	20.1455	21.4661		44.4	6.0042	5.26774		44.4	5.4434	4.57063		44.4	2.5126	2.47415		44.4	14.1605	10.3096		44.4	10.8392	9.68685		44.4	6.4265	5.32252		44.4	7.0464	4.57851			208.8	1.395	1.44	0.013		208.8	0.82	0.861	-0.001
	44.5	20.141	21.5139		44.5	6.014	5.27936		44.5	5.4542	4.58073		44.5	2.5179	2.47967		44.5	14.1764	10.3327		44.5	10.863	9.70829		44.5	6.4338	5.33434		44.5	7.0514	4.58867			209	1.394	1.441	0.014		209	0.812	0.856	-0.006
	44.6	20.17	21.5618		44.6	6.0221	5.29097		44.6	5.4661	4.59082		44.6	2.524	2.48518		44.6	14.1984	10.3557		44.6	10.8889	9.72972		44.6	6.4465	5.34616		44.6	7.0609	4.59883			209.2	1.391	1.439	0.011		209.2	0.821	0.862	-0.001
	44.7	20.1874	21.6096		44.7	6.0301	5.30258		44.7	5.4742	4.60092		44.7	2.5252	2.4907		44.7	14.2219	10.3788		44.7	10.9143	9.75116		44.7	6.4573	5.35797		44.7	7.0708	4.60899			209.4	1.39	1.442	0.008		209.4	0.817	0.861	-0.002
	44.8	20.2	21.6574		44.8	6.0381	5.3142		44.8	5.4864	4.61102		44.8	2.5286	2.49621		44.8	14.2391	10.4019		44.8	10.9389	9.77259		44.8	6.4694	5.36979		44.8	7.0763	4.61915			209.6	1.389	1.44	0.012		209.6	0.816	0.856	0
	44.9	20.199	21.7052		44.9	6.0468	5.32581		44.9	5.4961	4.62112		44.9	2.5327	2.50172		44.9	14.2528	10.4249		44.9	10.9635	9.79402		44.9	6.4763	5.38161		44.9	7.0866	4.62931			209.8	1.392	1.443	0.01		209.8	0.82	0.857	0.004
	45	20.2107	21.753		45	6.0576	5.33742		45	5.5025	4.63121		45	2.5384	2.50724		45	14.2746	10.448		45	10.9881	9.81545		45	6.4861	5.39342		45	7.0988	4.63947			210	1.396	1.441	0.015		210	0.817	0.864	-0.002
	45.1	20.2236	21.8008		45.1	6.0687	5.34903		45.1	5.5137	4.6413		45.1	2.5457	2.51275		45.1	14.299	10.471		45.1	11.0111	9.83687		45.1	6.4977	5.40523		45.1	7.1072	4.64962			210.2	1.39	1.437	0.015		210.2	0.815	0.86	-0.001
	45.2	20.2654	21.8486		45.2	6.0814	5.36063		45.2	5.522	4.6514		45.2	2.5466	2.51826		45.2	14.3176	10.4941		45.2	11.0355	9.85829		45.2	6.5104	5.41704		45.2	7.1189	4.65977			210.4	1.393	1.44	0.01		210.4	0.817	0.859	0.001
	45.3	20.2781	21.8964		45.3	6.0941	5.37224		45.3	5.5305	4.66149		45.3	2.5495	2.52378		45.3	14.3342	10.5172		45.3	11.0556	9.87972		45.3	6.521	5.42885		45.3	7.1286	4.66993			210.6	1.387	1.442	0.013		210.6	0.82	0.859	0.003
	45.4	20.283	21.9441		45.4	6.1046	5.38384		45.4	5.5395	4.67158		45.4	2.5541	2.52929		45.4	14.3519	10.5402		45.4	11.0833	9.90114		45.4	6.5331	5.44067		45.4	7.1358	4.68009			210.8	1.389	1.442	0.015		210.8	0.818	0.855	0.001
	45.5	20.3246	21.9919		45.5	6.1172	5.39545		45.5	5.5493	4.68167		45.5	2.553	2.5348		45.5	14.3708	10.5633		45.5	11.1025	9.92256		45.5	6.548	5.45247		45.5	7.1453	4.69024			211	1.395	1.444	0.013		211	0.818	0.86	-0.002
	45.6	20.3249	22.0397		45.6	6.1307	5.40705		45.6	5.5568	4.69176		45.6	2.5602	2.54031		45.6	14.3911	10.5863		45.6	11.1193	9.94397		45.6	6.5555	5.46428		45.6	7.1513	4.70039			211.2	1.395	1.447	0.011		211.2	0.819	0.863	-0.001
	45.7	20.3285	22.0875		45.7	6.1425	5.41865		45.7	5.5642	4.70185		45.7	2.5664	2.54582		45.7	14.4114	10.6094		45.7	11.1419	9.96538		45.7	6.5633	5.47609		45.7	7.1608	4.71054			211.4	1.393	1.44	0.013		211.4	0.82	0.86	0
	45.8	20.332	22.1353		45.8	6.1489	5.43025		45.8	5.5707	4.71194		45.8	2.5755	2.55133		45.8	14.4309	10.6325		45.8	11.1632	9.9868		45.8	6.5688	5.4879		45.8	7.1721	4.72069			211.6	1.391	1.445	0.015		211.6	0.817	0.86	-0.002
	45.9	20.3283	22.183		45.9	6.161	5.44185		45.9	5.5822	4.72202		45.9	2.578	2.55684		45.9	14.4534	10.6555		45.9	11.1844	10.0082		45.9	6.5763	5.4997		45.9	7.1783	4.73084			211.8	1.39	1.444	0.008		211.8	0.82	0.864	-0.003
	46	20.3417	22.2308		46	6.1707	5.45345		46	5.5932	4.73211		46	2.5858	2.56235		46	14.4773	10.6786		46	11.207	10.0296		46	6.5878	5.51151		46	7.1914	4.74099			212	1.394	1.445	0.013		212	0.822	0.861	-0.002
	46.1	20.3443	22.2786		46.1	6.1785	5.46504		46.1	5.6063	4.74219		46.1	2.5921	2.56786		46.1	14.4954	10.7016		46.1	11.2277	10.051		46.1	6.6009	5.52331		46.1	7.2051	4.75114			212.2	1.393	1.442	0.011		212.2	0.819	0.86	-0.001
	46.2	20.3527	22.3264		46.2	6.187	5.47664		46.2	5.6189	4.75227		46.2	2.5969	2.57337		46.2	14.5131	10.7247		46.2	11.2521	10.0724		46.2	6.6088	5.53511		46.2	7.2163	4.76129			212.4	1.393	1.439	0.013		212.4	0.815	0.863	-0.004
	46.3	20.3681	22.3741		46.3	6.198	5.48823		46.3	5.6243	4.76236		46.3	2.6019	2.57888		46.3	14.5322	10.7477		46.3	11.2696	10.0938		46.3	6.6164	5.54692		46.3	7.2246	4.77144			212.6	1.391	1.442	0.015		212.6	0.819	0.861	0.001
	46.4	20.3798	22.4219		46.4	6.205	5.49982		46.4	5.6367	4.77244		46.4	2.6039	2.58439		46.4	14.5506	10.7707		46.4	11.294	10.1152		46.4	6.6284	5.55872		46.4	7.2336	4.78158			212.8	1.39	1.443	0.013		212.8	0.818	0.862	-0.003
	46.5	20.3758	22.4696		46.5	6.2145	5.51142		46.5	5.6487	4.78252		46.5	2.6069	2.5899		46.5	14.5671	10.7938		46.5	11.3234	10.1366		46.5	6.6418	5.57052		46.5	7.2435	4.79173			213	1.39	1.443	0.014		213	0.823	0.865	-0.001
	46.6	20.3635	22.5174		46.6	6.2226	5.523		46.6	5.6649	4.7926		46.6	2.6111	2.59541		46.6	14.5835	10.8168		46.6	11.3458	10.158		46.6	6.6538	5.58232		46.6	7.2554	4.80187			213.2	1.39	1.442	0.013		213.2	0.824	0.864	-0.003
	46.7	20.4032	22.5651		46.7	6.2324	5.53459		46.7	5.6758	4.80268		46.7	2.6128	2.60092		46.7	14.6048	10.8399		46.7	11.3706	10.1794		46.7	6.6699	5.59412		46.7	7.2637	4.81202			213.4	1.389	1.443	0.013		213.4	0.82	0.861	-0.001
	46.8	20.417	22.6129		46.8	6.2381	5.54618		46.8	5.688	4.81276		46.8	2.6196	2.60642		46.8	14.6226	10.8629		46.8	11.3928	10.2008		46.8	6.6813	5.60591		46.8	7.2713	4.82216			213.6	1.392	1.443	0.013		213.6	0.821	0.861	-0.001
	46.9	20.4323	22.6606		46.9	6.2501	5.55777		46.9	5.6946	4.82283		46.9	2.6241	2.61193		46.9	14.6372	10.886		46.9	11.4139	10.2222		46.9	6.6976	5.61771		46.9	7.28	4.8323			213.8	1.395	1.443	0.012		213.8	0.821	0.866	0.004
	47	20.4652	22.7084		47	6.2633	5.56935		47	5.705	4.83291		47	2.626	2.61744		47	14.6512	10.909		47	11.4348	10.2436		47	6.713	5.62951		47	7.2899	4.84244			214	1.389	1.435	0.015		214	0.819	0.864	-0.001
	47.1	20.4808	22.7561		47.1	6.2752	5.58094		47.1	5.7149	4.84298		47.1	2.6299	2.62294		47.1	14.6692	10.9321		47.1	11.4623	10.265		47.1	6.7253	5.6413		47.1	7.2977	4.85258			214.2	1.396	1.446	0.01		214.2	0.823	0.861	-0.004
	47.2	20.4888	22.8039		47.2	6.2899	5.59252		47.2	5.7244	4.85306		47.2	2.6323	2.62845		47.2	14.6865	10.9551		47.2	11.4891	10.2864		47.2	6.7364	5.6531		47.2	7.3091	4.86272			214.4	1.397	1.443	0.011		214.4	0.818	0.86	-0.001
	47.3	20.4944	22.8516		47.3	6.3018	5.6041		47.3	5.7314	4.86313		47.3	2.6347	2.63396		47.3	14.7054	10.9781		47.3	11.515	10.3078		47.3	6.7443	5.66489		47.3	7.3173	4.87286			214.6	1.393	1.444	0.013		214.6	0.821	0.864	-0.001
	47.4	20.4891	22.8993		47.4	6.3159	5.61568		47.4	5.7405	4.8732		47.4	2.6403	2.63946		47.4	14.7264	11.0012		47.4	11.5383	10.3291		47.4	6.76	5.67668		47.4	7.3297	4.883			214.8	1.393	1.447	0.017		214.8	0.819	0.863	0.001
	47.5	20.4896	22.9471		47.5	6.3299	5.62726		47.5	5.751	4.88327		47.5	2.6434	2.64497		47.5	14.745	11.0242		47.5	11.5637	10.3505		47.5	6.7759	5.68848		47.5	7.3401	4.89314			215	1.392	1.439	0.01		215	0.824	0.863	-0.001
	47.6	20.5206	22.9948		47.6	6.3429	5.63884		47.6	5.7545	4.89334		47.6	2.6509	2.65047		47.6	14.7625	11.0473		47.6	11.5897	10.3719		47.6	6.7862	5.70026		47.6	7.3475	4.90328			215.2	1.39	1.441	0.013		215.2	0.822	0.864	-0.001
	47.7	20.5307	23.0425		47.7	6.3539	5.65041		47.7	5.7623	4.90341		47.7	2.6548	2.65598		47.7	14.7813	11.0703		47.7	11.6156	10.3933		47.7	6.7999	5.71206		47.7	7.3603	4.91341			215.4	1.393	1.44	0.011		215.4	0.822	0.868	-0.001
	47.8	20.527	23.0902		47.8	6.3629	5.66199		47.8	5.7709	4.91348		47.8	2.6647	2.66148		47.8	14.8008	11.0933		47.8	11.6424	10.4146		47.8	6.8108	5.72384		47.8	7.3719	4.92355			215.6	1.391	1.44	0.009		215.6	0.823	0.869	0
	47.9	20.5633	23.1379		47.9	6.3662	5.67356		47.9	5.7796	4.92354		47.9	2.6709	2.66699		47.9	14.8207	11.1164		47.9	11.6624	10.436		47.9	6.8203	5.73563		47.9	7.3846	4.93368			215.8	1.393	1.443	0.015		215.8	0.822	0.866	-0.002
	48	20.5635	23.1856		48	6.3774	5.68514		48	5.7881	4.93361		48	2.6828	2.67249		48	14.8374	11.1394		48	11.6888	10.4574		48	6.8354	5.74742		48	7.3945	4.94382			216	1.39	1.445	0.013		216	0.822	0.867	-0.001
	48.1	20.5609	23.2334		48.1	6.3887	5.69671		48.1	5.796	4.94367		48.1	2.6881	2.67799		48.1	14.8555	11.1624		48.1	11.7157	10.4787		48.1	6.8505	5.7592		48.1	7.409	4.95395			216.2	1.395	1.442	0.015		216.2	0.822	0.865	0.004
	48.2	20.5656	23.2811		48.2	6.3988	5.70828		48.2	5.8032	4.95374		48.2	2.6971	2.6835		48.2	14.8717	11.1855		48.2	11.7419	10.5001		48.2	6.8674	5.77099		48.2	7.4187	4.96408			216.4	1.387	1.443	0.014		216.4	0.823	0.868	-0.002
	48.3	20.591	23.3288		48.3	6.4088	5.71985		48.3	5.8134	4.9638		48.3	2.7049	2.689		48.3	14.8874	11.2085		48.3	11.765	10.5215		48.3	6.8854	5.78278		48.3	7.4281	4.97421			216.6	1.393	1.445	0.011		216.6	0.825	0.865	0.002
	48.4	20.5969	23.3765		48.4	6.4229	5.73142		48.4	5.827	4.97386		48.4	2.7106	2.6945		48.4	14.908	11.2315		48.4	11.7904	10.5428		48.4	6.8973	5.79456		48.4	7.4376	4.98435			216.8	1.39	1.444	0.011		216.8	0.824	0.866	-0.002
	48.5	20.6318	23.4242		48.5	6.4327	5.74299		48.5	5.8341	4.98393		48.5	2.719	2.70001		48.5	14.9268	11.2546		48.5	11.8162	10.5642		48.5	6.9102	5.80635		48.5	7.4433	4.99448			217	1.394	1.444	0.009		217	0.824	0.871	-0.003
	48.6	20.6612	23.4719		48.6	6.4437	5.75455		48.6	5.8488	4.99399		48.6	2.7274	2.70551		48.6	14.9427	11.2776		48.6	11.8404	10.5855		48.6	6.9219	5.81813		48.6	7.4519	5.0046			217.2	1.393	1.439	0.009		217.2	0.822	0.867	-0.002
	48.7	20.6742	23.5196		48.7	6.4523	5.76611		48.7	5.8602	5.00404		48.7	2.7329	2.71101		48.7	14.9627	11.3006		48.7	11.863	10.6069		48.7	6.9354	5.82991		48.7	7.4627	5.01473			217.4	1.393	1.444	0.014		217.4	0.819	0.866	0.002
	48.8	20.6815	23.5673		48.8	6.4587	5.77768		48.8	5.8713	5.0141		48.8	2.7353	2.71651		48.8	14.982	11.3236		48.8	11.8881	10.6283		48.8	6.9432	5.84169		48.8	7.4696	5.02486			217.6	1.394	1.444	0.015		217.6	0.824	0.869	-0.003
	48.9	20.6968	23.615		48.9	6.4647	5.78924		48.9	5.879	5.02416		48.9	2.7368	2.72201		48.9	15.0028	11.3467		48.9	11.9093	10.6496		48.9	6.9595	5.85347		48.9	7.4812	5.03499			217.8	1.39	1.442	0.011		217.8	0.824	0.872	-0.002
	49	20.684	23.6626		49	6.4751	5.8008		49	5.8894	5.03422		49	2.7383	2.72751		49	15.0204	11.3697		49	11.9268	10.671		49	6.9712	5.86525		49	7.4914	5.04512			218	1.387	1.44	0.01		218	0.826	0.868	0.004
	49.1	20.7053	23.7103		49.1	6.487	5.81236		49.1	5.9042	5.04427		49.1	2.7421	2.73301		49.1	15.0374	11.3927		49.1	11.9465	10.6923		49.1	6.987	5.87702		49.1	7.497	5.05524			218.2	1.391	1.442	0.011		218.2	0.825	0.868	0.002
	49.2	20.7285	23.758		49.2	6.4964	5.82392		49.2	5.9182	5.05433		49.2	2.755	2.73851		49.2	15.0586	11.4157		49.2	11.9693	10.7137		49.2	6.9997	5.8888		49.2	7.5081	5.06536			218.4	1.393	1.445	0.015		218.4	0.823	0.867	-0.001
	49.3	20.7608	23.8057		49.3	6.5112	5.83547		49.3	5.9231	5.06438		49.3	2.7655	2.74401		49.3	15.079	11.4387		49.3	11.9921	10.735		49.3	7.0103	5.90058		49.3	7.5195	5.07549			218.6	1.394	1.445	0.013		218.6	0.827	0.866	0
	49.4	20.7609	23.8533		49.4	6.5238	5.84703		49.4	5.9306	5.07443		49.4	2.7686	2.74951		49.4	15.0965	11.4618		49.4	12.0144	10.7564		49.4	7.0246	5.91235		49.4	7.5282	5.08561			218.8	1.395	1.442	0.013		218.8	0.825	0.867	-0.002
	49.5	20.7615	23.901		49.5	6.5382	5.85859		49.5	5.9417	5.08449		49.5	2.7702	2.75501		49.5	15.1195	11.4848		49.5	12.0377	10.7777		49.5	7.0363	5.92413		49.5	7.5372	5.09573			219	1.393	1.443	0.011		219	0.826	0.872	0
	49.6	20.7518	23.9487		49.6	6.5522	5.87014		49.6	5.9455	5.09453		49.6	2.7774	2.76051		49.6	15.1365	11.5078		49.6	12.0625	10.799		49.6	7.0468	5.9359		49.6	7.5479	5.10585			219.2	1.392	1.442	0.012		219.2	0.824	0.867	-0.002
	49.7	20.7722	23.9964		49.7	6.5626	5.88169		49.7	5.9504	5.10458		49.7	2.786	2.76601		49.7	15.1529	11.5308		49.7	12.0814	10.8204		49.7	7.056	5.94767		49.7	7.5548	5.11597			219.4	1.393	1.441	0.011		219.4	0.82	0.869	-0.001
	49.8	20.7909	24.044		49.8	6.5729	5.89324		49.8	5.9571	5.11463		49.8	2.7932	2.77151		49.8	15.1678	11.5538		49.8	12.0991	10.8417		49.8	7.0678	5.95944		49.8	7.5675	5.1261			219.6	1.387	1.439	0.01		219.6	0.825	0.872	-0.008
	49.9	20.7741	24.0917		49.9	6.5819	5.90479		49.9	5.9656	5.12468		49.9	2.7988	2.77701		49.9	15.187	11.5769		49.9	12.1214	10.863		49.9	7.0768	5.97121		49.9	7.5772	5.13621			219.8	1.394	1.44	0.01		219.8	0.825	0.868	0
	50	20.7683	24.1393		50	6.5932	5.91634		50	5.9732	5.13473		50	2.8005	2.78251		50	15.2079	11.5999		50	12.1439	10.8844		50	7.0874	5.98299		50	7.5881	5.14633			220	1.391	1.441	0.01		220	0.824	0.869	0
	50.1	20.7942	24.187		50.1	6.6029	5.92789		50.1	5.9824	5.14477		50.1	2.8051	2.788		50.1	15.2264	11.6229		50.1	12.167	10.9057		50.1	7.0972	5.99475		50.1	7.599	5.15645			220.2	1.393	1.442	0.01		220.2	0.829	0.869	0.001
	50.2	20.7916	24.2346		50.2	6.6186	5.93943		50.2	5.9919	5.15482		50.2	2.8147	2.7935		50.2	15.2484	11.6459		50.2	12.1929	10.927		50.2	7.1047	6.00652		50.2	7.6099	5.16657			220.4	1.391	1.442	0.012		220.4	0.82	0.871	-0.004
	50.3	20.8029	24.2823		50.3	6.6341	5.95098		50.3	6.0027	5.16486		50.3	2.823	2.799		50.3	15.2699	11.6689		50.3	12.2147	10.9484		50.3	7.1156	6.01829		50.3	7.6234	5.17668			220.6	1.399	1.441	0.012		220.6	0.827	0.874	0
	50.4	20.8099	24.3299		50.4	6.6469	5.96252		50.4	6.0136	5.17491		50.4	2.8285	2.80449		50.4	15.2881	11.6919		50.4	12.2361	10.9697		50.4	7.1301	6.03006		50.4	7.6396	5.1868			220.8	1.393	1.442	0.011		220.8	0.828	0.871	-0.003
	50.5	20.8249	24.3776		50.5	6.6557	5.97407		50.5	6.0225	5.18495		50.5	2.8306	2.80999		50.5	15.3058	11.7149		50.5	12.2583	10.991		50.5	7.1404	6.04182		50.5	7.6535	5.19691			221	1.395	1.443	0.012		221	0.827	0.87	-0.001
	50.6	20.8275	24.4252		50.6	6.6673	5.98561		50.6	6.0282	5.19499		50.6	2.8395	2.81548		50.6	15.3237	11.7379		50.6	12.2773	11.0123		50.6	7.1522	6.05358		50.6	7.6621	5.20703			221.2	1.394	1.441	0.012		221.2	0.828	0.872	0
	50.7	20.8493	24.4729		50.7	6.6766	5.99715		50.7	6.0336	5.20503		50.7	2.8481	2.82098		50.7	15.3449	11.7609		50.7	12.2919	11.0336		50.7	7.164	6.06535		50.7	7.6707	5.21714			221.4	1.391	1.446	0.01		221.4	0.828	0.874	0.002
	50.8	20.8488	24.5205		50.8	6.6846	6.00869		50.8	6.0455	5.21507		50.8	2.8534	2.82647		50.8	15.3688	11.784		50.8	12.3088	11.055		50.8	7.1795	6.07711		50.8	7.6785	5.22725			221.6	1.394	1.443	0.014		221.6	0.827	0.871	-0.003
	50.9	20.8564	24.5681		50.9	6.6943	6.02022		50.9	6.0516	5.22511		50.9	2.8593	2.83197		50.9	15.3866	11.807		50.9	12.3304	11.0763		50.9	7.1924	6.08887		50.9	7.6919	5.23736			221.8	1.39	1.444	0.013		221.8	0.828	0.873	-0.003
	51	20.8717	24.6157		51	6.7049	6.03176		51	6.0601	5.23514		51	2.8572	2.83746		51	15.4012	11.83		51	12.3529	11.0976		51	7.2104	6.10064		51	7.7021	5.24748			222	1.395	1.44	0.01		222	0.826	0.874	0.001
	51.1	20.8994	24.6634		51.1	6.7168	6.04329		51.1	6.0695	5.24518		51.1	2.8603	2.84296		51.1	15.4184	11.853		51.1	12.3754	11.1189		51.1	7.2198	6.11239		51.1	7.7085	5.25758			222.2	1.392	1.441	0.007		222.2	0.829	0.873	-0.007
	51.2	20.9111	24.711		51.2	6.724	6.05483		51.2	6.0814	5.25521		51.2	2.8676	2.84845		51.2	15.4342	11.876		51.2	12.4024	11.1402		51.2	7.23	6.12416		51.2	7.7205	5.26769			222.4	1.395	1.445	0.012		222.4	0.832	0.873	0.001
	51.3	20.9286	24.7586		51.3	6.7305	6.06636		51.3	6.0907	5.26525		51.3	2.8793	2.85395		51.3	15.454	11.899		51.3	12.4305	11.1615		51.3	7.2456	6.13591		51.3	7.7327	5.2778			222.6	1.394	1.438	0.011		222.6	0.825	0.872	-0.002
	51.4	20.9235	24.8062		51.4	6.7393	6.0779		51.4	6.0964	5.27528		51.4	2.8846	2.85944		51.4	15.4737	11.922		51.4	12.4521	11.1828		51.4	7.2569	6.14767		51.4	7.7435	5.28791			222.8	1.396	1.443	0.01		222.8	0.833	0.873	0.001
	51.5	20.9382	24.8539		51.5	6.7476	6.08943		51.5	6.1048	5.28531		51.5	2.8862	2.86493		51.5	15.4935	11.945		51.5	12.4633	11.2041		51.5	7.2663	6.15943		51.5	7.7584	5.29802			223	1.397	1.442	0.012		223	0.829	0.876	0.001
	51.6	20.9407	24.9015		51.6	6.756	6.10095		51.6	6.1163	5.29534		51.6	2.8904	2.87042		51.6	15.513	11.968		51.6	12.4881	11.2254		51.6	7.2741	6.17118		51.6	7.768	5.30812			223.2	1.394	1.441	0.009		223.2	0.833	0.874	0.002
	51.7	20.9536	24.9491		51.7	6.7653	6.11248		51.7	6.1275	5.30537		51.7	2.8934	2.87592		51.7	15.5347	11.991		51.7	12.5185	11.2467		51.7	7.2883	6.18294		51.7	7.7788	5.31823			223.4	1.393	1.442	0.012		223.4	0.827	0.874	0
	51.8	20.9594	24.9967		51.8	6.7781	6.12401		51.8	6.1368	5.31541		51.8	2.8971	2.88141		51.8	15.5559	12.014		51.8	12.5411	11.268		51.8	7.3013	6.19469		51.8	7.788	5.32833			223.6	1.391	1.444	0.01		223.6	0.827	0.875	-0.003
	51.9	20.9875	25.0443		51.9	6.7896	6.13554		51.9	6.1451	5.32543		51.9	2.9022	2.8869		51.9	15.5702	12.037		51.9	12.5616	11.2893		51.9	7.3148	6.20645		51.9	7.7972	5.33844			223.8	1.392	1.442	0.007		223.8	0.83	0.874	-0.003
	52	20.9882	25.0919		52	6.7966	6.14706		52	6.1537	5.33546		52	2.9105	2.89239		52	15.593	12.06		52	12.5843	11.3106		52	7.3285	6.2182		52	7.8094	5.34854			224	1.395	1.444	0.011		224	0.831	0.875	-0.002
	52.1	21.0252	25.1395		52.1	6.8076	6.15858		52.1	6.1598	5.34549		52.1	2.9132	2.89788		52.1	15.6119	12.083		52.1	12.607	11.3319		52.1	7.3454	6.22995		52.1	7.8187	5.35864			224.2	1.392	1.444	0.013		224.2	0.83	0.875	-0.001
	52.2	21.0289	25.1871		52.2	6.8184	6.1701		52.2	6.1713	5.35551		52.2	2.9203	2.90337		52.2	15.6244	12.1059		52.2	12.6304	11.3532		52.2	7.3604	6.2417		52.2	7.8282	5.36874			224.4	1.39	1.442	0.011		224.4	0.831	0.872	-0.004
	52.3	21.0216	25.2346		52.3	6.8289	6.18163		52.3	6.1789	5.36554		52.3	2.9281	2.90887		52.3	15.6374	12.1289		52.3	12.6539	11.3745		52.3	7.3735	6.25345		52.3	7.8377	5.37884			224.6	1.395	1.442	0.01		224.6	0.828	0.878	-0.001
	52.4	21.0144	25.2822		52.4	6.8384	6.19315		52.4	6.1899	5.37556		52.4	2.9363	2.91436		52.4	15.6537	12.1519		52.4	12.6772	11.3958		52.4	7.3905	6.2652		52.4	7.8498	5.38894			224.8	1.392	1.448	0.01		224.8	0.827	0.873	-0.002
	52.5	21.0326	25.3298		52.5	6.8567	6.20467		52.5	6.2027	5.38558		52.5	2.9447	2.91985		52.5	15.6693	12.1749		52.5	12.7027	11.4171		52.5	7.4022	6.27695		52.5	7.8598	5.39904			225	1.391	1.446	0.013		225	0.829	0.88	0
	52.6	21.0352	25.3774		52.6	6.8677	6.21618		52.6	6.2102	5.3956		52.6	2.9499	2.92533		52.6	15.6868	12.1979		52.6	12.7208	11.4383		52.6	7.4107	6.28869		52.6	7.8645	5.40914			225.2	1.394	1.44	0.005		225.2	0.835	0.879	0.001
	52.7	21.0532	25.425		52.7	6.8807	6.2277		52.7	6.2199	5.40563		52.7	2.9529	2.93082		52.7	15.7035	12.2209		52.7	12.7418	11.4596		52.7	7.4213	6.30044		52.7	7.8721	5.41924			225.4	1.391	1.442	0.01		225.4	0.829	0.874	0.002
	52.8	21.0752	25.4726		52.8	6.8891	6.23921		52.8	6.2314	5.41565		52.8	2.9515	2.93631		52.8	15.722	12.2439		52.8	12.7585	11.4809		52.8	7.4306	6.31219		52.8	7.8807	5.42934			225.6	1.392	1.446	0.013		225.6	0.832	0.873	0.001
	52.9	21.0866	25.5201		52.9	6.9005	6.25073		52.9	6.2445	5.42567		52.9	2.9558	2.9418		52.9	15.7402	12.2669		52.9	12.7809	11.5022		52.9	7.4425	6.32393		52.9	7.8862	5.43943			225.8	1.391	1.441	0.012		225.8	0.834	0.874	-0.001
	53	21.0685	25.5677		53	6.9119	6.26224		53	6.2631	5.43568		53	2.9604	2.94729		53	15.766	12.2899		53	12.8025	11.5235		53	7.4498	6.33568		53	7.8954	5.44953			226	1.391	1.444	0.009		226	0.827	0.876	-0.002
	53.1	21.0669	25.6153		53.1	6.9224	6.27375		53.1	6.2694	5.4457		53.1	2.9643	2.95278		53.1	15.7886	12.3129		53.1	12.8248	11.5447		53.1	7.4593	6.34742		53.1	7.9047	5.45962			226.2	1.39	1.443	0.012		226.2	0.836	0.875	-0.003
	53.2	21.0657	25.6628		53.2	6.9317	6.28526		53.2	6.278	5.45571		53.2	2.9698	2.95826		53.2	15.8096	12.3359		53.2	12.8483	11.566		53.2	7.4724	6.35916		53.2	7.9192	5.46971			226.4	1.393	1.44	0.007		226.4	0.831	0.877	-0.004
	53.3	21.0517	25.7104		53.3	6.9462	6.29677		53.3	6.2886	5.46573		53.3	2.9758	2.96375		53.3	15.8256	12.3588		53.3	12.8676	11.5873		53.3	7.4862	6.3709		53.3	7.9241	5.47981			226.6	1.393	1.442	0.011		226.6	0.834	0.879	-0.004
	53.4	21.0534	25.758		53.4	6.9592	6.30827		53.4	6.3026	5.47575		53.4	2.9771	2.96924		53.4	15.8461	12.3818		53.4	12.888	11.6085		53.4	7.4995	6.38264		53.4	7.9326	5.4899			226.8	1.391	1.444	0.012		226.8	0.828	0.877	0
	53.5	21.0643	25.8055		53.5	6.9716	6.31978		53.5	6.3134	5.48576		53.5	2.9846	2.97473		53.5	15.8641	12.4048		53.5	12.912	11.6298		53.5	7.5095	6.39438		53.5	7.9403	5.49999			227	1.393	1.446	0.011		227	0.832	0.874	0.003
	53.6	21.0775	25.8531		53.6	6.9776	6.33128		53.6	6.3225	5.49577		53.6	2.9883	2.98021		53.6	15.8842	12.4278		53.6	12.9368	11.6511		53.6	7.521	6.40612		53.6	7.9491	5.51008			227.2	1.393	1.444	0.015		227.2	0.831	0.876	0.001
	53.7	21.1049	25.9006		53.7	6.9861	6.34279		53.7	6.3362	5.50578		53.7	2.9946	2.9857		53.7	15.8984	12.4508		53.7	12.9588	11.6723		53.7	7.5343	6.41786		53.7	7.9571	5.52017			227.4	1.391	1.444	0.013		227.4	0.831	0.874	0.003
	53.8	21.1199	25.9482		53.8	6.9955	6.35429		53.8	6.3489	5.51579		53.8	2.9989	2.99119		53.8	15.9174	12.4737		53.8	12.9852	11.6936		53.8	7.5487	6.42959		53.8	7.9637	5.53026			227.6	1.395	1.443	0.011		227.6	0.831	0.877	0.002
	53.9	21.125	25.9957		53.9	7.0088	6.36579		53.9	6.3591	5.5258		53.9	3.0052	2.99667		53.9	15.9327	12.4967		53.9	13.0087	11.7148		53.9	7.5634	6.44133		53.9	7.9722	5.54035			227.8	1.395	1.442	0.01		227.8	0.835	0.88	0
	54	21.1296	26.0433		54	7.0226	6.37729		54	6.3706	5.53581		54	3.0115	3.00216		54	15.9507	12.5197		54	13.0322	11.7361		54	7.5798	6.45307		54	7.977	5.55044			228	1.394	1.442	0.01		228	0.834	0.876	0
	54.1	21.1289	26.0908		54.1	7.0332	6.38879		54.1	6.3794	5.54582		54.1	3.0182	3.00764		54.1	15.9647	12.5427		54.1	13.0546	11.7574		54.1	7.5881	6.4648		54.1	7.9859	5.56052			228.2	1.395	1.443	0.012		228.2	0.833	0.878	0.002
	54.2	21.162	26.1383		54.2	7.041	6.40029		54.2	6.3909	5.55582		54.2	3.0228	3.01313		54.2	15.984	12.5656		54.2	13.0757	11.7786		54.2	7.6003	6.47653		54.2	7.9947	5.57061			228.4	1.396	1.445	0.01		228.4	0.832	0.877	0.003
	54.3	21.1759	26.1859		54.3	7.0516	6.41179		54.3	6.3995	5.56583		54.3	3.027	3.01861		54.3	15.9996	12.5886		54.3	13.091	11.7998		54.3	7.6136	6.48827		54.3	8.0063	5.5807			228.6	1.39	1.447	0.012		228.6	0.835	0.881	0.001
	54.4	21.2144	26.2334		54.4	7.0644	6.42328		54.4	6.4068	5.57583		54.4	3.0279	3.02409		54.4	16.0184	12.6116		54.4	13.1097	11.8211		54.4	7.6235	6.5		54.4	8.0156	5.59078			228.8	1.393	1.441	0.01		228.8	0.84	0.875	0.002
	54.5	21.2395	26.2809		54.5	7.0746	6.43478		54.5	6.4172	5.58584		54.5	3.0328	3.02958		54.5	16.0362	12.6346		54.5	13.1311	11.8423		54.5	7.6369	6.51173		54.5	8.0231	5.60086			229	1.391	1.445	0.01		229	0.841	0.878	0
	54.6	21.2657	26.3285		54.6	7.0884	6.44627		54.6	6.4285	5.59584		54.6	3.0414	3.03506		54.6	16.0523	12.6575		54.6	13.1519	11.8636		54.6	7.6465	6.52346		54.6	8.0412	5.61095			229.2	1.392	1.44	0.011		229.2	0.833	0.88	-0.001
	54.7	21.2638	26.376		54.7	7.1004	6.45776		54.7	6.436	5.60584		54.7	3.0479	3.04054		54.7	16.0763	12.6805		54.7	13.1738	11.8848		54.7	7.6569	6.53519		54.7	8.0543	5.62103			229.4	1.39	1.445	0.005		229.4	0.834	0.879	0.001
	54.8	21.2579	26.4235		54.8	7.1144	6.46925		54.8	6.4461	5.61584		54.8	3.0538	3.04603		54.8	16.0944	12.7035		54.8	13.1971	11.9061		54.8	7.6662	6.54692		54.8	8.0605	5.63111			229.6	1.391	1.446	0.014		229.6	0.833	0.876	-0.004
	54.9	21.2399	26.471		54.9	7.1262	6.48074		54.9	6.4605	5.62584		54.9	3.0546	3.05151		54.9	16.1139	12.7265		54.9	13.2182	11.9273		54.9	7.6771	6.55864		54.9	8.0734	5.64119			229.8	1.393	1.445	0.008		229.8	0.831	0.883	-0.001
	55	21.2593	26.5185		55	7.1371	6.49223		55	6.4712	5.63584		55	3.0614	3.05699		55	16.133	12.7494		55	13.2386	11.9485		55	7.682	6.57037		55	8.086	5.65127			230	1.398	1.445	0.011		230	0.834	0.88	0.002
	55.1	21.2579	26.5661		55.1	7.1476	6.50371		55.1	6.4769	5.64584		55.1	3.068	3.06247		55.1	16.1513	12.7724		55.1	13.2628	11.9698		55.1	7.6951	6.58209		55.1	8.0993	5.66135			230.2	1.395	1.443	0.009		230.2	0.837	0.883	-0.002
	55.2	21.2891	26.6136		55.2	7.1562	6.5152		55.2	6.4823	5.65583		55.2	3.0715	3.06795		55.2	16.1732	12.7954		55.2	13.2842	11.991		55.2	7.704	6.59382		55.2	8.105	5.67143			230.4	1.395	1.441	0.013		230.4	0.831	0.882	0.001
	55.3	21.2901	26.661		55.3	7.1679	6.52668		55.3	6.4922	5.66583		55.3	3.0736	3.07343		55.3	16.1911	12.8183		55.3	13.3052	12.0122		55.3	7.716	6.60554		55.3	8.1088	5.6815			230.6	1.389	1.443	0.007		230.6	0.837	0.879	-0.001
	55.4	21.298	26.7086		55.4	7.1816	6.53817		55.4	6.5051	5.67583		55.4	3.079	3.07892		55.4	16.2116	12.8413		55.4	13.3277	12.0335		55.4	7.7345	6.61727		55.4	8.1194	5.69158			230.8	1.391	1.441	0.008		230.8	0.837	0.88	0.003
	55.5	21.2787	26.7561		55.5	7.188	6.54965		55.5	6.5151	5.68582		55.5	3.0878	3.0844		55.5	16.2328	12.8643		55.5	13.3461	12.0547		55.5	7.7442	6.62899		55.5	8.1277	5.70166			231	1.388	1.442	0.013		231	0.837	0.88	-0.002
	55.6	21.2804	26.8036		55.6	7.1991	6.56113		55.6	6.5216	5.69581		55.6	3.0926	3.08988		55.6	16.2543	12.8872		55.6	13.3706	12.0759		55.6	7.7514	6.64071		55.6	8.1377	5.71173			231.2	1.393	1.44	0.009		231.2	0.838	0.882	-0.005
	55.7	21.289	26.8511		55.7	7.2129	6.57261		55.7	6.5336	5.7058		55.7	3.0986	3.09536		55.7	16.2725	12.9102		55.7	13.3888	12.0972		55.7	7.7627	6.65243		55.7	8.1455	5.72181			231.4	1.39	1.441	0.011		231.4	0.835	0.881	-0.002
	55.8	21.2907	26.8985		55.8	7.2245	6.58409		55.8	6.5476	5.7158		55.8	3.101	3.10084		55.8	16.2883	12.9331		55.8	13.4078	12.1184		55.8	7.778	6.66415		55.8	8.1612	5.73188			231.6	1.396	1.447	0.009		231.6	0.839	0.878	-0.002
	55.9	21.2913	26.946		55.9	7.2338	6.59557		55.9	6.5615	5.72579		55.9	3.1005	3.10632		55.9	16.304	12.9561		55.9	13.4321	12.1396		55.9	7.7879	6.67587		55.9	8.1694	5.74195			231.8	1.393	1.442	0.008		231.8	0.836	0.884	0
	56	21.3087	26.9935		56	7.2428	6.60704		56	6.5754	5.73578		56	3.1019	3.11179		56	16.3187	12.9791		56	13.4513	12.1608		56	7.7951	6.68759		56	8.175	5.75203			232	1.391	1.442	0.006		232	0.835	0.879	-0.002
	56.1	21.2984	27.041		56.1	7.2555	6.61852		56.1	6.5861	5.74576		56.1	3.1124	3.11727		56.1	16.3367	13.002		56.1	13.4721	12.182		56.1	7.8041	6.6993		56.1	8.1827	5.7621			232.2	1.392	1.442	0.012		232.2	0.835	0.881	-0.001
	56.2	21.3214	27.0885		56.2	7.2633	6.62999		56.2	6.5922	5.75575		56.2	3.122	3.12275		56.2	16.3538	13.025		56.2	13.4911	12.2033		56.2	7.8147	6.71102		56.2	8.1918	5.77217			232.4	1.394	1.441	0.007		232.4	0.834	0.881	-0.002
	56.3	21.3074	27.136		56.3	7.2762	6.64146		56.3	6.6019	5.76574		56.3	3.1313	3.12823		56.3	16.3754	13.0479		56.3	13.5169	12.2245		56.3	7.824	6.72273		56.3	8.1987	5.78224			232.6	1.391	1.444	0.01		232.6	0.832	0.882	0.001
	56.4	21.3031	27.1834		56.4	7.2832	6.65294		56.4	6.6118	5.77572		56.4	3.1374	3.13371		56.4	16.3945	13.0709		56.4	13.5427	12.2457		56.4	7.8347	6.73445		56.4	8.2057	5.79231			232.8	1.392	1.445	0.012		232.8	0.837	0.881	0
	56.5	21.3079	27.2309		56.5	7.2938	6.66441		56.5	6.6171	5.78571		56.5	3.1415	3.13918		56.5	16.4139	13.0938		56.5	13.5643	12.2669		56.5	7.8474	6.74616		56.5	8.2153	5.80238			233	1.396	1.441	0.011		233	0.834	0.885	-0.001
	56.6	21.3381	27.2784		56.6	7.3069	6.67587		56.6	6.6306	5.79569		56.6	3.1414	3.14466		56.6	16.4314	13.1168		56.6	13.5826	12.2881		56.6	7.8622	6.75787		56.6	8.2255	5.81244			233.2	1.395	1.445	0.008		233.2	0.838	0.881	0.001
	56.7	21.3408	27.3258		56.7	7.3207	6.68734		56.7	6.6456	5.80567		56.7	3.1419	3.15014		56.7	16.4546	13.1397		56.7	13.602	12.3093		56.7	7.8775	6.76958		56.7	8.2384	5.82251			233.4	1.394	1.44	0.011		233.4	0.839	0.883	-0.003
	56.8	21.349	27.3733		56.8	7.3328	6.69881		56.8	6.6614	5.81565		56.8	3.144	3.15562		56.8	16.4745	13.1627		56.8	13.6181	12.3305		56.8	7.8807	6.78129		56.8	8.2498	5.83258			233.6	1.394	1.443	0.009		233.6	0.84	0.881	-0.003
	56.9	21.3578	27.4208		56.9	7.3441	6.71027		56.9	6.6703	5.82564		56.9	3.1488	3.16109		56.9	16.4999	13.1857		56.9	13.6412	12.3517		56.9	7.8892	6.793		56.9	8.2614	5.84264			233.8	1.394	1.443	0.008		233.8	0.839	0.882	0.001
	57	21.3902	27.4682		57	7.3491	6.72174		57	6.6834	5.83562		57	3.1548	3.16657		57	16.5184	13.2086		57	13.6677	12.3729		57	7.8956	6.80471		57	8.2703	5.85271			234	1.396	1.441	0.009		234	0.835	0.883	0.002
	57.1	21.4015	27.5157		57.1	7.3596	6.7332		57.1	6.6922	5.84559		57.1	3.161	3.17204		57.1	16.5384	13.2316		57.1	13.6946	12.3941		57.1	7.9089	6.81642		57.1	8.284	5.86277			234.2	1.397	1.448	0.013		234.2	0.837	0.886	-0.002
	57.2	21.4192	27.5631		57.2	7.3774	6.74466		57.2	6.6975	5.85557		57.2	3.1671	3.17752		57.2	16.5555	13.2545		57.2	13.7182	12.4153		57.2	7.9228	6.82813		57.2	8.2924	5.87283			234.4	1.392	1.443	0.009		234.4	0.839	0.879	-0.003
	57.3	21.4091	27.6105		57.3	7.3898	6.75612		57.3	6.7057	5.86555		57.3	3.1773	3.18299		57.3	16.5847	13.2774		57.3	13.7411	12.4365		57.3	7.9387	6.83983		57.3	8.2954	5.88289			234.6	1.395	1.444	0.01		234.6	0.84	0.885	-0.003
	57.4	21.4314	27.658		57.4	7.4018	6.76758		57.4	6.715	5.87552		57.4	3.1833	3.18847		57.4	16.6036	13.3004		57.4	13.7654	12.4577		57.4	7.9459	6.85154		57.4	8.3039	5.89296			234.8	1.39	1.444	0.013		234.8	0.838	0.882	0.002
	57.5	21.4632	27.7054		57.5	7.4163	6.77904		57.5	6.7207	5.8855		57.5	3.1869	3.19394		57.5	16.6243	13.3233		57.5	13.7833	12.4789		57.5	7.9571	6.86325		57.5	8.3158	5.90302			235	1.391	1.443	0.01		235	0.841	0.88	0
	57.6	21.4829	27.7529		57.6	7.4328	6.79049		57.6	6.7339	5.89547		57.6	3.1891	3.19942		57.6	16.6439	13.3463		57.6	13.8087	12.5		57.6	7.9651	6.87495		57.6	8.3277	5.91308			235.2	1.392	1.444	0.007		235.2	0.84	0.884	0.002
	57.7	21.4779	27.8003		57.7	7.4414	6.80195		57.7	6.7426	5.90545		57.7	3.1917	3.20489		57.7	16.658	13.3692		57.7	13.8278	12.5212		57.7	7.9684	6.88665		57.7	8.3331	5.92314			235.4	1.395	1.445	0.013		235.4	0.84	0.884	0.003
	57.8	21.4899	27.8478		57.8	7.4475	6.81341		57.8	6.7453	5.91542		57.8	3.1974	3.21036		57.8	16.6799	13.3922		57.8	13.846	12.5424		57.8	7.9801	6.89835		57.8	8.3407	5.93319			235.6	1.393	1.443	0.014		235.6	0.836	0.884	-0.001
	57.9	21.4944	27.8952		57.9	7.4651	6.82486		57.9	6.7469	5.92539		57.9	3.2101	3.21584		57.9	16.6938	13.4151		57.9	13.8631	12.5636		57.9	7.9956	6.91005		57.9	8.3549	5.94325			235.8	1.393	1.442	0.016		235.8	0.838	0.885	0
	58	21.5147	27.9426		58	7.4688	6.83631		58	6.7546	5.93536		58	3.214	3.22131		58	16.7231	13.4381		58	13.8882	12.5848		58	8.01	6.92176		58	8.3659	5.95331			236	1.393	1.444	0.012		236	0.842	0.882	-0.003
	58.1	21.5417	27.99		58.1	7.4865	6.84776		58.1	6.7585	5.94533		58.1	3.2131	3.22678		58.1	16.7497	13.461		58.1	13.8984	12.606		58.1	8.0235	6.93345		58.1	8.381	5.96336			236.2	1.392	1.442	0.01		236.2	0.84	0.883	-0.001
	58.2	21.5603	28.0375		58.2	7.4915	6.85921		58.2	6.7623	5.9553		58.2	3.2135	3.23225		58.2	16.7685	13.4839		58.2	13.9128	12.6271		58.2	8.0352	6.94515		58.2	8.3874	5.97342			236.4	1.394	1.444	0.013		236.4	0.842	0.883	0.002
	58.3	21.5528	28.0849		58.3	7.5042	6.87066		58.3	6.778	5.96526		58.3	3.2258	3.23773		58.3	16.7973	13.5069		58.3	13.9331	12.6483		58.3	8.0385	6.95685		58.3	8.4059	5.98347			236.6	1.388	1.444	0.011		236.6	0.838	0.882	-0.001
	58.4	21.5645	28.1323		58.4	7.5162	6.88211		58.4	6.788	5.97523		58.4	3.2322	3.2432		58.4	16.8206	13.5298		58.4	13.9574	12.6695		58.4	8.0415	6.96855		58.4	8.4185	5.99353			236.8	1.39	1.445	0.006		236.8	0.833	0.882	0.003
	58.5	21.5724	28.1797		58.5	7.5352	6.89355		58.5	6.7963	5.9852		58.5	3.2373	3.24867		58.5	16.8446	13.5527		58.5	13.9787	12.6907		58.5	8.0432	6.98025		58.5	8.4356	6.00358			237	1.397	1.445	0.009		237	0.841	0.885	0.002
	58.6	21.5724	28.2271		58.6	7.5446	6.905		58.6	6.805	5.99516		58.6	3.2413	3.25414		58.6	16.8595	13.5757		58.6	14.0095	12.7118		58.6	8.0449	6.99194		58.6	8.4529	6.01363			237.2	1.394	1.446	0.009		237.2	0.841	0.886	-0.001
	58.7	21.5897	28.2745		58.7	7.5611	6.91644		58.7	6.8051	6.00512		58.7	3.2469	3.25961		58.7	16.8727	13.5986		58.7	14.0443	12.733		58.7	8.0529	7.00363		58.7	8.4633	6.02368			237.4	1.392	1.443	0.014		237.4	0.84	0.884	-0.001
	58.8	21.6104	28.3219		58.8	7.5666	6.92788		58.8	6.8103	6.01509		58.8	3.2493	3.26508		58.8	16.9036	13.6215		58.8	14.0794	12.7542		58.8	8.0531	7.01533		58.8	8.4761	6.03374			237.6	1.394	1.44	0.007		237.6	0.84	0.885	0
	58.9	21.6273	28.3693		58.9	7.5767	6.93932		58.9	6.8189	6.02505		58.9	3.2518	3.27055		58.9	16.9215	13.6445		58.9	14.1043	12.7753		58.9	8.0635	7.02702		58.9	8.4769	6.04378			237.8	1.389	1.445	0.009		237.8	0.842	0.886	0
	59	21.628	28.4167		59	7.5839	6.95076		59	6.845	6.03501		59	3.2522	3.27602		59	16.9318	13.6674		59	14.1123	12.7965		59	8.078	7.03871		59	8.477	6.05384			238	1.398	1.443	0.013		238	0.841	0.886	-0.001
	59.1	21.628	28.4641		59.1	7.58	6.9622		59.1	6.8189	6.04497		59.1	3.2518	3.28149		59.1	16.9479	13.6903		59.1	14.1123	12.8176		59.1	8.0986	7.0504		59.1	8.477	6.06388			238.2	1.393	1.44	0.01		238.2	0.841	0.884	0.001
	59.2	21.6431	28.5115		59.2	7.5767	6.97364		59.2	6.8189	6.05492		59.2	3.2493	3.28696		59.2	16.9568	13.7133		59.2	14.1043	12.8388		59.2	8.133	7.06209		59.2	8.4769	6.07393			238.4	1.393	1.44	0.01		238.4	0.839	0.888	-0.001
	59.3		28.5589		59.3	7.5766	6.98508		59.3	6.8103	6.06488		59.3	3.2493	3.29243		59.3		13.7362		59.3	14.1043	12.86		59.3	8.133	7.07378		59.3	8.4761	6.08398			238.6	1.396	1.443	0.008		238.6	0.841	0.887	-0.002
	59.4		28.6063		59.4	7.569	6.99651		59.4	6.8103	6.07484		59.4	3.2487	3.2979		59.4		13.7591		59.4	14.1043	12.8811		59.4	8.0986	7.08547		59.4	8.4761	6.09402			238.8	1.396	1.444	0.006		238.8	0.843	0.888	-0.001
	59.5		28.6537		59.5	7.5666	7.00795		59.5	6.8075	6.0848		59.5	3.2469	3.30336		59.5		13.7821		59.5	14.0794	12.9023		59.5	8.078	7.09716		59.5	8.4633	6.10407			239	1.393	1.438	0.007		239	0.841	0.886	0
	59.6		28.7011		59.6	7.5611	7.01938		59.6	6.8059	6.09475		59.6	3.2469	3.30883		59.6		13.805		59.6	14.0794	12.9234		59.6	8.06841	7.10884		59.6	8.4633	6.11411			239.2	1.393	1.44	0.01		239.2	0.842	0.885	-0.001
	59.7		28.7485		59.7	7.5517	7.03081		59.7	6.8051	6.1047		59.7	3.2413	3.3143		59.7		13.8279		59.7	14.0443	12.9446		59.7	8.0635	7.12053		59.7	8.4529	6.12416			239.4	1.399	1.44	0.008		239.4	0.844	0.886	0.003
	59.8		28.7958		59.8	7.5469	7.04224		59.8	6.805	6.11466		59.8	3.2413	3.31976		59.8		13.8508		59.8	14.0443	12.9657		59.8	8.0531	7.13221		59.8	8.4529	6.1342			239.6	1.395	1.437	0.011		239.6	0.843	0.889	-0.002
	59.9		28.8432		59.9	7.5446	7.05367		59.9	6.79701	6.12461		59.9	3.2373	3.32523		59.9		13.8738		59.9	14.0127	12.9869		59.9	8.0529	7.1439		59.9	8.44137	6.14424			239.8	1.394	1.444	0.009		239.8	0.844	0.889	-0.004
	60		28.8906		60	7.5352	7.05367		60	6.7963	6.12461		60	3.2373	3.32523		60		13.8738		60	14.0097	12.9869		60	8.0449	7.1439		60	8.4356	6.14424			240	1.4	1.445	0.007		240	0.84	0.891	0
	60.1		28.8906		60.1	7.2457	7.05355		60.1	6.56269	6.12451		60.1	3.2334	3.3252		60.1		13.8737		60.1	14.0097	12.9867		60.1	8.0449	7.14386		60.1	8.34883	6.1442			240.2	1.393	1.443	0.01		240.2	0.84	0.887	0.001
	60.2		28.8904		60.2	7.2183	7.05344		60.2	6.435	6.12441		60.2	3.2168	3.32517		60.2		13.8736		60.2	14.0097	12.9866		60.2	8.01429	7.14383		60.2	8.20188	6.14415			240.4	1.398	1.446	0.008		240.4	0.838	0.889	0
	60.3		28.8902		60.3	6.7317	7.05332		60.3	6.02638	6.12431		60.3	3.1903	3.32513		60.3		13.8735		60.3	13.9144	12.9865		60.3	7.98932	7.1438		60.3	7.58111	6.1441			240.6	1.393	1.445	0.013		240.6	0.84	0.888	-0.003
	60.4		28.89		60.4	6.4901	7.0532		60.4	5.37533	6.12422		60.4	3.1814	3.3251		60.4		13.8734		60.4	12.9787	12.9864		60.4	7.35861	7.14377		60.4	6.16981	6.14406			240.8	1.395	1.443	0.01		240.8	0.841	0.889	0.002
	60.5		28.8898		60.5	6.4901	7.05308		60.5	5.37533	6.12412		60.5	3.1681	3.32506		60.5		13.8733		60.5	12.082	12.9863		60.5	6.9697	7.14374		60.5	6.16978	6.14401			241	1.397	1.444	0.012		241	0.842	0.887	-0.001
	60.6		28.8896		60.6	6.4901	7.05297		60.6	5.37533	6.12402		60.6	3.1681	3.32503		60.6		13.8732		60.6	11.2491	12.9862		60.6	6.9697	7.14371		60.6	6.14753	6.14397			241.2	1.392	1.444	0.009		241.2	0.846	0.889	-0.002
	60.7		28.8894		60.7	6.4901	7.05285		60.7	5.37533	6.12392		60.7	3.1632	3.32499		60.7		13.8731		60.7	11.2491	12.9861		60.7	6.9697	7.14368		60.7	6.14753	6.14392			241.4	1.394	1.439	0.011		241.4	0.84	0.889	-0.001
	60.8		28.8892		60.8	6.4901	7.05273		60.8	5.37533	6.12382		60.8	3.1632	3.32496		60.8		13.873		60.8	11.2239	12.9859		60.8	6.9697	7.14364		60.8	6.14753	6.14388			241.6	1.393	1.443	0.01		241.6	0.844	0.889	-0.001
	60.9		28.889		60.9	6.4901	7.05262		60.9	5.37533	6.12372		60.9	3.1632	3.32493		60.9		13.8729		60.9	11.2239	12.9858		60.9	6.9697	7.14361		60.9	6.14753	6.14383			241.8	1.399	1.445	0.01		241.8	0.842	0.886	-0.001
	61		28.8888		61	6.4901	7.0525		61	5.37533	6.12362		61	3.1632	3.32489		61		13.8728		61	11.2239	12.9857		61	6.9697	7.14358		61	6.14753	6.14379			242	1.395	1.446	0.012		242	0.844	0.886	0.001
	61.1		28.8885		61.1	6.4901	7.05238		61.1	5.37527	6.12352		61.1	3.1627	3.32486		61.1		13.8727		61.1	11.2061	12.9856		61.1	6.9697	7.14355		61.1	6.14753	6.14374			242.2	1.394	1.447	0.011		242.2	0.841	0.885	-0.003
	61.2		28.8883		61.2	6.4729	7.05227		61.2	5.36242	6.12343		61.2	3.1338	3.32483		61.2		13.8726		61.2	11.181	12.9855		61.2	6.9697	7.14352		61.2	6.1275	6.14369			242.4	1.392	1.447	0.009		242.4	0.844	0.887	-0.002
	61.3		28.8881		61.3	6.4729	7.05215		61.3	5.3624	6.12333		61.3	3.1267	3.32479		61.3		13.8725		61.3	11.1435	12.9854		61.3	6.96969	7.14349		61.3	6.0824	6.14365			242.6	1.398	1.445	0.01		242.6	0.849	0.886	-0.003
	61.4		28.8879		61.4	6.4729	7.05203		61.4	5.3624	6.12323		61.4	3.0485	3.32476		61.4		13.8724		61.4	11.1435	12.9852		61.4	6.9594	7.14346		61.4	6.05862	6.1436			242.8	1.392	1.444	0.014		242.8	0.838	0.889	0
	61.5		28.8877		61.5	6.4729	7.05192		61.5	5.3624	6.12313		61.5	3.0485	3.32472		61.5		13.8723		61.5	11.1435	12.9851		61.5	6.9584	7.14342		61.5	6.05862	6.14356			243	1.393	1.442	0.01		243	0.843	0.89	0
	61.6		28.8875		61.6	6.4729	7.0518		61.6	5.3624	6.12303		61.6	3.1267	3.32469		61.6		13.8722		61.6	11.1435	12.985		61.6	6.9584	7.14339		61.6	6.0824	6.14351			243.2	1.391	1.444	0.014		243.2	0.846	0.893	-0.001
	61.7		28.8873		61.7	6.4729	7.05168		61.7	5.36242	6.12293		61.7	3.1338	3.32466		61.7		13.8721		61.7	11.1435	12.9849		61.7	6.9466	7.14336		61.7	6.1275	6.14346			243.4	1.397	1.443	0.009		243.4	0.843	0.894	0
	61.8	18.1409	28.8871		61.8	6.4901	7.05156		61.8	5.37527	6.12283		61.8	3.1627	3.32462		61.8	11.5975	13.872		61.8	11.1435	12.9848		61.8	6.9466	7.14333		61.8	6.14753	6.14342			243.6	1.389	1.441	0.012		243.6	0.847	0.888	0.002
	61.9	18.1351	28.8869		61.9	6.4901	7.05145		61.9	5.37533	6.12273		61.9	3.1634	3.32459		61.9	11.5719	13.8719		61.9	11.1435	12.9847		61.9	6.9404	7.1433		61.9	6.14753	6.14337			243.8	1.395	1.448	0.015		243.8	0.845	0.894	0.003
	62	17.9434	28.8867		62	6.5662	7.05133		62	5.61412	6.12263		62	3.1627	3.32456		62	11.4891	13.8718		62	11.1435	12.9846		62	6.9466	7.14327		62	6.14753	6.14333			244	1.395	1.445	0.01		244	0.843	0.891	-0.002
	62.1	17.8435	28.8865		62.1	6.6431	7.05121		62.1	5.6169	6.12254		62.1	3.1338	3.32452		62.1	11.434	13.8717		62.1	11.181	12.9844		62.1	6.9584	7.14323		62.1	6.16978	6.14328			244.2	1.396	1.438	0.006		244.2	0.841	0.889	-0.003
	62.2	17.6831	28.8863		62.2	6.6839	7.0511		62.2	5.62209	6.12244		62.2	3.1634	3.32449		62.2	11.3954	13.8716		62.2	11.2239	12.9843		62.2	6.9594	7.1432		62.2	6.1775	6.14324			244.4	1.398	1.447	0.012		244.4	0.843	0.89	-0.004
	62.3	17.5045	28.8861		62.3	6.7158	7.05098		62.3	5.63659	6.12234		62.3	3.1759	3.32445		62.3	11.2789	13.8715		62.3	11.2657	12.9842		62.3	6.9594	7.14317		62.3	6.238	6.14319			244.6	1.391	1.444	0.011		244.6	0.845	0.892	-0.001
	62.4	17.2775	28.8859		62.4	6.7845	7.05086		62.4	5.6169	6.12224		62.4	3.1759	3.32442		62.4	11.2695	13.8714		62.4	11.3083	12.9841		62.4	6.9594	7.14314		62.4	6.367	6.14314			244.8	1.398	1.449	0.009		244.8	0.844	0.893	0.002
	62.5	17.2054	28.8857		62.5	6.8216	7.05075		62.5	5.6169	6.12214		62.5	3.2206	3.32439		62.5	11.2604	13.8714		62.5	11.4508	12.984		62.5	6.9404	7.14311		62.5	6.41289	6.1431			245	1.394	1.443	0.009		245	0.845	0.893	-0.001
	62.6	17.1459	28.8855		62.6	6.8744	7.05063		62.6	5.71371	6.12204		62.6	3.162	3.32435		62.6	11.2649	13.8713		62.6	11.4684	12.9839		62.6	6.9557	7.14308		62.6	6.36001	6.14305			245.2	1.398	1.444	0.012		245.2	0.845	0.895	0
	62.7	17.2055	28.8853		62.7	6.8491	7.05051		62.7	5.8096	6.12194		62.7	3.1568	3.32432		62.7	11.1744	13.8712		62.7	11.6005	12.9838		62.7	6.9798	7.14305		62.7	6.3148	6.14301			245.4	1.392	1.443	0.009		245.4	0.842	0.894	-0.001
	62.8	17.1466	28.8851		62.8	6.8371	7.05039		62.8	5.8644	6.12185		62.8	3.1635	3.32428		62.8	11.1909	13.8711		62.8	11.6861	12.9836		62.8	6.9061	7.14301		62.8	6.3007	6.14296			245.6	1.392	1.44	0.009		245.6	0.846	0.892	0.001
	62.9	16.9999	28.8849		62.9	6.8331	7.05028		62.9	5.825	6.12175		62.9	3.1346	3.32425		62.9	11.2179	13.871		62.9	11.7205	12.9835		62.9	6.9333	7.14298		62.9	6.2989	6.14292			245.8	1.396	1.444	0.011		245.8	0.844	0.895	0.001
	63	17.0128	28.8847		63	6.874	7.05016		63	5.877	6.12165		63	3.1275	3.32422		63	11.2345	13.8709		63	11.7329	12.9834		63	6.96899	7.14295		63	6.2575	6.14287			246	1.392	1.447	0.012		246	0.844	0.893	0.001
	63.1	17.012	28.8845		63.1	6.8166	7.05004		63.1	5.9052	6.12155		63.1	3.1088	3.32418		63.1	11.2117	13.8708		63.1	11.7694	12.9833		63.1	6.90571	7.14292		63.1	6.275	6.14283			246.2	1.396	1.447	0.006		246.2	0.843	0.893	-0.001
	63.2	17.0541	28.8843		63.2	6.8155	7.04993		63.2	5.9096	6.12145		63.2	3.1101	3.32415		63.2	11.2171	13.8707		63.2	11.8137	12.9832		63.2	6.9078	7.14289		63.2	6.249	6.14278			246.4	1.393	1.444	0.008		246.4	0.845	0.894	0
	63.3	17.0188	28.8841		63.3	6.8101	7.04981		63.3	5.9264	6.12135		63.3	3.1148	3.32411		63.3	11.2044	13.8706		63.3	11.8482	12.9831		63.3	6.9084	7.14286		63.3	6.2282	6.14273			246.6	1.397	1.444	0.012		246.6	0.845	0.896	0
	63.4	17.0089	28.8839		63.4	6.7652	7.04969		63.4	5.9477	6.12125		63.4	3.1222	3.32408		63.4	11.1994	13.8705		63.4	11.9244	12.9829		63.4	6.9076	7.14283		63.4	6.2235	6.14269			246.8	1.398	1.446	0.011		246.8	0.844	0.891	-0.001
	63.5	17.0009	28.8837		63.5	6.7735	7.04958		63.5	5.9662	6.12115		63.5	3.1203	3.32405		63.5	11.2059	13.8704		63.5	11.948	12.9828		63.5	6.8764	7.14279		63.5	6.2651	6.14264			247	1.394	1.448	0.012		247	0.847	0.888	-0.006
	63.6	17.0116	28.8835		63.6	6.81	7.04946		63.6	5.9793	6.12106		63.6	3.1225	3.32401		63.6	11.2119	13.8703		63.6	12.0214	12.9827		63.6	6.8974	7.14276		63.6	6.2648	6.1426			247.2	1.393	1.446	0.01		247.2	0.846	0.892	-0.001
	63.7	16.9941	28.8833		63.7	6.8291	7.04934		63.7	5.9785	6.12096		63.7	3.1251	3.32398		63.7	11.2019	13.8702		63.7	12.0847	12.9826		63.7	6.8698	7.14273		63.7	6.2614	6.14255			247.4	1.393	1.444	0.01		247.4	0.847	0.893	0
	63.8	16.9906	28.8831		63.8	6.8676	7.04923		63.8	5.9924	6.12086		63.8	3.1504	3.32395		63.8	11.1986	13.8701		63.8	12.1162	12.9825		63.8	6.865	7.1427		63.8	6.2578	6.1425			247.6	1.398	1.446	0.011		247.6	0.848	0.896	0.001
	63.9	17.0047	28.8829		63.9	6.8673	7.04911		63.9	6.0178	6.12076		63.9	3.1562	3.32391		63.9	11.2067	13.87		63.9	12.1685	12.9824		63.9	6.8773	7.14267		63.9	6.2871	6.14246			247.8	1.394	1.442	0.01		247.8	0.847	0.894	0.001
	64	17.018	28.8827		64	6.8825	7.04899		64	5.9964	6.12066		64	3.1435	3.32388		64	11.1941	13.8699		64	12.2016	12.9823		64	6.8905	7.14264		64	6.2796	6.14241			248	1.394	1.442	0.01		248	0.85	0.892	-0.003
	64.1	17.0156	28.8825		64.1	6.8906	7.04887		64.1	6.0127	6.12056		64.1	3.1575	3.32384		64.1	11.1914	13.8698		64.1	12.2647	12.9821		64.1	6.8694	7.1426		64.1	6.2752	6.14237			248.2	1.394	1.443	0.01		248.2	0.846	0.891	0
	64.2	17.0101	28.8823		64.2	6.9093	7.04876		64.2	6.0221	6.12046		64.2	3.1418	3.32381		64.2	11.191	13.8697		64.2	12.2811	12.982		64.2	6.8745	7.14257		64.2	6.2633	6.14232			248.4	1.394	1.444	0.008		248.4	0.848	0.901	-0.002
	64.3	16.9963	28.8821		64.3	6.9008	7.04864		64.3	6.028	6.12036		64.3	3.1266	3.32378		64.3	11.1912	13.8696		64.3	12.3371	12.9819		64.3	6.8825	7.14254		64.3	6.269	6.14228			248.6	1.392	1.441	0.013		248.6	0.85	0.895	0.002
	64.4	17.001	28.8819		64.4	6.9316	7.04852		64.4	6.0439	6.12026		64.4	3.1309	3.32374		64.4	11.19	13.8695		64.4	12.3676	12.9818		64.4	6.8865	7.14251		64.4	6.2674	6.14223			248.8	1.395	1.442	0.006		248.8	0.847	0.896	-0.001
	64.5	17.0077	28.8817		64.5	6.9046	7.04841		64.5	6.0472	6.12017		64.5	3.1192	3.32371		64.5	11.1867	13.8694		64.5	12.3873	12.9817		64.5	6.8945	7.14248		64.5	6.2665	6.14218			249	1.392	1.442	0.012		249	0.848	0.897	-0.004
	64.6	17.0039	28.8815		64.6	6.9383	7.04829		64.6	6.0441	6.12007		64.6	3.1253	3.32368		64.6	11.1933	13.8693		64.6	12.4114	12.9816		64.6	6.8887	7.14245		64.6	6.2674	6.14214			249.2	1.394	1.444	0.009		249.2	0.848	0.891	-0.002
	64.7	17.0033	28.8813		64.7	6.9223	7.04817		64.7	6.0526	6.11997		64.7	3.1239	3.32364		64.7	11.195	13.8692		64.7	12.4314	12.9814		64.7	6.8874	7.14242		64.7	6.263	6.14209			249.4	1.393	1.444	0.009		249.4	0.845	0.894	-0.001
	64.8	17.0116	28.8811		64.8	6.9108	7.04806		64.8	6.0599	6.11987		64.8	3.1367	3.32361		64.8	11.1976	13.8691		64.8	12.4565	12.9813		64.8	6.8836	7.14238		64.8	6.261	6.14205			249.6	1.394	1.443	0.009		249.6	0.849	0.894	-0.005
	64.9	17.0126	28.8809		64.9	6.9031	7.04794		64.9	6.0563	6.11977		64.9	3.1362	3.32357		64.9	11.2023	13.869		64.9	12.4794	12.9812		64.9	6.8853	7.14235		64.9	6.2445	6.142			249.8	1.396	1.442	0.009		249.8	0.849	0.896	0.002
	65	17.0151	28.8807		65	6.8877	7.04782		65	6.0443	6.11967		65	3.1435	3.32354		65	11.2069	13.869		65	12.5047	12.9811		65	6.885	7.14232		65	6.2397	6.14196			250	1.393	1.441	0.009		250	0.852	0.899	-0.002
	65.1	17.015	28.8804		65.1	6.8866	7.04771		65.1	6.0546	6.11957		65.1	3.1519	3.32351		65.1	11.2115	13.8689		65.1	12.5385	12.981		65.1	6.8855	7.14229		65.1	6.2388	6.14191			250.2	1.392	1.442	0.009		250.2	0.848	0.894	0
	65.2	17.0161	28.8803		65.2	6.8814	7.04759		65.2	6.0611	6.11948		65.2	3.141	3.32347		65.2	11.2161	13.8688		65.2	12.574	12.9809		65.2	6.8841	7.14226		65.2	6.2362	6.14187			250.4	1.396	1.447	0.01		250.4	0.852	0.9	0
	65.3	17.0187	28.8801		65.3	6.8938	7.04747		65.3	6.0828	6.11938		65.3	3.1537	3.32344		65.3	11.2201	13.8687		65.3	12.5982	12.9808		65.3	6.8802	7.14223		65.3	6.2338	6.14182			250.6	1.392	1.444	0.012		250.6	0.848	0.896	0.001
	65.4	17.0155	28.8799		65.4	6.8979	7.04736		65.4	6.0674	6.11928		65.4	3.1458	3.3234		65.4	11.2194	13.8686		65.4	12.6292	12.9806		65.4	6.8806	7.1422		65.4	6.2302	6.14177			250.8	1.392	1.442	0.014		250.8	0.849	0.897	-0.001
	65.5	17.0189	28.8796		65.5	6.9054	7.04724		65.5	6.0619	6.11918		65.5	3.1518	3.32337		65.5	11.2164	13.8685		65.5	12.6283	12.9805		65.5	6.8772	7.14216		65.5	6.2327	6.14173			251	1.397	1.443	0.006		251	0.847	0.894	0.003
	65.6	17.0275	28.8794		65.6	6.9069	7.04712		65.6	6.0695	6.11908		65.6	3.1561	3.32334		65.6	11.2207	13.8684		65.6	12.6472	12.9804		65.6	6.8726	7.14213		65.6	6.2269	6.14168			251.2	1.391	1.442	0.01		251.2	0.851	0.899	-0.001
	65.7	17.0288	28.8792		65.7	6.914	7.04701		65.7	6.0928	6.11898		65.7	3.1564	3.3233		65.7	11.2219	13.8683		65.7	12.6779	12.9803		65.7	6.8699	7.1421		65.7	6.2239	6.14164			251.4	1.391	1.439	0.007		251.4	0.851	0.895	-0.001
	65.8	17.0293	28.879		65.8	6.9122	7.04689		65.8	6.1038	6.11888		65.8	3.1465	3.32327		65.8	11.2228	13.8682		65.8	12.7107	12.9802		65.8	6.8668	7.14207		65.8	6.2239	6.14159			251.6	1.392	1.442	0.009		251.6	0.855	0.897	-0.002
	65.9	17.0298	28.8788		65.9	6.9219	7.04677		65.9	6.1058	6.11878		65.9	3.1376	3.32323		65.9	11.2223	13.8681		65.9	12.7347	12.9801		65.9	6.8659	7.14204		65.9	6.2245	6.14154			251.8	1.393	1.443	0.011		251.8	0.848	0.897	-0.001
	66	17.0322	28.8786		66	6.9374	7.04666		66	6.1068	6.11869		66	3.1298	3.3232		66	11.2255	13.868		66	12.7514	12.98		66	6.8639	7.14201		66	6.2265	6.1415			252	1.392	1.443	0.011		252	0.849	0.896	-0.002
	66.1	17.03	28.8784		66.1	6.9382	7.04654		66.1	6.1171	6.11859		66.1	3.1329	3.32317		66.1	11.2266	13.8679		66.1	12.7757	12.9798		66.1	6.8596	7.14198		66.1	6.2271	6.14145			252.2	1.393	1.44	0.011		252.2	0.85	0.895	-0.001
	66.2	17.0273	28.8782		66.2	6.9405	7.04642		66.2	6.1221	6.11849		66.2	3.1331	3.32313		66.2	11.2289	13.8678		66.2	12.7877	12.9797		66.2	6.8569	7.14194		66.2	6.2262	6.14141			252.4	1.394	1.442	0.009		252.4	0.846	0.9	-0.002
	66.3	17.0319	28.878		66.3	6.9494	7.04631		66.3	6.1164	6.11839		66.3	3.1331	3.3231		66.3	11.2298	13.8677		66.3	12.8098	12.9796		66.3	6.8534	7.14191		66.3	6.2257	6.14136			252.6	1.395	1.439	0.009		252.6	0.85	0.899	0.002
	66.4	17.0342	28.8778		66.4	6.9449	7.04619		66.4	6.1241	6.11829		66.4	3.1356	3.32307		66.4	11.2268	13.8676		66.4	12.8268	12.9795		66.4	6.8567	7.14188		66.4	6.2281	6.14132			252.8	1.396	1.443	0.013		252.8	0.851	0.896	0.001
	66.5	17.0354	28.8776		66.5	6.9534	7.04607		66.5	6.1401	6.11819		66.5	3.1381	3.32303		66.5	11.2307	13.8675		66.5	12.8482	12.9794		66.5	6.8589	7.14185		66.5	6.2292	6.14127			253	1.397	1.444	0.009		253	0.852	0.899	0.003
	66.6	17.0361	28.8774		66.6	6.9537	7.04595		66.6	6.1423	6.11809		66.6	3.1373	3.323		66.6	11.2362	13.8674		66.6	12.8525	12.9793		66.6	6.8569	7.14182		66.6	6.2252	6.14123			253.2	1.389	1.447	0.009		253.2	0.85	0.898	-0.004
	66.7	17.0403	28.8772		66.7	6.9628	7.04584		66.7	6.1377	6.11799		66.7	3.1226	3.32296		66.7	11.2387	13.8673		66.7	12.8732	12.9791		66.7	6.8577	7.14179		66.7	6.2242	6.14118			253.4	1.395	1.443	0.013		253.4	0.845	0.898	-0.002
	66.8	17.0433	28.877		66.8	6.9598	7.04572		66.8	6.1267	6.1179		66.8	3.1285	3.32293		66.8	11.2382	13.8672		66.8	12.8959	12.979		66.8	6.8603	7.14175		66.8	6.2257	6.14113			253.6	1.395	1.442	0.011		253.6	0.85	0.899	-0.002
	66.9	17.0394	28.8768		66.9	6.9611	7.0456		66.9	6.1307	6.1178		66.9	3.1126	3.3229		66.9	11.238	13.8671		66.9	12.9073	12.9789		66.9	6.8571	7.14172		66.9	6.2267	6.14109			253.8	1.395	1.446	0.007		253.8	0.852	0.9	0.003
	67	17.0365	28.8766		67	6.9552	7.04549		67	6.1184	6.1177		67	3.1208	3.32286		67	11.2343	13.867		67	12.9303	12.9788		67	6.8579	7.14169		67	6.2269	6.14104			254	1.395	1.443	0.011		254	0.85	0.902	-0.001
	67.1	17.0376	28.8764		67.1	6.9493	7.04537		67.1	6.1219	6.1176		67.1	3.1172	3.32283		67.1	11.2337	13.8669		67.1	12.9467	12.9787		67.1	6.8579	7.14166		67.1	6.2279	6.141			254.2	1.395	1.44	0.01		254.2	0.85	0.899	0
	67.2	17.038	28.8762		67.2	6.952	7.04525		67.2	6.1081	6.1175		67.2	3.1111	3.3228		67.2	11.2319	13.8668		67.2	12.9668	12.9786		67.2	6.8565	7.14163		67.2	6.2262	6.14095			254.4	1.395	1.442	0.007		254.4	0.854	0.902	-0.002
	67.3	17.0371	28.876		67.3	6.9384	7.04514		67.3	6.1084	6.1174		67.3	3.1059	3.32276		67.3	11.2304	13.8667		67.3	12.9826	12.9785		67.3	6.8605	7.1416		67.3	6.2271	6.14091			254.6	1.394	1.445	0.009		254.6	0.849	0.899	-0.001
	67.4	17.0378	28.8758		67.4	6.934	7.04502		67.4	6.1157	6.1173		67.4	3.1092	3.32273		67.4	11.2313	13.8667		67.4	13.0002	12.9783		67.4	6.8615	7.14157		67.4	6.2226	6.14086			254.8	1.394	1.445	0.015		254.8	0.856	0.899	0.001
	67.5	17.0369	28.8756		67.5	6.9325	7.0449		67.5	6.1205	6.11721		67.5	3.1135	3.32269		67.5	11.234	13.8666		67.5	13.0173	12.9782		67.5	6.8608	7.14153		67.5	6.2253	6.14081			255	1.393	1.444	0.011		255	0.854	0.897	-0.001
	67.6	17.0395	28.8754		67.6	6.9352	7.04479		67.6	6.1401	6.11711		67.6	3.1198	3.32266		67.6	11.2364	13.8665		67.6	13.0319	12.9781		67.6	6.8571	7.1415		67.6	6.2202	6.14077			255.2	1.397	1.445	0.013		255.2	0.85	0.903	-0.002
	67.7	17.0358	28.8752		67.7	6.9348	7.04467		67.7	6.1412	6.11701		67.7	3.1235	3.32263		67.7	11.238	13.8664		67.7	13.0486	12.978		67.7	6.8544	7.14147		67.7	6.2185	6.14072			255.4	1.395	1.445	0.008		255.4	0.855	0.902	-0.005
	67.8	17.0362	28.875		67.8	6.9425	7.04455		67.8	6.1492	6.11691		67.8	3.1278	3.32259		67.8	11.2391	13.8663		67.8	13.0623	12.9779		67.8	6.8516	7.14144		67.8	6.2163	6.14068			255.6	1.397	1.445	0.01		255.6	0.851	0.901	0.002
	67.9	17.0429	28.8748		67.9	6.9502	7.04444		67.9	6.1679	6.11681		67.9	3.1258	3.32256		67.9	11.2391	13.8662		67.9	13.0681	12.9778		67.9	6.8506	7.14141		67.9	6.2196	6.14063			255.8	1.392	1.443	0.011		255.8	0.853	0.9	0
	68	17.0512	28.8746		68	6.9614	7.04432		68	6.1654	6.11671		68	3.1275	3.32252		68	11.2418	13.8661		68	13.0668	12.9777		68	6.8418	7.14138		68	6.2071	6.14059			256	1.393	1.444	0.008		256	0.854	0.902	0
	68.1	17.0538	28.8744		68.1	6.967	7.0442		68.1	6.1515	6.11661		68.1	3.1215	3.32249		68.1	11.2442	13.866		68.1	13.0791	12.9775		68.1	6.8403	7.14135		68.1	6.2051	6.14054			256.2	1.397	1.444	0.008		256.2	0.852	0.902	0
	68.2	17.05	28.8742		68.2	6.9701	7.04408		68.2	6.1501	6.11651		68.2	3.121	3.32246		68.2	11.2478	13.8659		68.2	13.0805	12.9774		68.2	6.8402	7.14131		68.2	6.2045	6.14049			256.4	1.394	1.443	0.009		256.4	0.856	0.904	0.002
	68.3	17.0523	28.874		68.3	6.9742	7.04397		68.3	6.1544	6.11642		68.3	3.1233	3.32242		68.3	11.2519	13.8658		68.3	13.096	12.9773		68.3	6.8352	7.14128		68.3	6.2013	6.14045			256.6	1.392	1.442	0.009		256.6	0.852	0.899	0
	68.4	17.0633	28.8738		68.4	6.9724	7.04385		68.4	6.1453	6.11632		68.4	3.1257	3.32239		68.4	11.2578	13.8657		68.4	13.0965	12.9772		68.4	6.8334	7.14125		68.4	6.2029	6.1404			256.8	1.394	1.44	0.008		256.8	0.853	0.901	0
	68.5	17.0673	28.8736		68.5	6.9713	7.04373		68.5	6.153	6.11622		68.5	3.1298	3.32235		68.5	11.2554	13.8656		68.5	13.1029	12.9771		68.5	6.8312	7.14122		68.5	6.2071	6.14036			257	1.395	1.447	0.008		257	0.853	0.901	-0.005
	68.6	17.0629	28.8734		68.6	6.9719	7.04362		68.6	6.1526	6.11612		68.6	3.1395	3.32232		68.6	11.2586	13.8655		68.6	13.1189	12.977		68.6	6.8289	7.14119		68.6	6.2053	6.14031			257.2	1.395	1.449	0.013		257.2	0.85	0.901	0.003
	68.7	17.0625	28.8732		68.7	6.982	7.0435		68.7	6.1543	6.11602		68.7	3.1662	3.32229		68.7	11.2587	13.8654		68.7	13.129	12.9768		68.7	6.8249	7.14116		68.7	6.1999	6.14027			257.4	1.394	1.444	0.007		257.4	0.852	0.906	-0.001
	68.8	17.0675	28.873		68.8	6.9967	7.04338		68.8	6.1494	6.11592		68.8	3.1652	3.32225		68.8	11.2588	13.8653		68.8	13.1432	12.9767		68.8	6.8243	7.14112		68.8	6.199	6.14022			257.6	1.398	1.442	0.008		257.6	0.853	0.899	-0.002
	68.9	17.0711	28.8728		68.9	6.9993	7.04327		68.9	6.1873	6.11582		68.9	3.1703	3.32222		68.9	11.2575	13.8652		68.9	13.161	12.9766		68.9	6.8193	7.14109		68.9	6.201	6.14017			257.8	1.395	1.441	0.011		257.8	0.857	0.902	0.001
	69	17.0803	28.8726		69	7.0041	7.04315		69	6.1892	6.11573		69	3.1614	3.32219		69	11.2573	13.8651		69	13.1725	12.9765		69	6.8169	7.14106		69	6.2112	6.14013			258	1.398	1.447	0.015		258	0.857	0.901	0
	69.1	17.0837	28.8724		69.1	7.0252	7.04303		69.1	6.1938	6.11563		69.1	3.1577	3.32215		69.1	11.2515	13.865		69.1	13.1986	12.9764		69.1	6.8172	7.14103		69.1	6.2118	6.14008			258.2	1.396	1.441	0.008		258.2	0.851	0.904	-0.004
	69.2	17.0931	28.8722		69.2	7.027	7.04292		69.2	6.1927	6.11553		69.2	3.1566	3.32212		69.2	11.2436	13.8649		69.2	13.1943	12.9763		69.2	6.8146	7.141		69.2	6.2134	6.14004			258.4	1.395	1.446	0.013		258.4	0.852	0.901	-0.001
	69.3	17.089	28.872		69.3	7.0357	7.0428		69.3	6.2002	6.11543		69.3	3.1922	3.32208		69.3	11.2386	13.8648		69.3	13.209	12.9762		69.3	6.8153	7.14097		69.3	6.2161	6.13999			258.6	1.392	1.441	0.009		258.6	0.855	0.905	0.001
	69.4	17.0829	28.8718		69.4	7.0407	7.04268		69.4	6.2074	6.11533		69.4	3.1856	3.32205		69.4	11.2508	13.8647		69.4	13.2096	12.976		69.4	6.8464	7.14094		69.4	6.2248	6.13995			258.8	1.395	1.446	0.01		258.8	0.856	0.901	0.001
	69.5	17.1052	28.8715		69.5	7.0326	7.04257		69.5	6.2301	6.11523		69.5	3.1818	3.32202		69.5	11.2776	13.8646		69.5	13.2127	12.9759		69.5	6.9045	7.14091		69.5	6.2253	6.1399			259	1.399	1.451	0.01		259	0.852	0.898	0.004
	69.6	17.159	28.8713		69.6	7.0246	7.04245		69.6	6.2395	6.11513		69.6	3.1604	3.32198		69.6	11.3353	13.8645		69.6	13.2697	12.9758		69.6	6.9186	7.14087		69.6	6.2259	6.13985			259.2	1.395	1.447	0.009		259.2	0.855	0.899	0.003
	69.7	17.1561	28.8712		69.7	7.0046	7.04233		69.7	6.2472	6.11503		69.7	3.1268	3.32195		69.7	11.3364	13.8644		69.7	13.2716	12.9757		69.7	6.9376	7.14084		69.7	6.2253	6.13981			259.4	1.395	1.441	0.007		259.4	0.855	0.905	0.001
	69.8	17.071	28.871		69.8	6.9974	7.04222		69.8	6.1721	6.11494		69.8	3.0036	3.32192		69.8	11.3492	13.8644		69.8	13.2667	12.9756		69.8	6.8334	7.14081		69.8	6.2383	6.13976			259.6	1.398	1.443	0.008		259.6	0.854	0.901	-0.002
	69.9	17.053	28.8708		69.9	6.9947	7.0421		69.9	6.1678	6.11484		69.9	2.9836	3.32188		69.9	11.2239	13.8643		69.9	13.2001	12.9755		69.9	6.83949	7.14078		69.9	6.3226	6.13972			259.8	1.392	1.443	0.007		259.8	0.854	0.903	0
	70	17.0089	28.8705		70	6.9208	7.04198		70	6.1669	6.11474		70	3.0583	3.32185		70	11.1814	13.8642		70	13.202	12.9753		70	6.76289	7.14075		70	6.2914	6.13967			260	1.395	1.445	0.011		260	0.857	0.9	-0.003
	70.1	16.975	28.8703		70.1	6.9266	7.04187		70.1	6.1427	6.11464		70.1	3.0682	3.32181		70.1	11.1844	13.8641		70.1	13.2241	12.9752		70.1	6.72591	7.14072		70.1	6.2784	6.13963			260.2	1.394	1.447	0.008		260.2	0.854	0.904	-0.001
	70.2	16.9589	28.8701		70.2	6.9745	7.04175		70.2	6.1638	6.11454		70.2	3.0669	3.32178		70.2	11.1644	13.864		70.2	13.2895	12.9751		70.2	6.667	7.14068		70.2	6.27618	6.13958			260.4	1.395	1.446	0.007		260.4	0.857	0.904	0.001
	70.3	16.9074	28.8699		70.3	6.9262	7.04163		70.3	6.1612	6.11444		70.3	3.0067	3.32175		70.3	11.1763	13.8639		70.3	13.2421	12.975		70.3	6.60711	7.14065		70.3	6.18629	6.13954			260.6	1.393	1.444	0.008		260.6	0.861	0.905	-0.002
	70.4	16.8428	28.8697		70.4	6.9268	7.04152		70.4	6.0936	6.11435		70.4	2.941	3.32171		70.4	11.2022	13.8638		70.4	13.1838	12.9749		70.4	6.58772	7.14062		70.4	6.12631	6.13949			260.8	1.394	1.446	0.008		260.8	0.857	0.901	-0.001
	70.5	16.9699	28.8695		70.5	6.8669	7.0414		70.5	6.1147	6.11425		70.5	2.8119	3.32168		70.5	11.0926	13.8637		70.5	13.2056	12.9748		70.5	6.7238	7.14059		70.5	6.21842	6.13944			261	1.395	1.447	0.008		261	0.857	0.902	0.002
	70.6	17.0473	28.8693		70.6	6.8841	7.04128		70.6	6.1008	6.11415		70.6	2.8393	3.32164		70.6	11.1447	13.8636		70.6	13.2557	12.9747		70.6	6.6588	7.14056		70.6	6.20398	6.1394			261.2	1.396	1.443	0.009		261.2	0.853	0.909	0.001
	70.7	17.1858	28.8691		70.7	6.898	7.04117		70.7	6.1639	6.11405		70.7	2.6973	3.32161		70.7	11.2523	13.8635		70.7	13.3414	12.9745		70.7	6.68551	7.14053		70.7	6.3131	6.13935			261.4	1.395	1.443	0.009		261.4	0.859	0.907	-0.006
	70.8	17.2771	28.8689		70.8	6.9318	7.04105		70.8	6.1704	6.11395		70.8	2.8332	3.32158		70.8	11.3064	13.8634		70.8	13.4037	12.9744		70.8	6.78671	7.14049		70.8	6.3944	6.13931			261.6	1.394	1.446	0.007		261.6	0.859	0.905	-0.002
	70.9	17.4291	28.8687		70.9	6.9585	7.04093		70.9	6.21441	6.11385		70.9	2.9616	3.32154		70.9	11.4646	13.8633		70.9	13.4162	12.9743		70.9	6.8761	7.14046		70.9	6.44582	6.13926			261.8	1.397	1.443	0.009		261.8	0.858	0.903	0.001
	71	17.4755	28.8685		71	6.9787	7.04082		71	6.3374	6.11375		71	3.5219	3.32151		71	11.6599	13.8632		71	13.5133	12.9742		71	6.8808	7.14043		71	6.60973	6.13922			262	1.392	1.443	0.006		262	0.861	0.904	0.002
	71.1	17.4816	28.8683		71.1	7.1165	7.0407		71.1	6.5985	6.11365		71.1	3.8175	3.32147		71.1	11.9735	13.8631		71.1	13.5424	12.9741		71.1	7.2774	7.1404		71.1	7.05207	6.13917			262.2	1.392	1.443	0.009		262.2	0.858	0.907	-0.001
	71.2	17.6551	28.8681		71.2	7.3182	7.04058		71.2	6.6063	6.11356		71.2	3.7819	3.32144		71.2	11.9551	13.863		71.2	13.6996	12.974		71.2	7.38309	7.14037		71.2	6.88669	6.13912			262.4	1.393	1.441	0.011		262.4	0.86	0.904	0
	71.3	17.6868	28.8679		71.3	7.313	7.04047		71.3	6.5042	6.11346		71.3	3.6871	3.32141		71.3	11.7764	13.8629		71.3	13.6801	12.9739		71.3	7.41149	7.14034		71.3	6.79354	6.13908			262.6	1.396	1.445	0.005		262.6	0.859	0.912	0
	71.4	17.6541	28.8677		71.4	7.2314	7.04035		71.4	6.47959	6.11336		71.4	3.5383	3.32137		71.4	11.6486	13.8628		71.4	13.5719	12.9737		71.4	7.29959	7.14031		71.4	6.38242	6.13903			262.8	1.394	1.443	0.01		262.8	0.86	0.901	-0.005
	71.5	17.5016	28.8675		71.5	7.192	7.04023		71.5	6.4241	6.11326		71.5	3.4664	3.32134		71.5	11.5476	13.8627		71.5	13.476	12.9736		71.5	7.14407	7.14027		71.5	5.89019	6.13899			263	1.398	1.444	0.008		263	0.866	0.909	-0.002
	71.6	17.3241	28.8673		71.6	6.9251	7.04012		71.6	6.39001	6.11316		71.6	3.0868	3.32131		71.6	11.2161	13.8626		71.6	13.4193	12.9735		71.6	6.91923	7.14024		71.6	5.85701	6.13894			263.2	1.397	1.447	0.008		263.2	0.856	0.907	0.001
	71.7	16.9879	28.8671		71.7	7.0626	7.04		71.7	6.27632	6.11306		71.7	2.9739	3.32127		71.7	11.1846	13.8625		71.7	13.1853	12.9734		71.7	6.67469	7.14021		71.7	5.99671	6.13889			263.4	1.396	1.443	0.006		263.4	0.856	0.91	0
	71.8	16.83	28.8669		71.8	7.0342	7.03988		71.8	6.27929	6.11296		71.8	2.9238	3.32124		71.8	11.2478	13.8624		71.8	13.0626	12.9733		71.8	6.5792	7.14018		71.8	6.0855	6.13885			263.6	1.394	1.438	0.007		263.6	0.857	0.907	-0.002
	71.9	16.989	28.8667		71.9	7.15	7.03977		71.9	6.3732	6.11287		71.9	2.9321	3.3212		71.9	11.219	13.8623		71.9	13.1826	12.9732		71.9	6.64431	7.14015		71.9	6.1183	6.1388			263.8	1.398	1.442	0.008		263.8	0.86	0.907	-0.002
	72	17.0912	28.8665		72	7.1802	7.03965		72	6.4243	6.11277		72	3.053	3.32117		72	11.4239	13.8622		72	13.2899	12.973		72	6.73302	7.14012		72	6.1706	6.13876			264	1.394	1.445	0.009		264	0.861	0.908	-0.003
	72.1	17.1543	28.8663		72.1	7.2315	7.03953		72.1	6.5201	6.11267		72.1	3.3358	3.32114		72.1	11.4799	13.8621		72.1	13.3247	12.9729		72.1	6.89208	7.14009		72.1	6.2194	6.13871			264.2	1.394	1.441	0.009		264.2	0.86	0.907	-0.003
	72.2	17.1719	28.8661		72.2	7.3261	7.03941		72.2	6.5598	6.11257		72.2	3.4074	3.3211		72.2	11.5109	13.8621		72.2	13.3999	12.9728		72.2	7.01139	7.14006		72.2	6.30532	6.13867			264.4	1.394	1.447	0.008		264.4	0.861	0.906	0.003
	72.3	17.2998	28.8659		72.3	7.4852	7.0393		72.3	6.6542	6.11247		72.3	3.5278	3.32107		72.3	11.6005	13.862		72.3	13.5025	12.9727		72.3	6.92519	7.14002		72.3	6.43917	6.13862			264.6	1.39	1.443	0.008		264.6	0.857	0.904	-0.003
	72.4	17.3276	28.8657		72.4	7.4577	7.03918		72.4	6.58589	6.11237		72.4	3.5471	3.32104		72.4	11.7156	13.8619		72.4	13.5228	12.9726		72.4	6.8966	7.13999		72.4	6.3119	6.13858			264.8	1.392	1.445	0.009		264.8	0.856	0.908	0
	72.5	17.4118	28.8655		72.5	7.4266	7.03906		72.5	6.59739	6.11227		72.5	3.6392	3.321		72.5	11.6308	13.8618		72.5	13.5447	12.9725		72.5	7.0124	7.13996		72.5	6.3777	6.13853			265	1.395	1.445	0.012		265	0.861	0.911	-0.001
	72.6	17.5923	28.8653		72.6	7.4094	7.03895		72.6	6.55701	6.11218		72.6	3.6919	3.32097		72.6	11.5977	13.8617		72.6	13.5934	12.9724		72.6	7.0023	7.13993		72.6	6.4894	6.13848			265.2	1.397	1.447	0.009		265.2	0.864	0.906	0.003
	72.7	17.6159	28.8651		72.7	7.3601	7.03883		72.7	6.48601	6.11208		72.7	3.7133	3.32093		72.7	11.5736	13.8616		72.7	13.5755	12.9722		72.7	6.9913	7.1399		72.7	6.4792	6.13844			265.4	1.395	1.442	0.009		265.4	0.857	0.908	-0.003
	72.8	17.6268	28.8649		72.8	7.3168	7.03871		72.8	6.41791	6.11198		72.8	3.6492	3.3209		72.8	11.5341	13.8615		72.8	13.5393	12.9721		72.8	6.9015	7.13987		72.8	6.4075	6.13839			265.6	1.392	1.443	0.009		265.6	0.862	0.911	-0.003
	72.9	17.1544	28.8647		72.9	7.2524	7.0386		72.9	6.34299	6.11188		72.9	3.5825	3.32087		72.9	11.4645	13.8614		72.9	13.4828	12.972		72.9	6.8454	7.13983		72.9	5.7799	6.13835			265.8	1.396	1.442	0.011		265.8	0.861	0.905	-0.002
	73	16.9837	28.8645		73	7.1587	7.03848		73	6.24829	6.11178		73	3.136	3.32083		73	11.0675	13.8613		73	13.4266	12.9719		73	6.4414	7.1398		73	5.8459	6.1383			266	1.395	1.445	0.01		266	0.861	0.909	0
	73.1	16.7508	28.8643		73.1	6.8472	7.03836		73.1	6.15871	6.11168		73.1	2.9948	3.3208		73.1	10.9556	13.8612		73.1	13.1446	12.9718		73.1	6.3735	7.13977		73.1	5.7223	6.13826			266.2	1.393	1.447	0.009		266.2	0.859	0.906	-0.001
	73.2	16.6025	28.8641		73.2	6.7271	7.03825		73.2	5.8931	6.11158		73.2	2.8943	3.32077		73.2	10.9526	13.8611		73.2	13.0345	12.9717		73.2	6.48281	7.13974		73.2	5.62131	6.13821			266.4	1.392	1.445	0.012		266.4	0.86	0.91	-0.002
	73.3	16.3875	28.8639		73.3	6.6423	7.03813		73.3	5.7667	6.11149		73.3	2.8117	3.32073		73.3	10.9668	13.861		73.3	12.9655	12.9716		73.3	6.58361	7.13971		73.3	5.52431	6.13816			266.6	1.393	1.444	0.01		266.6	0.861	0.909	-0.001
	73.4	16.2511	28.8637		73.4	6.5772	7.03801		73.4	5.7019	6.11139		73.4	2.741	3.3207		73.4	10.8068	13.8609		73.4	12.9256	12.9714		73.4	6.57231	7.13968		73.4	5.54141	6.13812			266.8	1.395	1.444	0.01		266.8	0.862	0.906	-0.001
	73.5	16.082	28.8635		73.5	6.4771	7.0379		73.5	5.63301	6.11129		73.5	2.6955	3.32066		73.5	10.6869	13.8608		73.5	12.8737	12.9713		73.5	6.47561	7.13964		73.5	5.58871	6.13807			267	1.399	1.444	0.01		267	0.861	0.905	0
	73.6	16.0541	28.8633		73.6	6.4833	7.03778		73.6	5.65139	6.11119		73.6	2.7617	3.32063		73.6	10.624	13.8607		73.6	12.8639	12.9712		73.6	6.52289	7.13961		73.6	5.74209	6.13803			267.2	1.397	1.445	0.011		267.2	0.861	0.91	-0.001
	73.7	16.058	28.8631		73.7	6.4668	7.03766		73.7	5.69029	6.11109		73.7	2.7524	3.3206		73.7	10.6063	13.8606		73.7	12.9327	12.9711		73.7	6.5835	7.13958		73.7	5.80431	6.13798			267.4	1.397	1.444	0.005		267.4	0.863	0.907	-0.003
	73.8	16.1111	28.8629		73.8	6.5227	7.03755		73.8	5.6921	6.11099		73.8	2.7919	3.32056		73.8	10.7757	13.8605		73.8	13.0249	12.971		73.8	6.56831	7.13955		73.8	5.90942	6.13794			267.6	1.393	1.441	0.01		267.6	0.865	0.911	-0.002
	73.9	16.2963	28.8627		73.9	6.5905	7.03743		73.9	5.73761	6.11089		73.9	2.8486	3.32053		73.9	10.795	13.8604		73.9	13.0938	12.9709		73.9	6.63301	7.13952		73.9	6.07811	6.13789			267.8	1.394	1.443	0.013		267.8	0.862	0.911	0.001
	74	16.3116	28.8624		74	6.6599	7.03732		74	5.7764	6.1108		74	2.8696	3.32049		74	10.941	13.8603		74	13.121	12.9707		74	6.6989	7.13949		74	6.17171	6.13785			268	1.395	1.445	0.011		268	0.86	0.908	-0.001
	74.1	16.3515	28.8622		74.1	6.6559	7.0372		74.1	5.8128	6.1107		74.1	2.9131	3.32046		74.1	11.0326	13.8602		74.1	13.1579	12.9706		74.1	6.7313	7.13946		74.1	6.13799	6.1378			268.2	1.396	1.448	0.006		268.2	0.864	0.914	-0.001
	74.2	16.4296	28.862		74.2	6.687	7.03708		74.2	5.8346	6.1106		74.2	2.9471	3.32043		74.2	11.1186	13.8601		74.2	13.1907	12.9705		74.2	6.7227	7.13943		74.2	6.0709	6.13775			268.4	1.398	1.448	0.005		268.4	0.862	0.909	-0.005
	74.3	16.5095	28.8619		74.3	6.6982	7.03697		74.3	5.88619	6.1105		74.3	2.9588	3.32039		74.3	11.1529	13.86		74.3	13.1843	12.9704		74.3	6.7332	7.13939		74.3	6.09241	6.13771			268.6	1.392	1.447	0.011		268.6	0.862	0.909	0.001
	74.4	16.583	28.8617		74.4	6.8147	7.03685		74.4	5.9374	6.1104		74.4	3.0866	3.32036		74.4	11.221	13.8599		74.4	13.1776	12.9703		74.4	6.7112	7.13936		74.4	6.0957	6.13766			268.8	1.398	1.447	0.008		268.8	0.861	0.912	-0.001
	74.5	16.6865	28.8614		74.5	6.831	7.03673		74.5	5.95001	6.1103		74.5	3.1075	3.32032		74.5	11.3475	13.8598		74.5	13.2031	12.9702		74.5	6.7169	7.13933		74.5	6.10381	6.13762			269	1.399	1.444	0.005		269	0.865	0.911	-0.002
	74.6	16.801	28.8612		74.6	6.82	7.03662		74.6	6.03319	6.1102		74.6	3.1222	3.32029		74.6	11.4176	13.8598		74.6	13.27	12.9701		74.6	6.7116	7.1393		74.6	6.13819	6.13757			269.2	1.396	1.443	0.005		269.2	0.863	0.913	-0.002
	74.7	16.8936	28.861		74.7	6.8126	7.0365		74.7	6.0549	6.11011		74.7	3.1392	3.32026		74.7	11.46	13.8597		74.7	13.266	12.9699		74.7	6.7265	7.13927		74.7	6.1722	6.13753			269.4	1.398	1.442	0.01		269.4	0.864	0.909	0.001
	74.8	16.9439	28.8608		74.8	6.8264	7.03638		74.8	6.0577	6.11001		74.8	3.1854	3.32022		74.8	11.4806	13.8596		74.8	13.2767	12.9698		74.8	6.7128	7.13924		74.8	6.1777	6.13748			269.6	1.397	1.446	0.009		269.6	0.863	0.908	-0.002
	74.9	17.0013	28.8606		74.9	6.8315	7.03627		74.9	6.0809	6.10991		74.9	3.2037	3.32019		74.9	11.4842	13.8595		74.9	13.2913	12.9697		74.9	6.7438	7.1392		74.9	6.1683	6.13743			269.8	1.392	1.444	0.006		269.8	0.864	0.908	-0.004
	75	17.0686	28.8604		75	6.8445	7.03615		75	6.0919	6.10981		75	3.2203	3.32016		75	11.4515	13.8594		75	13.291	12.9696		75	6.7551	7.13917		75	6.201	6.13739			270	1.398	1.444	0.01		270	0.864	0.912	-0.005
	75.1	17.0812	28.8602		75.1	6.853	7.03603		75.1	6.0947	6.10971		75.1	3.2553	3.32012		75.1	11.4515	13.8593		75.1	13.3027	12.9695		75.1	6.7536	7.13914		75.1	6.1799	6.13734			270.2	1.398	1.446	0.011		270.2	0.863	0.911	-0.003
	75.2	17.065	28.86		75.2	6.8458	7.03592		75.2	6.12599	6.10961		75.2	3.2798	3.32009		75.2	11.4214	13.8592		75.2	13.325	12.9694		75.2	6.7473	7.13911		75.2	6.1791	6.1373			270.4	1.397	1.445	0.007		270.4	0.862	0.912	-0.002
	75.3	17.0834	28.8598		75.3	6.8733	7.0358		75.3	6.14719	6.10952		75.3	3.2957	3.32005		75.3	11.3911	13.8591		75.3	13.3462	12.9693		75.3	6.7383	7.13908		75.3	6.16881	6.13725			270.6	1.396	1.447	0.009		270.6	0.862	0.911	-0.001
	75.4	17.0729	28.8596		75.4	6.905	7.03568		75.4	6.1636	6.10942		75.4	3.298	3.32002		75.4	11.3435	13.859		75.4	13.3671	12.9691		75.4	6.72959	7.13905		75.4	6.2397	6.1372			270.8	1.395	1.444	0.005		270.8	0.862	0.911	0.001
	75.5	17.0544	28.8594		75.5	6.9399	7.03557		75.5	6.1923	6.10932		75.5	3.306	3.31999		75.5	11.332	13.8589		75.5	13.3614	12.969		75.5	6.68581	7.13902		75.5	6.2202	6.13716			271	1.397	1.447	0.009		271	0.864	0.912	0.001
	75.6	17.0354	28.8592		75.6	6.957	7.03545		75.6	6.2045	6.10922		75.6	3.2886	3.31995		75.6	11.313	13.8588		75.6	13.3857	12.9689		75.6	6.72179	7.13898		75.6	6.2441	6.13711			271.2	1.396	1.441	0.008		271.2	0.865	0.914	0.002
	75.7	17.0278	28.859		75.7	6.9749	7.03533		75.7	6.211	6.10912		75.7	3.2678	3.31992		75.7	11.32	13.8587		75.7	13.3968	12.9688		75.7	6.70251	7.13895		75.7	6.2166	6.13707			271.4	1.395	1.445	0.006		271.4	0.862	0.913	0.001
	75.8	17.0269	28.8588		75.8	6.9809	7.03521		75.8	6.2147	6.10902		75.8	3.2786	3.31989		75.8	11.3186	13.8586		75.8	13.4088	12.9687		75.8	6.7126	7.13892		75.8	6.1912	6.13702			271.6	1.399	1.448	0.01		271.6	0.864	0.912	-0.003
	75.9	17.0133	28.8586		75.9	6.9891	7.0351		75.9	6.2045	6.10892		75.9	3.2812	3.31985		75.9	11.3172	13.8585		75.9	13.411	12.9686		75.9	6.6926	7.13889		75.9	6.1787	6.13698			271.8	1.394	1.445	0.009		271.8	0.865	0.913	0.002
	76	16.9953	28.8584		76	6.993	7.03498		76	6.226	6.10883		76	3.2676	3.31982		76	11.3143	13.8584		76	13.4047	12.9684		76	6.6896	7.13886		76	6.178	6.13693			272	1.398	1.444	0.01		272	0.862	0.907	0.001
	76.1	16.9785	28.8582		76.1	7.0062	7.03486		76.1	6.2204	6.10873		76.1	3.2689	3.31978		76.1	11.3109	13.8583		76.1	13.403	12.9683		76.1	6.6933	7.13883		76.1	6.1908	6.13689			272.2	1.396	1.446	0.007		272.2	0.867	0.914	0.003
	76.2	16.9759	28.858		76.2	7.0001	7.03475		76.2	6.2133	6.10863		76.2	3.2603	3.31975		76.2	11.317	13.8582		76.2	13.4076	12.9682		76.2	6.7141	7.1388		76.2	6.1869	6.13684			272.4	1.395	1.448	0.008		272.4	0.866	0.909	-0.002
	76.3	16.9805	28.8578		76.3	7.0046	7.03463		76.3	6.2139	6.10853		76.3	3.2434	3.31972		76.3	11.3159	13.8581		76.3	13.3999	12.9681		76.3	6.7027	7.13876		76.3	6.2027	6.13679			272.6	1.39	1.447	0.007		272.6	0.865	0.913	-0.001
	76.4	16.9855	28.8576		76.4	7.0055	7.03451		76.4	6.2215	6.10843		76.4	3.2296	3.31968		76.4	11.3132	13.858		76.4	13.3982	12.968		76.4	6.7262	7.13873		76.4	6.2084	6.13675			272.8	1.392	1.442	0.009		272.8	0.861	0.916	-0.002
	76.5	16.9849	28.8574		76.5	7.018	7.0344		76.5	6.213	6.10833		76.5	3.2174	3.31965		76.5	11.3048	13.8579		76.5	13.3925	12.9679		76.5	6.7404	7.1387		76.5	6.2246	6.1367			273	1.397	1.445	0.01		273	0.864	0.911	-0.001
	76.6	16.9865	28.8572		76.6	7.0201	7.03428		76.6	6.1971	6.10823		76.6	3.2152	3.31962		76.6	11.3088	13.8578		76.6	13.392	12.9678		76.6	6.7443	7.13867		76.6	6.2146	6.13666			273.2	1.394	1.443	0.012		273.2	0.867	0.91	-0.003
	76.7	16.9876	28.857		76.7	7.0192	7.03416		76.7	6.1931	6.10813		76.7	3.2069	3.31958		76.7	11.3104	13.8577		76.7	13.3919	12.9676		76.7	6.7572	7.13864		76.7	6.2156	6.13661			273.4	1.394	1.442	0.007		273.4	0.866	0.912	-0.002
	76.8	16.9874	28.8568		76.8	7.0107	7.03405		76.8	6.1912	6.10804		76.8	3.198	3.31955		76.8	11.3103	13.8576		76.8	13.3965	12.9675		76.8	6.7675	7.13861		76.8	6.2164	6.13657			273.6	1.396	1.443	0.006		273.6	0.869	0.915	0.003
	76.9	16.9886	28.8566		76.9	7.0042	7.03393		76.9	6.1811	6.10794		76.9	3.1919	3.31951		76.9	11.3103	13.8575		76.9	13.3971	12.9674		76.9	6.7641	7.13858		76.9	6.215	6.13652			273.8	1.397	1.447	0.012		273.8	0.862	0.913	0
	77	16.987	28.8564		77	7.0057	7.03381		77	6.1814	6.10784		77	3.1866	3.31948		77	11.3099	13.8575		77	13.3937	12.9673		77	6.7842	7.13854		77	6.2052	6.13647			274	1.394	1.445	0.006		274	0.863	0.914	0
	77.1	16.9884	28.8562		77.1	7.0059	7.0337		77.1	6.1758	6.10774		77.1	3.1891	3.31945		77.1	11.3096	13.8574		77.1	13.3915	12.9672		77.1	6.7897	7.13851		77.1	6.2065	6.13643			274.2	1.396	1.445	0.005		274.2	0.87	0.914	0.001
	77.2	16.9882	28.856		77.2	7.0007	7.03358		77.2	6.1675	6.10764		77.2	3.1827	3.31941		77.2	11.3122	13.8573		77.2	13.39	12.9671		77.2	6.7818	7.13848		77.2	6.199	6.13638			274.4	1.398	1.446	0.006		274.4	0.866	0.909	-0.001
	77.3	16.9866	28.8558		77.3	6.997	7.03346		77.3	6.152	6.10754		77.3	3.185	3.31938		77.3	11.3154	13.8572		77.3	13.3904	12.967		77.3	6.7927	7.13845		77.3	6.2118	6.13634			274.6	1.397	1.44	0.007		274.6	0.868	0.911	-0.002
	77.4	16.982	28.8556		77.4	6.9928	7.03335		77.4	6.141	6.10745		77.4	3.1874	3.31935		77.4	11.3139	13.8571		77.4	13.3833	12.9668		77.4	6.7798	7.13842		77.4	6.2003	6.13629			274.8	1.397	1.445	0.009		274.8	0.863	0.91	0.002
	77.5	16.9809	28.8554		77.5	6.9856	7.03323		77.5	6.1358	6.10735		77.5	3.187	3.31931		77.5	11.3107	13.857		77.5	13.3829	12.9667		77.5	6.7698	7.13839		77.5	6.2116	6.13625			275	1.396	1.447	0.006		275	0.866	0.912	0
	77.6	16.9792	28.8552		77.6	6.9858	7.03312		77.6	6.1336	6.10725		77.6	3.1867	3.31928		77.6	11.3025	13.8569		77.6	13.3824	12.9666		77.6	6.7744	7.13835		77.6	6.2164	6.1362			275.2	1.395	1.446	0.008		275.2	0.865	0.916	-0.001
	77.7	16.9754	28.855		77.7	6.9911	7.033		77.7	6.1308	6.10715		77.7	3.1903	3.31924		77.7	11.2971	13.8568		77.7	13.3877	12.9665		77.7	6.776	7.13832		77.7	6.2274	6.13615			275.4	1.398	1.438	0.007		275.4	0.864	0.912	0.001
	77.8	16.977	28.8548		77.8	6.9931	7.03288		77.8	6.1323	6.10705		77.8	3.1844	3.31921		77.8	11.2978	13.8567		77.8	13.3889	12.9664		77.8	6.7704	7.13829		77.8	6.2141	6.13611			275.6	1.397	1.442	0.008		275.6	0.869	0.913	0
	77.9	16.9753	28.8546		77.9	6.9929	7.03277		77.9	6.1308	6.10695		77.9	3.1892	3.31917		77.9	11.2984	13.8566		77.9	13.3908	12.9663		77.9	6.7535	7.13826		77.9	6.2074	6.13606			275.8	1.396	1.445	0.005		275.8	0.868	0.915	0.002
	78	16.9752	28.8544		78	6.9961	7.03265		78	6.1314	6.10685		78	3.1908	3.31914		78	11.2959	13.8565		78	13.3926	12.9661		78	6.7372	7.13823		78	6.1971	6.13602			276	1.399	1.442	0.009		276	0.868	0.915	-0.001
	78.1	16.9757	28.8542		78.1	6.9992	7.03253		78.1	6.1319	6.10676		78.1	3.1938	3.31911		78.1	11.296	13.8564		78.1	13.3967	12.966		78.1	6.7305	7.1382		78.1	6.1897	6.13597			276.2	1.393	1.444	0.011		276.2	0.868	0.914	0.002
	78.2	16.9783	28.854		78.2	6.9998	7.03242		78.2	6.1308	6.10666		78.2	3.1927	3.31907		78.2	11.2933	13.8563		78.2	13.3977	12.9659		78.2	6.732	7.13817		78.2	6.1773	6.13593			276.4	1.401	1.447	0.011		276.4	0.866	0.914	-0.002
	78.3	16.9806	28.8538		78.3	7.0013	7.0323		78.3	6.1287	6.10656		78.3	3.1896	3.31904		78.3	11.2884	13.8562		78.3	13.3986	12.9658		78.3	6.7296	7.13814		78.3	6.1711	6.13588			276.6	1.395	1.445	0.008		276.6	0.865	0.916	0
	78.4	16.9804	28.8536		78.4	6.9987	7.03218		78.4	6.1333	6.10646		78.4	3.1898	3.31901		78.4	11.2849	13.8561		78.4	13.4019	12.9657		78.4	6.7423	7.1381		78.4	6.1793	6.13584			276.8	1.396	1.447	0.009		276.8	0.872	0.917	-0.001
	78.5	16.9765	28.8534		78.5	7.0018	7.03207		78.5	6.1361	6.10636		78.5	3.1841	3.31897		78.5	11.285	13.856		78.5	13.4042	12.9656		78.5	6.7432	7.13807		78.5	6.1851	6.13579			277	1.397	1.445	0.009		277	0.866	0.913	-0.002
	78.6	16.9726	28.8532		78.6	7.0025	7.03195		78.6	6.1331	6.10626		78.6	3.1825	3.31894		78.6	11.2847	13.8559		78.6	13.4054	12.9655		78.6	6.7457	7.13804		78.6	6.1943	6.13574			277.2	1.391	1.442	0.006		277.2	0.867	0.914	-0.001
	78.7	16.9684	28.8529		78.7	6.9995	7.03183		78.7	6.1323	6.10616		78.7	3.1829	3.3189		78.7	11.2865	13.8558		78.7	13.4058	12.9653		78.7	6.7432	7.13801		78.7	6.1957	6.1357			277.4	1.393	1.447	0.014		277.4	0.87	0.919	0.003
	78.8	16.9601	28.8528		78.8	7.0001	7.03172		78.8	6.1301	6.10607		78.8	3.1802	3.31887		78.8	11.2867	13.8557		78.8	13.4073	12.9652		78.8	6.741	7.13798		78.8	6.1978	6.13565			277.6	1.394	1.447	0.008		277.6	0.869	0.918	0
	78.9	16.9594	28.8526		78.9	6.9977	7.0316		78.9	6.1334	6.10597		78.9	3.1769	3.31884		78.9	11.29	13.8556		78.9	13.4079	12.9651		78.9	6.7412	7.13795		78.9	6.1976	6.13561			277.8	1.396	1.445	0.007		277.8	0.869	0.915	0
	79	16.9589	28.8524		79	6.9988	7.03148		79	6.1288	6.10587		79	3.1762	3.3188		79	11.2926	13.8555		79	13.4121	12.965		79	6.7405	7.13791		79	6.1919	6.13556			278	1.4	1.441	0.009		278	0.867	0.912	-0.001
	79.1	16.9602	28.8522		79.1	7.0016	7.03137		79.1	6.1242	6.10577		79.1	3.1713	3.31877		79.1	11.2926	13.8554		79.1	13.4149	12.9649		79.1	6.7393	7.13788		79.1	6.1886	6.13552			278.2	1.392	1.442	0.008		278.2	0.867	0.914	0.003
	79.2	16.9575	28.8519		79.2	7.0039	7.03125		79.2	6.1244	6.10567		79.2	3.1664	3.31874		79.2	11.2934	13.8553		79.2	13.4144	12.9648		79.2	6.7391	7.13785		79.2	6.1887	6.13547			278.4	1.394	1.444	0.011		278.4	0.868	0.921	-0.004
	79.3	16.9571	28.8517		79.3	7.0037	7.03113		79.3	6.1244	6.10557		79.3	3.163	3.3187		79.3	11.294	13.8552		79.3	13.4136	12.9647		79.3	6.7358	7.13782		79.3	6.1866	6.13542			278.6	1.393	1.448	0.01		278.6	0.865	0.915	-0.001
	79.4	16.9537	28.8515		79.4	6.9999	7.03102		79.4	6.1209	6.10548		79.4	3.157	3.31867		79.4	11.2927	13.8552		79.4	13.4113	12.9645		79.4	6.7376	7.13779		79.4	6.1819	6.13538			278.8	1.399	1.44	0.011		278.8	0.866	0.917	0.002
	79.5	16.9561	28.8513		79.5	6.9968	7.0309		79.5	6.1208	6.10538		79.5	3.1541	3.31864		79.5	11.2897	13.8551		79.5	13.4127	12.9644		79.5	6.7368	7.13776		79.5	6.1776	6.13533			279	1.4	1.445	0.008		279	0.865	0.912	0.001
	79.6	16.9568	28.8511		79.6	6.9962	7.03078		79.6	6.1234	6.10528		79.6	3.1499	3.3186		79.6	11.2926	13.855		79.6	13.4074	12.9643		79.6	6.7329	7.13772		79.6	6.1784	6.13529			279.2	1.398	1.442	0.007		279.2	0.868	0.914	0
	79.7	16.9538	28.8509		79.7	6.9968	7.03067		79.7	6.1235	6.10518		79.7	3.1473	3.31857		79.7	11.2912	13.8549		79.7	13.4082	12.9642		79.7	6.7289	7.13769		79.7	6.1807	6.13524			279.4	1.394	1.444	0.008		279.4	0.868	0.918	-0.001
	79.8	16.953	28.8507		79.8	7.0029	7.03055		79.8	6.1211	6.10508		79.8	3.1438	3.31853		79.8	11.2918	13.8548		79.8	13.4066	12.9641		79.8	6.7304	7.13766		79.8	6.181	6.1352			279.6	1.393	1.443	0.012		279.6	0.868	0.92	-0.003
	79.9	16.9488	28.8505		79.9	7.0047	7.03043		79.9	6.1187	6.10498		79.9	3.1411	3.3185		79.9	11.2901	13.8547		79.9	13.4043	12.964		79.9	6.7338	7.13763		79.9	6.1774	6.13515			279.8	1.392	1.447	0.007		279.8	0.868	0.921	-0.005
	80	16.9464	28.8503		80	7.0059	7.03032		80	6.1187	6.10489		80	3.1406	3.31847		80	11.2895	13.8546		80	13.4051	12.9638		80	6.736	7.1376		80	6.1729	6.13511			280	1.397	1.447	0.006		280	0.867	0.915	-0.001
	80.1	16.9469	28.8501		80.1	7.0054	7.0302		80.1	6.1176	6.10479		80.1	3.1353	3.31843		80.1	11.2907	13.8545		80.1	13.4039	12.9637		80.1	6.7419	7.13757		80.1	6.1744	6.13506			280.2	1.399	1.445	0.007		280.2	0.868	0.917	-0.003
	80.2	16.943	28.8499		80.2	6.9949	7.03008		80.2	6.1147	6.10469		80.2	3.1343	3.3184		80.2	11.29	13.8544		80.2	13.4047	12.9636		80.2	6.7435	7.13754		80.2	6.1705	6.13501			280.4	1.395	1.444	0.011		280.4	0.87	0.914	-0.002
	80.3	16.9409	28.8497		80.3	6.9957	7.02997		80.3	6.1154	6.10459		80.3	3.1325	3.31836		80.3	11.2918	13.8543		80.3	13.4051	12.9635		80.3	6.7427	7.1375		80.3	6.1641	6.13497			280.6	1.397	1.445	0.008		280.6	0.867	0.916	0.001
	80.4	16.9379	28.8495		80.4	6.9944	7.02985		80.4	6.1145	6.10449		80.4	3.1329	3.31833		80.4	11.2926	13.8542		80.4	13.4077	12.9634		80.4	6.74	7.13747		80.4	6.1609	6.13492			280.8	1.394	1.441	0.004		280.8	0.872	0.92	-0.002
	80.5	16.9355	28.8493		80.5	6.9898	7.02973		80.5	6.113	6.10439		80.5	3.1252	3.3183		80.5	11.2939	13.8541		80.5	13.4044	12.9633		80.5	6.7377	7.13744		80.5	6.164	6.13488			281	1.396	1.446	0.007		281	0.868	0.921	-0.002
	80.6	16.9374	28.8491		80.6	6.9871	7.02962		80.6	6.1088	6.10429		80.6	3.1202	3.31826		80.6	11.2906	13.854		80.6	13.4073	12.9632		80.6	6.7425	7.13741		80.6	6.1612	6.13483			281.2	1.393	1.446	0.008		281.2	0.868	0.914	-0.001
	80.7	16.9359	28.8489		80.7	6.9855	7.0295		80.7	6.106	6.1042		80.7	3.1182	3.31823		80.7	11.289	13.8539		80.7	13.4016	12.963		80.7	6.7447	7.13738		80.7	6.1611	6.13478			281.4	1.396	1.444	0.008		281.4	0.868	0.917	0.003
	80.8	16.9366	28.8487		80.8	6.9835	7.02939		80.8	6.1074	6.1041		80.8	3.1185	3.31819		80.8	11.287	13.8538		80.8	13.3984	12.9629		80.8	6.744	7.13735		80.8	6.1575	6.13474			281.6	1.396	1.447	0.008		281.6	0.867	0.917	-0.002
	80.9	16.9341	28.8485		80.9	6.9796	7.02927		80.9	6.1053	6.104		80.9	3.1146	3.31816		80.9	11.2859	13.8537		80.9	13.398	12.9628		80.9	6.7446	7.13732		80.9	6.156	6.13469			281.8	1.4	1.445	0.007		281.8	0.868	0.92	0.002
	81	16.9336	28.8483		81	6.9774	7.02915		81	6.1034	6.1039		81	3.1129	3.31813		81	11.2845	13.8536		81	13.3983	12.9627		81	6.7444	7.13729		81	6.1536	6.13465			282	1.392	1.447	0.01		282	0.872	0.919	0
	81.1	16.9304	28.8481		81.1	6.9759	7.02904		81.1	6.1014	6.1038		81.1	3.1071	3.31809		81.1	11.2787	13.8535		81.1	13.3949	12.9626		81.1	6.7447	7.13725		81.1	6.1523	6.1346			282.2	1.398	1.442	0.01		282.2	0.869	0.922	0
	81.2	16.9306	28.8479		81.2	6.9761	7.02892		81.2	6.1037	6.1037		81.2	3.103	3.31806		81.2	11.2809	13.8534		81.2	13.3945	12.9625		81.2	6.7459	7.13722		81.2	6.1496	6.13456			282.4	1.396	1.446	0.007		282.4	0.866	0.92	-0.003
	81.3	16.9279	28.8477		81.3	6.9753	7.0288		81.3	6.1034	6.1036		81.3	3.1015	3.31803		81.3	11.2785	13.8533		81.3	13.3857	12.9624		81.3	6.7452	7.13719		81.3	6.1508	6.13451			282.6	1.397	1.447	0.003		282.6	0.872	0.916	0.001
	81.4	16.9212	28.8475		81.4	6.9721	7.02869		81.4	6.102	6.10351		81.4	3.1008	3.31799		81.4	11.2785	13.8532		81.4	13.3813	12.9622		81.4	6.7483	7.13716		81.4	6.1475	6.13447			282.8	1.392	1.444	0.01		282.8	0.871	0.915	-0.003
	81.5	16.9188	28.8473		81.5	6.969	7.02857		81.5	6.0989	6.10341		81.5	3.1026	3.31796		81.5	11.2778	13.8531		81.5	13.3782	12.9621		81.5	6.7497	7.13713		81.5	6.1423	6.13442			283	1.394	1.444	0.007		283	0.87	0.92	-0.001
	81.6	16.9129	28.8471		81.6	6.9731	7.02845		81.6	6.097	6.10331		81.6	3.0995	3.31792		81.6	11.2784	13.853		81.6	13.3788	12.962		81.6	6.7535	7.1371		81.6	6.1395	6.13438			283.2	1.395	1.445	0.011		283.2	0.875	0.92	0.001
	81.7	16.9091	28.8469		81.7	6.9732	7.02834		81.7	6.0953	6.10321		81.7	3.1001	3.31789		81.7	11.2805	13.8529		81.7	13.3769	12.9619		81.7	6.7541	7.13706		81.7	6.1441	6.13433			283.4	1.395	1.447	0.005		283.4	0.87	0.917	0.002
	81.8	16.9043	28.8467		81.8	6.9684	7.02822		81.8	6.0933	6.10311		81.8	3.0998	3.31786		81.8	11.2812	13.8529		81.8	13.3784	12.9618		81.8	6.752	7.13703		81.8	6.1482	6.13428			283.6	1.394	1.444	0.008		283.6	0.872	0.918	0.001
	81.9	16.8988	28.8465		81.9	6.9684	7.0281		81.9	6.0927	6.10301		81.9	3.0998	3.31782		81.9	11.2787	13.8528		81.9	13.3787	12.9617		81.9	6.7527	7.137		81.9	6.1479	6.13424			283.8	1.396	1.442	0.007		283.8	0.871	0.922	-0.002
	82	16.89	28.8463		82	6.9675	7.02799		82	6.0933	6.10292		82	3.0974	3.31779		82	11.2789	13.8527		82	13.3775	12.9615		82	6.7526	7.13697		82	6.1442	6.13419			284	1.39	1.443	0.009		284	0.873	0.919	-0.004
	82.1	16.8866	28.8461		82.1	6.9632	7.02787		82.1	6.0913	6.10282		82.1	3.0931	3.31776		82.1	11.2806	13.8526		82.1	13.3749	12.9614		82.1	6.7508	7.13694		82.1	6.1446	6.13415			284.2	1.396	1.442	0.005		284.2	0.875	0.92	-0.002
	82.2	16.8833	28.8459		82.2	6.962	7.02775		82.2	6.0889	6.10272		82.2	3.092	3.31772		82.2	11.2793	13.8525		82.2	13.3757	12.9613		82.2	6.7518	7.13691		82.2	6.1475	6.1341			284.4	1.395	1.444	0.008		284.4	0.873	0.922	-0.002
	82.3	16.8842	28.8457		82.3	6.9629	7.02764		82.3	6.0897	6.10262		82.3	3.0904	3.31769		82.3	11.2787	13.8524		82.3	13.3704	12.9612		82.3	6.7554	7.13688		82.3	6.1458	6.13406			284.6	1.393	1.443	0.005		284.6	0.875	0.922	-0.001
	82.4	16.8821	28.8455		82.4	6.9608	7.02752		82.4	6.0918	6.10252		82.4	3.0886	3.31765		82.4	11.2781	13.8523		82.4	13.3689	12.9611		82.4	6.7555	7.13684		82.4	6.1512	6.13401			284.8	1.398	1.445	0.007		284.8	0.871	0.923	0.002
	82.5	16.8799	28.8453		82.5	6.955	7.0274		82.5	6.092	6.10242		82.5	3.0896	3.31762		82.5	11.2824	13.8522		82.5	13.3715	12.961		82.5	6.7523	7.13681		82.5	6.1524	6.13396			285	1.398	1.445	0.005		285	0.87	0.925	-0.001
	82.6	16.8819	28.8451		82.6	6.9565	7.02729		82.6	6.0918	6.10233		82.6	3.0861	3.31759		82.6	11.2848	13.8521		82.6	13.3757	12.9609		82.6	6.7501	7.13678		82.6	6.1536	6.13392			285.2	1.393	1.443	0.01		285.2	0.87	0.926	-0.001
	82.7	16.883	28.8449		82.7	6.9581	7.02717		82.7	6.089	6.10223		82.7	3.0781	3.31755		82.7	11.2844	13.852		82.7	13.3749	12.9607		82.7	6.7501	7.13675		82.7	6.1552	6.13387			285.4	1.397	1.441	0.009		285.4	0.871	0.923	-0.001
	82.8	16.8822	28.8447		82.8	6.9559	7.02705		82.8	6.0907	6.10213		82.8	3.0749	3.31752		82.8	11.2826	13.8519		82.8	13.3729	12.9606		82.8	6.7523	7.13672		82.8	6.159	6.13383			285.6	1.395	1.447	0.009		285.6	0.87	0.924	-0.003
	82.9	16.8811	28.8445		82.9	6.9544	7.02694		82.9	6.0899	6.10203		82.9	3.0747	3.31749		82.9	11.2851	13.8518		82.9	13.3737	12.9605		82.9	6.7533	7.13669		82.9	6.1583	6.13378			285.8	1.396	1.441	0.007		285.8	0.868	0.922	0
	83	16.8807	28.8443		83	6.9545	7.02682		83	6.0882	6.10193		83	3.0692	3.31745		83	11.2886	13.8517		83	13.3736	12.9604		83	6.7536	7.13666		83	6.1572	6.13374			286	1.394	1.443	0.008		286	0.869	0.923	0
	83.1	16.8782	28.8441		83.1	6.9511	7.0267		83.1	6.0804	6.10183		83.1	3.0598	3.31742		83.1	11.2874	13.8516		83.1	13.3735	12.9603		83.1	6.76	7.13662		83.1	6.1597	6.13369			286.2	1.392	1.445	0.007		286.2	0.874	0.918	0.002
	83.2	16.8742	28.8439		83.2	6.9466	7.02659		83.2	6.0874	6.10173		83.2	3.0541	3.31738		83.2	11.2884	13.8515		83.2	13.3695	12.9602		83.2	6.7624	7.13659		83.2	6.1582	6.13364			286.4	1.396	1.446	0.012		286.4	0.873	0.917	-0.004
	83.3	16.8744	28.8437		83.3	6.9493	7.02647		83.3	6.0882	6.10164		83.3	3.0543	3.31735		83.3	11.2909	13.8514		83.3	13.3671	12.9601		83.3	6.7633	7.13656		83.3	6.1598	6.1336			286.6	1.398	1.445	0.008		286.6	0.87	0.924	-0.001
	83.4	16.8727	28.8435		83.4	6.9509	7.02636		83.4	6.0857	6.10154		83.4	3.0541	3.31732		83.4	11.2919	13.8513		83.4	13.3656	12.9599		83.4	6.7658	7.13653		83.4	6.1636	6.13355			286.8	1.396	1.442	0.012		286.8	0.869	0.923	-0.002
	83.5	16.8728	28.8433		83.5	6.9545	7.02624		83.5	6.0858	6.10144		83.5	3.0584	3.31728		83.5	11.2937	13.8512		83.5	13.363	12.9598		83.5	6.771	7.1365		83.5	6.1626	6.13351			287	1.394	1.446	0.004		287	0.87	0.92	0
	83.6	16.8736	28.8431		83.6	6.9575	7.02612		83.6	6.0809	6.10134		83.6	3.0578	3.31725		83.6	11.2979	13.8511		83.6	13.3592	12.9597		83.6	6.7714	7.13647		83.6	6.1569	6.13346			287.2	1.396	1.439	0.007		287.2	0.88	0.921	0.002
	83.7	16.8729	28.8428		83.7	6.9519	7.02601		83.7	6.0822	6.10124		83.7	3.0571	3.31722		83.7	11.3009	13.851		83.7	13.3586	12.9596		83.7	6.7725	7.13643		83.7	6.1577	6.13342			287.4	1.392	1.442	0.004		287.4	0.874	0.921	-0.002
	83.8	16.8738	28.8426		83.8	6.9508	7.02589		83.8	6.0832	6.10114		83.8	3.0581	3.31718		83.8	11.3019	13.8509		83.8	13.3547	12.9595		83.8	6.7738	7.1364		83.8	6.1561	6.13337			287.6	1.39	1.445	0.009		287.6	0.874	0.921	0.004
	83.9	16.8721	28.8424		83.9	6.9519	7.02577		83.9	6.0824	6.10105		83.9	3.0591	3.31715		83.9	11.3025	13.8508		83.9	13.3563	12.9594		83.9	6.7753	7.13637		83.9	6.1494	6.13333			287.8	1.393	1.445	0.009		287.8	0.873	0.924	0.004
	84	16.8682	28.8422		84	6.9521	7.02566		84	6.0831	6.10095		84	3.0488	3.31711		84	11.3012	13.8507		84	13.3552	12.9592		84	6.7755	7.13634		84	6.1474	6.13328			288	1.398	1.441	0.009		288	0.873	0.921	0
	84.1	16.8701	28.842		84.1	6.9532	7.02554		84.1	6.0821	6.10085		84.1	3.0429	3.31708		84.1	11.3017	13.8506		84.1	13.3488	12.9591		84.1	6.7777	7.13631		84.1	6.1446	6.13323			288.2	1.396	1.445	0.007		288.2	0.873	0.919	0.001
	84.2	16.874	28.8418		84.2	6.9498	7.02542		84.2	6.0802	6.10075		84.2	3.0394	3.31705		84.2	11.2998	13.8506		84.2	13.3478	12.959		84.2	6.7748	7.13628		84.2	6.1431	6.13319			288.4	1.394	1.445	0.011		288.4	0.871	0.919	-0.002
	84.3	16.8786	28.8416		84.3	6.9474	7.02531		84.3	6.0794	6.10065		84.3	3.0378	3.31701		84.3	11.3026	13.8505		84.3	13.3495	12.9589		84.3	6.7759	7.13625		84.3	6.1433	6.13314			288.6	1.396	1.442	0.008		288.6	0.875	0.922	0
	84.4	16.8769	28.8414		84.4	6.9481	7.02519		84.4	6.0822	6.10055		84.4	3.0353	3.31698		84.4	11.3043	13.8504		84.4	13.3471	12.9588		84.4	6.773	7.13621		84.4	6.144	6.1331			288.8	1.394	1.444	0.009		288.8	0.874	0.923	0.001
	84.5	16.8778	28.8412		84.5	6.9466	7.02507		84.5	6.0805	6.10046		84.5	3.0354	3.31695		84.5	11.3042	13.8503		84.5	13.3431	12.9587		84.5	6.7711	7.13618		84.5	6.1418	6.13305			289	1.394	1.446	0.011		289	0.873	0.924	-0.002
	84.6	16.8816	28.841		84.6	6.9448	7.02496		84.6	6.0769	6.10036		84.6	3.0367	3.31691		84.6	11.3048	13.8502		84.6	13.3405	12.9586		84.6	6.7646	7.13615		84.6	6.1406	6.133			289.2	1.394	1.446	0.01		289.2	0.874	0.923	-0.002
	84.7	16.8855	28.8408		84.7	6.943	7.02484		84.7	6.0744	6.10026		84.7	3.0377	3.31688		84.7	11.3057	13.8501		84.7	13.3399	12.9584		84.7	6.7611	7.13612		84.7	6.1426	6.13296			289.4	1.393	1.445	0.006		289.4	0.875	0.926	0
	84.8	16.8849	28.8406		84.8	6.9405	7.02473		84.8	6.0721	6.10016		84.8	3.0351	3.31684		84.8	11.3085	13.85		84.8	13.3429	12.9583		84.8	6.7659	7.13609		84.8	6.142	6.13291			289.6	1.394	1.444	0.005		289.6	0.871	0.926	-0.003
	84.9	16.8944	28.8404		84.9	6.9363	7.02461		84.9	6.0729	6.10006		84.9	3.0353	3.31681		84.9	11.3125	13.8499		84.9	13.3396	12.9582		84.9	6.7668	7.13606		84.9	6.1484	6.13287			289.8	1.392	1.441	0.009		289.8	0.879	0.92	0
	85	16.8926	28.8402		85	6.9392	7.02449		85	6.0764	6.09996		85	3.0385	3.31678		85	11.316	13.8498		85	13.3417	12.9581		85	6.7667	7.13603		85	6.1485	6.13282			290	1.394	1.445	0.004		290	0.875	0.926	-0.005
	85.1	16.8906	28.84		85.1	6.9404	7.02438		85.1	6.0802	6.09987		85.1	3.0385	3.31674		85.1	11.3197	13.8497		85.1	13.3407	12.958		85.1	6.7669	7.136		85.1	6.1535	6.13278			290.2	1.392	1.449	0.007		290.2	0.879	0.923	0
	85.2	16.8805	28.8398		85.2	6.9331	7.02426		85.2	6.0799	6.09977		85.2	3.0295	3.31671		85.2	11.3153	13.8496		85.2	13.3367	12.9579		85.2	6.7693	7.13596		85.2	6.1546	6.13273			290.4	1.395	1.441	0.008		290.4	0.877	0.928	-0.003
	85.3	16.8725	28.8396		85.3	6.9299	7.02414		85.3	6.0726	6.09967		85.3	3.0301	3.31668		85.3	11.3147	13.8495		85.3	13.3344	12.9578		85.3	6.7732	7.13593		85.3	6.1459	6.13269			290.6	1.395	1.443	0.007		290.6	0.875	0.925	0.002
	85.4	16.8691	28.8394		85.4	6.9256	7.02403		85.4	6.0741	6.09957		85.4	3.0318	3.31664		85.4	11.3166	13.8494		85.4	13.3359	12.9576		85.4	6.7707	7.1359		85.4	6.1431	6.13264			290.8	1.398	1.445	0.009		290.8	0.878	0.929	0
	85.5	16.872	28.8392		85.5	6.9256	7.02391		85.5	6.0727	6.09947		85.5	3.0372	3.31661		85.5	11.3199	13.8493		85.5	13.3409	12.9575		85.5	6.7716	7.13587		85.5	6.1387	6.1326			291	1.395	1.44	0.007		291	0.872	0.926	-0.001
	85.6	16.8768	28.839		85.6	6.92	7.02379		85.6	6.0701	6.09937		85.6	3.0388	3.31657		85.6	11.3257	13.8492		85.6	13.3452	12.9574		85.6	6.7759	7.13584		85.6	6.1421	6.13255			291.2	1.396	1.443	0.005		291.2	0.874	0.927	0.002
	85.7	16.8793	28.8388		85.7	6.9156	7.02368		85.7	6.0716	6.09927		85.7	3.0444	3.31654		85.7	11.3274	13.8491		85.7	13.3521	12.9573		85.7	6.7709	7.13581		85.7	6.1488	6.1325			291.4	1.398	1.445	0.006		291.4	0.869	0.925	-0.003
	85.8	16.8913	28.8386		85.8	6.913	7.02356		85.8	6.0697	6.09918		85.8	3.0456	3.31651		85.8	11.3261	13.849		85.8	13.3573	12.9572		85.8	6.7758	7.13577		85.8	6.1468	6.13246			291.6	1.393	1.45	0.008		291.6	0.873	0.924	0.001
	85.9	16.901	28.8384		85.9	6.9013	7.02344		85.9	6.0697	6.09908		85.9	3.0494	3.31647		85.9	11.3244	13.8489		85.9	13.3621	12.9571		85.9	6.7811	7.13574		85.9	6.1516	6.13241			291.8	1.397	1.445	0.011		291.8	0.878	0.93	-0.001
	86	16.9129	28.8382		86	6.8925	7.02333		86	6.0608	6.09898		86	3.0569	3.31644		86	11.3219	13.8488		86	13.3711	12.9569		86	6.7787	7.13571		86	6.1587	6.13237			292	1.397	1.445	0.005		292	0.878	0.927	-0.003
	86.1	16.9196	28.838		86.1	6.896	7.02321		86.1	6.0653	6.09888		86.1	3.0532	3.3164		86.1	11.3358	13.8487		86.1	13.3745	12.9568		86.1	6.7805	7.13568		86.1	6.1602	6.13232			292.2	1.395	1.444	0.006		292.2	0.876	0.927	-0.003
	86.2	16.9151	28.8378		86.2	6.9008	7.02309		86.2	6.0644	6.09878		86.2	3.0558	3.31637		86.2	11.339	13.8486		86.2	13.3737	12.9567		86.2	6.781	7.13565		86.2	6.1624	6.13227			292.4	1.395	1.445	0.007		292.4	0.88	0.924	-0.003
	86.3	16.9126	28.8376		86.3	6.9017	7.02298		86.3	6.0668	6.09868		86.3	3.0545	3.31634		86.3	11.3427	13.8485		86.3	13.3728	12.9566		86.3	6.7766	7.13562		86.3	6.161	6.13223			292.6	1.396	1.446	0.007		292.6	0.877	0.922	-0.003
	86.4	16.9169	28.8374		86.4	6.8964	7.02286		86.4	6.0639	6.09859		86.4	3.0563	3.3163		86.4	11.3392	13.8484		86.4	13.364	12.9565		86.4	6.765	7.13559		86.4	6.1682	6.13218			292.8	1.396	1.442	0.007		292.8	0.872	0.929	0
	86.5	16.9253	28.8372		86.5	6.8925	7.02274		86.5	6.0625	6.09849		86.5	3.0558	3.31627		86.5	11.3424	13.8483		86.5	13.3548	12.9564		86.5	6.7596	7.13555		86.5	6.1723	6.13214			293	1.396	1.442	0.006		293	0.875	0.928	0
	86.6	16.9328	28.837		86.6	6.8919	7.02263		86.6	6.0631	6.09839		86.6	3.0518	3.31624		86.6	11.3441	13.8483		86.6	13.3483	12.9563		86.6	6.7521	7.13552		86.6	6.1778	6.13209			293.2	1.391	1.442	0.008		293.2	0.876	0.923	0
	86.7	16.9415	28.8368		86.7	6.8989	7.02251		86.7	6.0736	6.09829		86.7	3.0492	3.3162		86.7	11.3473	13.8482		86.7	13.3425	12.9561		86.7	6.7557	7.13549		86.7	6.1791	6.13205			293.4	1.394	1.448	0.009		293.4	0.876	0.925	-0.003
	86.8	16.9477	28.8366		86.8	6.899	7.0224		86.8	6.0837	6.09819		86.8	3.0491	3.31617		86.8	11.3482	13.8481		86.8	13.3431	12.956		86.8	6.7636	7.13546		86.8	6.1807	6.132			293.6	1.392	1.445	0.007		293.6	0.877	0.922	-0.002
	86.9	16.9532	28.8364		86.9	6.9023	7.02228		86.9	6.0926	6.09809		86.9	3.0468	3.31613		86.9	11.3509	13.848		86.9	13.332	12.9559		86.9	6.759	7.13543		86.9	6.1872	6.13196			293.8	1.396	1.445	0.008		293.8	0.877	0.927	-0.003
	87	16.9497	28.8362		87	6.9075	7.02216		87	6.0991	6.098		87	3.0336	3.3161		87	11.3519	13.8479		87	13.3261	12.9558		87	6.7554	7.1354		87	6.1887	6.13191			294	1.399	1.443	0.006		294	0.874	0.924	0
	87.1	16.9542	28.836		87.1	6.9188	7.02205		87.1	6.1064	6.0979		87.1	3.0222	3.31607		87.1	11.3511	13.8478		87.1	13.3213	12.9557		87.1	6.7545	7.13537		87.1	6.1865	6.13187			294.2	1.396	1.447	0.008		294.2	0.875	0.93	-0.001
	87.2	16.9618	28.8358		87.2	6.924	7.02193		87.2	6.1111	6.0978		87.2	3.0154	3.31603		87.2	11.345	13.8477		87.2	13.3245	12.9556		87.2	6.7506	7.13533		87.2	6.1898	6.13182			294.4	1.395	1.443	0.007		294.4	0.874	0.929	0
	87.3	16.9692	28.8356		87.3	6.9254	7.02181		87.3	6.1124	6.0977		87.3	3.0041	3.316		87.3	11.3491	13.8476		87.3	13.3262	12.9555		87.3	6.748	7.1353		87.3	6.182	6.13177			294.6	1.394	1.441	0.003		294.6	0.871	0.927	-0.006
	87.4	16.9686	28.8354		87.4	6.9253	7.0217		87.4	6.1077	6.0976		87.4	2.9931	3.31596		87.4	11.3554	13.8475		87.4	13.3269	12.9553		87.4	6.7414	7.13527		87.4	6.1767	6.13173			294.8	1.402	1.441	0.006		294.8	0.876	0.923	0.001
	87.5	16.959	28.8352		87.5	6.9231	7.02158		87.5	6.1013	6.0975		87.5	2.9809	3.31593		87.5	11.3559	13.8474		87.5	13.3249	12.9552		87.5	6.7266	7.13524		87.5	6.1685	6.13168			295	1.397	1.446	0.008		295	0.876	0.929	0
	87.6	16.9426	28.835		87.6	6.9199	7.02146		87.6	6.1025	6.09741		87.6	2.9757	3.3159		87.6	11.3447	13.8473		87.6	13.3262	12.9551		87.6	6.7107	7.13521		87.6	6.1618	6.13164			295.2	1.393	1.444	0.006		295.2	0.875	0.928	-0.004
	87.7	16.9397	28.8348		87.7	6.9204	7.02135		87.7	6.1081	6.09731		87.7	2.9704	3.31586		87.7	11.3244	13.8472		87.7	13.3262	12.955		87.7	6.7003	7.13518		87.7	6.1468	6.13159			295.4	1.395	1.445	0.008		295.4	0.877	0.923	0
	87.8	16.9285	28.8346		87.8	6.9173	7.02123		87.8	6.1042	6.09721		87.8	2.965	3.31583		87.8	11.3187	13.8471		87.8	13.3234	12.9549		87.8	6.6944	7.13514		87.8	6.138	6.13155			295.6	1.398	1.443	0.01		295.6	0.879	0.924	0.003
	87.9	16.9226	28.8344		87.9	6.9169	7.02111		87.9	6.1021	6.09711		87.9	2.9754	3.3158		87.9	11.315	13.847		87.9	13.3233	12.9548		87.9	6.6965	7.13511		87.9	6.1363	6.1315			295.8	1.397	1.444	0.008		295.8	0.875	0.927	-0.002
	88	16.9211	28.8342		88	6.9157	7.021		88	6.104	6.09701		88	2.9798	3.31576		88	11.3111	13.8469		88	13.3248	12.9547		88	6.6878	7.13508		88	6.1308	6.13145			296	1.396	1.444	0.007		296	0.878	0.926	0
	88.1	16.9212	28.834		88.1	6.9154	7.02088		88.1	6.1046	6.09691		88.1	2.9835	3.31573		88.1	11.3097	13.8468		88.1	13.3187	12.9545		88.1	6.6851	7.13505		88.1	6.1262	6.13141			296.2	1.393	1.444	0.011		296.2	0.88	0.931	-0.003
	88.2	16.9229	28.8338		88.2	6.9199	7.02077		88.2	6.1045	6.09682		88.2	2.9875	3.31569		88.2	11.3058	13.8467		88.2	13.3071	12.9544		88.2	6.6727	7.13502		88.2	6.1362	6.13136			296.4	1.396	1.442	0.007		296.4	0.876	0.929	-0.004
	88.3	16.9237	28.8336		88.3	6.921	7.02065		88.3	6.108	6.09672		88.3	2.9857	3.31566		88.3	11.3079	13.8466		88.3	13.296	12.9543		88.3	6.669	7.13499		88.3	6.1336	6.13132			296.6	1.395	1.444	0.003		296.6	0.883	0.928	-0.002
	88.4	16.9174	28.8334		88.4	6.9288	7.02053		88.4	6.1076	6.09662		88.4	2.9855	3.31563		88.4	11.3163	13.8465		88.4	13.2816	12.9542		88.4	6.6631	7.13496		88.4	6.1313	6.13127			296.8	1.397	1.44	0.008		296.8	0.881	0.926	-0.003
	88.5	16.9173	28.8331		88.5	6.9351	7.02042		88.5	6.1059	6.09652		88.5	2.9817	3.31559		88.5	11.3109	13.8464		88.5	13.273	12.9541		88.5	6.6617	7.13492		88.5	6.128	6.13123			297	1.392	1.445	0.004		297	0.882	0.926	-0.002
	88.6	16.9178	28.833		88.6	6.9342	7.0203		88.6	6.1092	6.09642		88.6	2.9824	3.31556		88.6	11.3119	13.8463		88.6	13.2627	12.954		88.6	6.6559	7.13489		88.6	6.1247	6.13118			297.2	1.398	1.447	0.002		297.2	0.877	0.928	-0.002
	88.7	16.912	28.8328		88.7	6.9355	7.02018		88.7	6.1107	6.09632		88.7	2.9725	3.31553		88.7	11.3072	13.8462		88.7	13.2578	12.9538		88.7	6.6567	7.13486		88.7	6.1235	6.13113			297.4	1.394	1.444	0.005		297.4	0.878	0.932	-0.003
	88.8	16.9091	28.8326		88.8	6.94	7.02007		88.8	6.1127	6.09623		88.8	2.9672	3.31549		88.8	11.3064	13.8461		88.8	13.2549	12.9537		88.8	6.6589	7.13483		88.8	6.1189	6.13109			297.6	1.395	1.443	0.011		297.6	0.876	0.925	-0.003
	88.9	16.9026	28.8324		88.9	6.9451	7.01995		88.9	6.1174	6.09613		88.9	2.9581	3.31546		88.9	11.2984	13.8461		88.9	13.2582	12.9536		88.9	6.6749	7.1348		88.9	6.1161	6.13104			297.8	1.396	1.447	0.009		297.8	0.879	0.93	0.001
	89	16.9012	28.8321		89	6.9486	7.01983		89	6.1219	6.09603		89	2.9472	3.31542		89	11.2877	13.846		89	13.2557	12.9535		89	6.6899	7.13477		89	6.1071	6.131			298	1.396	1.442	0.002		298	0.88	0.931	0
	89.1	16.8983	28.8319		89.1	6.9454	7.01972		89.1	6.1258	6.09593		89.1	2.9334	3.31539		89.1	11.2782	13.8459		89.1	13.2481	12.9534		89.1	6.6962	7.13474		89.1	6.0998	6.13095			298.2	1.392	1.443	0.008		298.2	0.879	0.927	0.001
	89.2	16.8911	28.8317		89.2	6.9434	7.0196		89.2	6.1252	6.09583		89.2	2.9194	3.31536		89.2	11.271	13.8458		89.2	13.2307	12.9533		89.2	6.6858	7.13471		89.2	6.1016	6.13091			298.4	1.395	1.446	0.01		298.4	0.878	0.929	0
	89.3	16.8855	28.8315		89.3	6.9454	7.01949		89.3	6.1258	6.09573		89.3	2.9033	3.31532		89.3	11.2758	13.8457		89.3	13.2288	12.9532		89.3	6.6666	7.13467		89.3	6.1061	6.13086			298.6	1.396	1.442	0.008		298.6	0.877	0.93	0.002
	89.4	16.8824	28.8313		89.4	6.9456	7.01937		89.4	6.1288	6.09564		89.4	2.8924	3.31529		89.4	11.2714	13.8456		89.4	13.2269	12.953		89.4	6.6451	7.13464		89.4	6.1055	6.13082			298.8	1.393	1.445	0.008		298.8	0.879	0.928	0
	89.5	16.8824	28.8311		89.5	6.9526	7.01925		89.5	6.1348	6.09554		89.5	2.8765	3.31526		89.5	11.265	13.8455		89.5	13.2164	12.9529		89.5	6.6139	7.13461		89.5	6.0985	6.13077			299	1.396	1.445	0.006		299	0.88	0.931	-0.002
	89.6	16.8777	28.8309		89.6	6.955	7.01914		89.6	6.1357	6.09544		89.6	2.8615	3.31522		89.6	11.2639	13.8454		89.6	13.2022	12.9528		89.6	6.6075	7.13458		89.6	6.0967	6.13072			299.2	1.398	1.443	0.007		299.2	0.879	0.928	-0.001
	89.7	16.8741	28.8307		89.7	6.9587	7.01902		89.7	6.1413	6.09534		89.7	2.8446	3.31519		89.7	11.2671	13.8453		89.7	13.1929	12.9527		89.7	6.603	7.13455		89.7	6.0938	6.13068			299.4	1.394	1.447	0.004		299.4	0.88	0.933	-0.003
	89.8	16.8702	28.8305		89.8	6.9603	7.0189		89.8	6.1457	6.09524		89.8	2.8219	3.31515		89.8	11.2629	13.8452		89.8	13.1861	12.9526		89.8	6.6191	7.13452		89.8	6.085	6.13063			299.6	1.396	1.445	0.009		299.6	0.88	0.929	-0.002
	89.9	16.8674	28.8303		89.9	6.9606	7.01879		89.9	6.1503	6.09514		89.9	2.8071	3.31512		89.9	11.2579	13.8451		89.9	13.183	12.9525		89.9	6.6331	7.13448		89.9	6.0819	6.13059			299.8	1.397	1.444	0.005		299.8	0.877	0.93	0.003
	90	16.8525	28.8301		90	6.9647	7.01867		90	6.1485	6.09505		90	2.7883	3.31509		90	11.2473	13.845		90	13.1794	12.9523		90	6.6473	7.13445		90	6.0823	6.13054			300	1.397	1.445	0.012		300	0.88	0.932	-0.001
	90.1	16.8359	28.8299		90.1	6.97	7.01856		90.1	6.1456	6.09495		90.1	2.7788	3.31505		90.1	11.2364	13.8449		90.1	13.1711	12.9522		90.1	6.6538	7.13442		90.1	6.0776	6.1305			300.2	1.397	1.442	0.005		300.2	0.878	0.928	-0.005
	90.2	16.8243	28.8297		90.2	6.9706	7.01844		90.2	6.1343	6.09485		90.2	2.7664	3.31502		90.2	11.2271	13.8448		90.2	13.1665	12.9521		90.2	6.6493	7.13439		90.2	6.0709	6.13045			300.4	1.396	1.439	0.003		300.4	0.877	0.928	-0.001
	90.3	16.8161	28.8295		90.3	6.9616	7.01832		90.3	6.1244	6.09475		90.3	2.7602	3.31499		90.3	11.2215	13.8447		90.3	13.1655	12.952		90.3	6.6439	7.13436		90.3	6.065	6.1304			300.6	1.396	1.442	0.007		300.6	0.881	0.931	-0.002
	90.4	16.8019	28.8293		90.4	6.9515	7.01821		90.4	6.1112	6.09465		90.4	2.7548	3.31495		90.4	11.2208	13.8446		90.4	13.1617	12.9519		90.4	6.6282	7.13433		90.4	6.0536	6.13036			300.8	1.393	1.444	0.008		300.8	0.881	0.928	0
	90.5	16.8034	28.8291		90.5	6.9449	7.01809		90.5	6.0996	6.09455		90.5	2.7639	3.31492		90.5	11.2185	13.8445		90.5	13.1572	12.9518		90.5	6.62	7.1343		90.5	6.0561	6.13031			301	1.399	1.443	0.007		301	0.877	0.929	0.004
	90.6	16.8042	28.8289		90.6	6.9323	7.01797		90.6	6.0893	6.09446		90.6	2.7659	3.31488		90.6	11.2239	13.8444		90.6	13.1567	12.9517		90.6	6.6141	7.13427		90.6	6.046	6.13027			301.2	1.395	1.444	0.008		301.2	0.878	0.93	0.002
	90.7	16.805	28.8287		90.7	6.9327	7.01786		90.7	6.0765	6.09436		90.7	2.7786	3.31485		90.7	11.2112	13.8443		90.7	13.1574	12.9515		90.7	6.616	7.13423		90.7	6.0373	6.13022			301.4	1.397	1.443	0.009		301.4	0.878	0.934	-0.001
	90.8	16.8059	28.8285		90.8	6.9192	7.01774		90.8	6.0733	6.09426		90.8	2.785	3.31482		90.8	11.2113	13.8442		90.8	13.1601	12.9514		90.8	6.6162	7.1342		90.8	6.0342	6.13018			301.6	1.399	1.444	0.006		301.6	0.879	0.93	0
	90.9	16.8008	28.8283		90.9	6.9166	7.01762		90.9	6.0615	6.09416		90.9	2.7955	3.31478		90.9	11.2175	13.8441		90.9	13.155	12.9513		90.9	6.6329	7.13417		90.9	6.0178	6.13013			301.8	1.397	1.445	0.006		301.8	0.879	0.931	-0.001
	91	16.8076	28.8281		91	6.8997	7.01751		91	6.0529	6.09406		91	2.7955	3.31475		91	11.211	13.844		91	13.1645	12.9512		91	6.6367	7.13414		91	6.024	6.13009			302	1.397	1.441	0.004		302	0.88	0.93	-0.001
	91.1	16.8151	28.8279		91.1	6.895	7.01739		91.1	6.0438	6.09396		91.1	2.786	3.31472		91.1	11.219	13.8439		91.1	13.169	12.9511		91.1	6.6348	7.13411		91.1	6.0248	6.13004			302.2	1.399	1.44	0.007		302.2	0.884	0.931	0
	91.2	16.8151	28.8277		91.2	6.8912	7.01727		91.2	6.0405	6.09387		91.2	2.77	3.31468		91.2	11.2126	13.8438		91.2	13.1611	12.951		91.2	6.6353	7.13408		91.2	6.037	6.12999			302.4	1.395	1.448	0.006		302.4	0.878	0.929	-0.002
	91.3	16.8044	28.8275		91.3	6.8904	7.01716		91.3	6.0223	6.09377		91.3	2.7535	3.31465		91.3	11.2129	13.8438		91.3	13.1595	12.9509		91.3	6.6268	7.13404		91.3	6.0449	6.12995			302.6	1.397	1.448	0.005		302.6	0.88	0.93	-0.001
	91.4	16.8109	28.8273		91.4	6.8873	7.01704		91.4	6.0175	6.09367		91.4	2.7514	3.31461		91.4	11.2186	13.8437		91.4	13.1609	12.9507		91.4	6.6052	7.13401		91.4	6.0451	6.1299			302.8	1.398	1.446	0.007		302.8	0.878	0.934	-0.001
	91.5	16.8072	28.8271		91.5	6.8838	7.01693		91.5	6.0163	6.09357		91.5	2.753	3.31458		91.5	11.2193	13.8436		91.5	13.1672	12.9506		91.5	6.5975	7.13398		91.5	6.0671	6.12986			303	1.397	1.444	0.009		303	0.883	0.934	-0.002
	91.6	16.8123	28.8269		91.6	6.8844	7.01681		91.6	6.017	6.09347		91.6	2.7529	3.31455		91.6	11.2316	13.8435		91.6	13.1669	12.9505		91.6	6.6006	7.13395		91.6	6.0809	6.12981			303.2	1.398	1.441	0.009		303.2	0.878	0.93	-0.001
	91.7	16.8157	28.8267		91.7	6.8821	7.01669		91.7	6.0292	6.09337		91.7	2.7559	3.31451		91.7	11.2488	13.8434		91.7	13.1655	12.9504		91.7	6.6058	7.13392		91.7	6.0867	6.12977			303.4	1.393	1.444	0.01		303.4	0.883	0.93	0
	91.8	16.8281	28.8265		91.8	6.8886	7.01658		91.8	6.031	6.09328		91.8	2.7645	3.31448		91.8	11.2564	13.8433		91.8	13.1649	12.9503		91.8	6.602	7.13389		91.8	6.0769	6.12972			303.6	1.4	1.446	0.006		303.6	0.887	0.931	-0.003
	91.9	16.8482	28.8263		91.9	6.886	7.01646		91.9	6.0261	6.09318		91.9	2.7678	3.31445		91.9	11.2563	13.8432		91.9	13.1655	12.9502		91.9	6.6157	7.13386		91.9	6.0731	6.12967			303.8	1.394	1.445	0.006		303.8	0.88	0.932	0.001
	92	16.8582	28.8261		92	6.8855	7.01634		92	6.0242	6.09308		92	2.7658	3.31441		92	11.2624	13.8431		92	13.1673	12.95		92	6.6304	7.13382		92	6.0862	6.12963			304	1.399	1.447	0.006		304	0.881	0.935	0.002
	92.1	16.8564	28.8259		92.1	6.882	7.01623		92.1	6.0222	6.09298		92.1	2.7714	3.31438		92.1	11.2703	13.843		92.1	13.1625	12.9499		92.1	6.6414	7.13379		92.1	6.0783	6.12958			304.2	1.394	1.446	0.006		304.2	0.888	0.938	-0.002
	92.2	16.8546	28.8257		92.2	6.8798	7.01611		92.2	6.0196	6.09288		92.2	2.7778	3.31434		92.2	11.2788	13.8429		92.2	13.1611	12.9498		92.2	6.6656	7.13376		92.2	6.0682	6.12954			304.4	1.397	1.443	0.007		304.4	0.888	0.931	-0.002
	92.3	16.8656	28.8255		92.3	6.8756	7.016		92.3	6.0066	6.09279		92.3	2.789	3.31431		92.3	11.2913	13.8428		92.3	13.1658	12.9497		92.3	6.6765	7.13373		92.3	6.0689	6.12949			304.6	1.395	1.439	0.005		304.6	0.883	0.935	-0.003
	92.4	16.8623	28.8253		92.4	6.8721	7.01588		92.4	6.0099	6.09269		92.4	2.814	3.31428		92.4	11.297	13.8427		92.4	13.1726	12.9496		92.4	6.6748	7.1337		92.4	6.0677	6.12945			304.8	1.394	1.444	0.008		304.8	0.886	0.936	0
	92.5	16.8726	28.8251		92.5	6.8739	7.01576		92.5	5.9977	6.09259		92.5	2.8434	3.31424		92.5	11.3022	13.8426		92.5	13.1756	12.9495		92.5	6.6632	7.13367		92.5	6.066	6.1294			305	1.397	1.446	0.009		305	0.881	0.933	-0.002
	92.6	16.8814	28.8249		92.6	6.8708	7.01565		92.6	5.9934	6.09249		92.6	2.8694	3.31421		92.6	11.3096	13.8425		92.6	13.1784	12.9494		92.6	6.6674	7.13364		92.6	6.0568	6.12936			305.2	1.392	1.444	0.007		305.2	0.888	0.934	-0.001
	92.7	16.87	28.8247		92.7	6.8713	7.01553		92.7	5.9975	6.09239		92.7	2.8913	3.31418		92.7	11.3148	13.8424		92.7	13.1845	12.9492		92.7	6.6706	7.1336		92.7	6.0623	6.12931			305.4	1.397	1.442	0.007		305.4	0.885	0.935	0.002
	92.8	16.8669	28.8245		92.8	6.8712	7.01541		92.8	5.9983	6.09229		92.8	2.913	3.31414		92.8	11.3117	13.8423		92.8	13.1883	12.9491		92.8	6.6698	7.13357		92.8	6.0659	6.12926			305.6	1.399	1.444	0.008		305.6	0.882	0.934	-0.002
	92.9	16.8657	28.8243		92.9	6.8665	7.0153		92.9	5.9993	6.0922		92.9	2.9413	3.31411		92.9	11.3149	13.8422		92.9	13.1888	12.949		92.9	6.6783	7.13354		92.9	6.0664	6.12922			305.8	1.4	1.445	0.004		305.8	0.883	0.933	-0.001
	93	16.8545	28.8241		93	6.863	7.01518		93	6.0009	6.0921		93	2.9612	3.31407		93	11.316	13.8421		93	13.1831	12.9489		93	6.6894	7.13351		93	6.069	6.12917			306	1.397	1.448	0.005		306	0.882	0.933	0.001
	93.1	16.8453	28.8239		93.1	6.8625	7.01506		93.1	5.9987	6.092		93.1	2.979	3.31404		93.1	11.3128	13.842		93.1	13.1807	12.9488		93.1	6.7097	7.13348		93.1	6.0646	6.12913			306.2	1.398	1.443	0.005		306.2	0.886	0.935	-0.001
	93.2	16.8415	28.8237		93.2	6.8581	7.01495		93.2	5.9922	6.0919		93.2	2.9989	3.31401		93.2	11.3151	13.8419		93.2	13.1861	12.9487		93.2	6.7292	7.13345		93.2	6.058	6.12908			306.4	1.396	1.445	0.009		306.4	0.886	0.939	-0.004
	93.3	16.8369	28.8235		93.3	6.8545	7.01483		93.3	5.9885	6.0918		93.3	3.0107	3.31397		93.3	11.3149	13.8418		93.3	13.1909	12.9486		93.3	6.7405	7.13342		93.3	6.0553	6.12904			306.6	1.395	1.441	0.008		306.6	0.884	0.931	0
	93.4	16.834	28.8233		93.4	6.8498	7.01471		93.4	5.9883	6.0917		93.4	3.0152	3.31394		93.4	11.3255	13.8417		93.4	13.1933	12.9484		93.4	6.749	7.13338		93.4	6.0564	6.12899			306.8	1.396	1.445	0.007		306.8	0.886	0.93	-0.004
	93.5	16.8373	28.8231		93.5	6.8555	7.0146		93.5	5.9881	6.09161		93.5	3.0247	3.31391		93.5	11.329	13.8416		93.5	13.1912	12.9483		93.5	6.7598	7.13335		93.5	6.06	6.12894			307	1.393	1.446	0.01		307	0.881	0.935	0
	93.6	16.8407	28.8229		93.6	6.8623	7.01448		93.6	5.9836	6.09151		93.6	3.0249	3.31387		93.6	11.326	13.8416		93.6	13.189	12.9482		93.6	6.7909	7.13332		93.6	6.0583	6.1289			307.2	1.398	1.442	0.004		307.2	0.885	0.937	0.001
	93.7	16.8401	28.8226		93.7	6.8664	7.01437		93.7	5.9836	6.09141		93.7	3.0234	3.31384		93.7	11.321	13.8415		93.7	13.193	12.9481		93.7	6.7986	7.13329		93.7	6.0535	6.12885			307.4	1.395	1.445	0.003		307.4	0.883	0.941	0.001
	93.8	16.8362	28.8224		93.8	6.865	7.01425		93.8	5.9856	6.09131		93.8	3.0172	3.3138		93.8	11.3212	13.8414		93.8	13.2015	12.948		93.8	6.8066	7.13326		93.8	6.0515	6.12881			307.6	1.394	1.445	0.007		307.6	0.885	0.934	-0.001
	93.9	16.8366	28.8223		93.9	6.862	7.01413		93.9	5.9873	6.09121		93.9	3.0127	3.31377		93.9	11.3233	13.8413		93.9	13.2017	12.9479		93.9	6.8065	7.13323		93.9	6.0539	6.12876			307.8	1.394	1.449	0.006		307.8	0.884	0.934	-0.003
	94	16.8322	28.8221		94	6.865	7.01402		94	5.9934	6.09112		94	2.9998	3.31374		94	11.3284	13.8412		94	13.2007	12.9478		94	6.8052	7.13319		94	6.0587	6.12872			308	1.394	1.444	0.005		308	0.882	0.936	-0.001
	94.1	16.8292	28.8219		94.1	6.8591	7.0139		94.1	5.9884	6.09102		94.1	2.9988	3.3137		94.1	11.3328	13.8411		94.1	13.1967	12.9476		94.1	6.8023	7.13316		94.1	6.0529	6.12867			308.2	1.4	1.439	0.007		308.2	0.888	0.932	0
	94.2	16.8274	28.8216		94.2	6.8569	7.01379		94.2	5.9926	6.09092		94.2	3.0077	3.31367		94.2	11.3264	13.841		94.2	13.1868	12.9475		94.2	6.7943	7.13313		94.2	6.0508	6.12863			308.4	1.397	1.439	0.004		308.4	0.883	0.936	-0.003
	94.3	16.8236	28.8214		94.3	6.8646	7.01367		94.3	6.0058	6.09082		94.3	3.0185	3.31364		94.3	11.303	13.8409		94.3	13.1883	12.9474		94.3	6.7972	7.1331		94.3	6.0534	6.12858			308.6	1.396	1.443	0.005		308.6	0.889	0.935	-0.001
	94.4	16.828	28.8212		94.4	6.865	7.01355		94.4	6.0106	6.09072		94.4	3.017	3.3136		94.4	11.3071	13.8408		94.4	13.1882	12.9473		94.4	6.7931	7.13307		94.4	6.0583	6.12854			308.8	1.397	1.443	0.009		308.8	0.886	0.936	-0.001
	94.5	16.824	28.821		94.5	6.8666	7.01344		94.5	6.0099	6.09062		94.5	3.0123	3.31357		94.5	11.3095	13.8407		94.5	13.1849	12.9472		94.5	6.7952	7.13304		94.5	6.0669	6.12849			309	1.396	1.446	0.007		309	0.884	0.937	-0.005
	94.6	16.8239	28.8208		94.6	6.8644	7.01332		94.6	6.0039	6.09053		94.6	3.0118	3.31353		94.6	11.3131	13.8406		94.6	13.1843	12.9471		94.6	6.7813	7.13301		94.6	6.0693	6.12844			309.2	1.395	1.446	0.005		309.2	0.882	0.937	0
	94.7	16.8184	28.8206		94.7	6.8578	7.0132		94.7	6.0023	6.09043		94.7	3.012	3.3135		94.7	11.3184	13.8405		94.7	13.1832	12.9469		94.7	6.7663	7.13298		94.7	6.0686	6.1284			309.4	1.396	1.443	0.008		309.4	0.888	0.934	-0.003
	94.8	16.8164	28.8204		94.8	6.8562	7.01309		94.8	6.0049	6.09033		94.8	3.0129	3.31347		94.8	11.3175	13.8404		94.8	13.1851	12.9468		94.8	6.7613	7.13294		94.8	6.0641	6.12835			309.6	1.396	1.446	0.008		309.6	0.887	0.935	-0.003
	94.9	16.8179	28.8202		94.9	6.8547	7.01297		94.9	6.0056	6.09023		94.9	3.0254	3.31343		94.9	11.3121	13.8403		94.9	13.1886	12.9467		94.9	6.7574	7.13291		94.9	6.0692	6.12831			309.8	1.395	1.444	0.006		309.8	0.884	0.934	-0.001
	95	16.8172	28.82		95	6.8576	7.01286		95	6.0128	6.09013		95	3.0352	3.3134		95	11.3076	13.8402		95	13.1865	12.9466		95	6.7575	7.13288		95	6.0761	6.12826			310	1.397	1.447	0.008		310	0.886	0.935	-0.003
	95.1	16.8162	28.8198		95.1	6.8594	7.01274		95.1	6.0205	6.09003		95.1	3.0457	3.31337		95.1	11.312	13.8401		95.1	13.1888	12.9465		95.1	6.7515	7.13285		95.1	6.0815	6.12822			310.2	1.395	1.442	0.009		310.2	0.885	0.933	0
	95.2	16.8157	28.8196		95.2	6.862	7.01262		95.2	6.0253	6.08994		95.2	3.056	3.31333		95.2	11.3143	13.84		95.2	13.1852	12.9464		95.2	6.7614	7.13282		95.2	6.0917	6.12817			310.4	1.393	1.442	0.004		310.4	0.886	0.936	0
	95.3	16.819	28.8194		95.3	6.8645	7.01251		95.3	6.0297	6.08984		95.3	3.0691	3.3133		95.3	11.3116	13.8399		95.3	13.1941	12.9463		95.3	6.7705	7.13279		95.3	6.0985	6.12812			310.6	1.398	1.445	0.002		310.6	0.886	0.936	-0.003
	95.4	16.8245	28.8192		95.4	6.8631	7.01239		95.4	6.0313	6.08974		95.4	3.081	3.31326		95.4	11.3081	13.8398		95.4	13.1999	12.9461		95.4	6.7744	7.13276		95.4	6.1076	6.12808			310.8	1.398	1.445	0.007		310.8	0.885	0.935	-0.002
	95.5	16.8309	28.819		95.5	6.874	7.01227		95.5	6.0414	6.08964		95.5	3.0858	3.31323		95.5	11.307	13.8397		95.5	13.203	12.946		95.5	6.7775	7.13272		95.5	6.1054	6.12803			311	1.396	1.447	0.003		311	0.888	0.937	0
	95.6	16.8301	28.8188		95.6	6.8809	7.01216		95.6	6.0454	6.08954		95.6	3.0872	3.3132		95.6	11.3137	13.8396		95.6	13.2059	12.9459		95.6	6.7797	7.13269		95.6	6.1025	6.12799			311.2	1.394	1.442	0.007		311.2	0.886	0.937	0.003
	95.7	16.8352	28.8186		95.7	6.8851	7.01204		95.7	6.0422	6.08945		95.7	3.0825	3.31316		95.7	11.3164	13.8395		95.7	13.2067	12.9458		95.7	6.7854	7.13266		95.7	6.0994	6.12794			311.4	1.395	1.45	0.01		311.4	0.885	0.937	-0.005
	95.8	16.8336	28.8184		95.8	6.8887	7.01192		95.8	6.0454	6.08935		95.8	3.0857	3.31313		95.8	11.3172	13.8394		95.8	13.205	12.9457		95.8	6.8013	7.13263		95.8	6.0973	6.1279			311.6	1.395	1.445	0.008		311.6	0.888	0.936	-0.002
	95.9	16.8324	28.8182		95.9	6.8904	7.01181		95.9	6.0477	6.08925		95.9	3.0957	3.3131		95.9	11.3175	13.8394		95.9	13.2057	12.9456		95.9	6.8136	7.1326		95.9	6.0958	6.12785			311.8	1.397	1.444	0.005		311.8	0.885	0.937	-0.006
	96	16.8269	28.818		96	6.8807	7.01169		96	6.0552	6.08915		96	3.1051	3.31306		96	11.3187	13.8393		96	13.2128	12.9455		96	6.822	7.13257		96	6.0944	6.12781			312	1.398	1.448	0.008		312	0.881	0.937	-0.001
	96.1	16.8228	28.8178		96.1	6.8766	7.01158		96.1	6.066	6.08905		96.1	3.1145	3.31303		96.1	11.3139	13.8392		96.1	13.2225	12.9453		96.1	6.8218	7.13253		96.1	6.084	6.12776			312.2	1.397	1.443	0.004		312.2	0.888	0.942	0.001
	96.2	16.822	28.8176		96.2	6.8823	7.01146		96.2	6.0691	6.08895		96.2	3.1173	3.31299		96.2	11.3142	13.8391		96.2	13.2175	12.9452		96.2	6.8115	7.1325		96.2	6.0803	6.12771			312.4	1.396	1.442	0.007		312.4	0.89	0.937	0
	96.3	16.8195	28.8174		96.3	6.885	7.01134		96.3	6.0753	6.08886		96.3	3.1187	3.31296		96.3	11.3135	13.839		96.3	13.215	12.9451		96.3	6.8023	7.13247		96.3	6.0845	6.12767			312.6	1.397	1.448	0.005		312.6	0.886	0.938	0
	96.4	16.8121	28.8172		96.4	6.8997	7.01123		96.4	6.0797	6.08876		96.4	3.112	3.31293		96.4	11.3127	13.8389		96.4	13.2088	12.945		96.4	6.7849	7.13244		96.4	6.0849	6.12762			312.8	1.395	1.444	0.007		312.8	0.886	0.935	-0.004
	96.5	16.8079	28.817		96.5	6.908	7.01111		96.5	6.0893	6.08866		96.5	3.1034	3.31289		96.5	11.3114	13.8388		96.5	13.2079	12.9449		96.5	6.7697	7.13241		96.5	6.0774	6.12758			313	1.395	1.442	0.007		313	0.892	0.941	-0.001
	96.6	16.805	28.8168		96.6	6.9126	7.011		96.6	6.0954	6.08856		96.6	3.0949	3.31286		96.6	11.3109	13.8387		96.6	13.2077	12.9448		96.6	6.7607	7.13238		96.6	6.0714	6.12753			313.2	1.395	1.446	0.002		313.2	0.886	0.936	-0.004
	96.7	16.8054	28.8166		96.7	6.9186	7.01088		96.7	6.0982	6.08846		96.7	3.0845	3.31283		96.7	11.3091	13.8386		96.7	13.2064	12.9446		96.7	6.7577	7.13235		96.7	6.0709	6.12749			313.4	1.394	1.447	0.009		313.4	0.888	0.939	-0.002
	96.8	16.8065	28.8164		96.8	6.9233	7.01076		96.8	6.0978	6.08836		96.8	3.0713	3.31279		96.8	11.3054	13.8385		96.8	13.2089	12.9445		96.8	6.7535	7.13232		96.8	6.0621	6.12744			313.6	1.396	1.447	0.005		313.6	0.889	0.938	-0.001
	96.9	16.7989	28.8162		96.9	6.9245	7.01065		96.9	6.092	6.08827		96.9	3.0655	3.31276		96.9	11.3087	13.8384		96.9	13.2087	12.9444		96.9	6.7519	7.13228		96.9	6.0576	6.12739			313.8	1.393	1.443	0.007		313.8	0.89	0.94	0
	97	16.7956	28.816		97	6.9259	7.01053		97	6.09	6.08817		97	3.0579	3.31272		97	11.3057	13.8383		97	13.2111	12.9443		97	6.7563	7.13225		97	6.0549	6.12735			314	1.395	1.443	0.005		314	0.882	0.941	-0.001
	97.1	16.7918	28.8158		97.1	6.9245	7.01041		97.1	6.0956	6.08807		97.1	3.0654	3.31269		97.1	11.303	13.8382		97.1	13.2199	12.9442		97.1	6.7527	7.13222		97.1	6.0537	6.1273			314.2	1.394	1.446	0.007		314.2	0.887	0.94	-0.002
	97.2	16.786	28.8156		97.2	6.9253	7.0103		97.2	6.0976	6.08797		97.2	3.0644	3.31266		97.2	11.3054	13.8381		97.2	13.2212	12.9441		97.2	6.7514	7.13219		97.2	6.0529	6.12726			314.4	1.399	1.445	0.005		314.4	0.886	0.942	0
	97.3	16.7842	28.8154		97.3	6.929	7.01018		97.3	6.0948	6.08787		97.3	3.0683	3.31262		97.3	11.3103	13.838		97.3	13.2207	12.944		97.3	6.7505	7.13216		97.3	6.052	6.12721			314.6	1.4	1.446	0.005		314.6	0.888	0.939	-0.005
	97.4	16.7822	28.8152		97.4	6.9336	7.01006		97.4	6.1003	6.08777		97.4	3.0769	3.31259		97.4	11.313	13.8379		97.4	13.2195	12.9438		97.4	6.7394	7.13213		97.4	6.0521	6.12717			314.8	1.398	1.444	0.004		314.8	0.891	0.938	-0.003
	97.5	16.7809	28.815		97.5	6.9337	7.00995		97.5	6.1044	6.08768		97.5	3.0846	3.31256		97.5	11.319	13.8378		97.5	13.2242	12.9437		97.5	6.7395	7.13209		97.5	6.0397	6.12712			315	1.396	1.444	0.007		315	0.886	0.939	0.001
	97.6	16.7782	28.8148		97.6	6.9286	7.00983		97.6	6.1016	6.08758		97.6	3.0986	3.31252		97.6	11.3153	13.8377		97.6	13.2217	12.9436		97.6	6.7439	7.13206		97.6	6.047	6.12708			315.2	1.394	1.445	0.005		315.2	0.888	0.941	0.005
	97.7	16.7739	28.8146		97.7	6.9307	7.00972		97.7	6.0982	6.08748		97.7	3.1083	3.31249		97.7	11.3095	13.8376		97.7	13.2251	12.9435		97.7	6.7456	7.13203		97.7	6.0499	6.12703			315.4	1.395	1.445	0.008		315.4	0.893	0.938	-0.005
	97.8	16.7721	28.8144		97.8	6.9259	7.0096		97.8	6.1034	6.08738		97.8	3.1165	3.31245		97.8	11.3087	13.8375		97.8	13.2285	12.9434		97.8	6.7499	7.132		97.8	6.0465	6.12698			315.6	1.391	1.447	0.006		315.6	0.888	0.94	-0.002
	97.9	16.7753	28.8142		97.9	6.9187	7.00948		97.9	6.0991	6.08728		97.9	3.1242	3.31242		97.9	11.3073	13.8374		97.9	13.2277	12.9433		97.9	6.7494	7.13197		97.9	6.0527	6.12694			315.8	1.394	1.444	0.002		315.8	0.893	0.94	-0.002
	98	16.7765	28.814		98	6.9169	7.00937		98	6.1013	6.08719		98	3.1353	3.31239		98	11.3035	13.8374		98	13.2301	12.9432		98	6.7488	7.13194		98	6.058	6.12689			316	1.397	1.448	0.004		316	0.892	0.938	-0.001
	98.1	16.7808	28.8138		98.1	6.9195	7.00925		98.1	6.0953	6.08709		98.1	3.1393	3.31235		98.1	11.3072	13.8372		98.1	13.231	12.943		98.1	6.7488	7.13191		98.1	6.0582	6.12685			316.2	1.398	1.444	0.006		316.2	0.885	0.944	-0.002
	98.2	16.7783	28.8136		98.2	6.9244	7.00913		98.2	6.0906	6.08699		98.2	3.1473	3.31232		98.2	11.3091	13.8371		98.2	13.2301	12.9429		98.2	6.7504	7.13187		98.2	6.0599	6.1268			316.4	1.393	1.443	0.003		316.4	0.888	0.943	0.001
	98.3	16.7804	28.8134		98.3	6.926	7.00902		98.3	6.096	6.08689		98.3	3.1536	3.31229		98.3	11.3123	13.8371		98.3	13.2262	12.9428		98.3	6.7475	7.13184		98.3	6.0642	6.12676			316.6	1.396	1.443	0.004		316.6	0.89	0.939	-0.002
	98.4	16.7797	28.8132		98.4	6.9294	7.0089		98.4	6.0957	6.08679		98.4	3.1506	3.31225		98.4	11.3129	13.837		98.4	13.233	12.9427		98.4	6.7432	7.13181		98.4	6.0653	6.12671			316.8	1.393	1.447	0.001		316.8	0.889	0.937	0.001
	98.5	16.7795	28.813		98.5	6.9327	7.00879		98.5	6.0992	6.08669		98.5	3.1471	3.31222		98.5	11.3094	13.8369		98.5	13.2411	12.9426		98.5	6.7347	7.13178		98.5	6.0684	6.12667			317	1.394	1.444	0.008		317	0.891	0.944	0
	98.6	16.7841	28.8128		98.6	6.9337	7.00867		98.6	6.1059	6.0866		98.6	3.1409	3.31218		98.6	11.3059	13.8368		98.6	13.2501	12.9425		98.6	6.7288	7.13175		98.6	6.0745	6.12662			317.2	1.399	1.444	0.003		317.2	0.889	0.943	-0.008
	98.7	16.7896	28.8126		98.7	6.9284	7.00855		98.7	6.1193	6.0865		98.7	3.1351	3.31215		98.7	11.3014	13.8367		98.7	13.2538	12.9424		98.7	6.725	7.13172		98.7	6.0746	6.12657			317.4	1.398	1.447	0.009		317.4	0.889	0.938	0.001
	98.8	16.7851	28.8124		98.8	6.922	7.00844		98.8	6.1245	6.0864		98.8	3.1171	3.31212		98.8	11.2998	13.8366		98.8	13.2479	12.9422		98.8	6.7136	7.13169		98.8	6.0689	6.12653			317.6	1.398	1.445	0.003		317.6	0.892	0.938	-0.002
	98.9	16.7851	28.8122		98.9	6.9163	7.00832		98.9	6.1213	6.0863		98.9	3.1043	3.31208		98.9	11.2976	13.8365		98.9	13.241	12.9421		98.9	6.7082	7.13165		98.9	6.0555	6.12648			317.8	1.395	1.444	0.006		317.8	0.891	0.937	-0.004
	99	16.7831	28.812		99	6.922	7.00821		99	6.1207	6.0862		99	3.0902	3.31205		99	11.294	13.8364		99	13.2407	12.942		99	6.6964	7.13162		99	6.0411	6.12644			318	1.395	1.447	0.005		318	0.891	0.944	0.001
	99.1	16.7783	28.8117		99.1	6.9239	7.00809		99.1	6.1217	6.08611		99.1	3.0777	3.31202		99.1	11.2938	13.8363		99.1	13.237	12.9419		99.1	6.6923	7.13159		99.1	6.0299	6.12639			318.2	1.394	1.446	0.007		318.2	0.892	0.944	0
	99.2	16.7808	28.8116		99.2	6.9294	7.00797		99.2	6.1203	6.08601		99.2	3.0576	3.31198		99.2	11.2922	13.8362		99.2	13.2341	12.9418		99.2	6.685	7.13156		99.2	6.0273	6.12635			318.4	1.394	1.445	0.006		318.4	0.886	0.945	0.001
	99.3	16.7879	28.8114		99.3	6.9315	7.00786		99.3	6.1227	6.08591		99.3	3.0364	3.31195		99.3	11.2892	13.8361		99.3	13.2317	12.9417		99.3	6.6808	7.13153		99.3	6.0282	6.1263			318.6	1.394	1.445	0.008		318.6	0.892	0.944	-0.001
	99.4	16.7926	28.8112		99.4	6.9293	7.00774		99.4	6.1226	6.08581		99.4	3.0196	3.31191		99.4	11.2797	13.836		99.4	13.2303	12.9416		99.4	6.6738	7.1315		99.4	6.0181	6.12625			318.8	1.395	1.446	0.006		318.8	0.89	0.943	0.002
	99.5	16.7951	28.8109		99.5	6.9265	7.00762		99.5	6.1234	6.08571		99.5	2.9985	3.31188		99.5	11.2725	13.8359		99.5	13.2316	12.9414		99.5	6.6669	7.13147		99.5	6.0097	6.12621			319	1.396	1.447	0.005		319	0.89	0.94	0.002
	99.6	16.7857	28.8107		99.6	6.9218	7.00751		99.6	6.1219	6.08562		99.6	2.9767	3.31185		99.6	11.2677	13.8358		99.6	13.2197	12.9413		99.6	6.6595	7.13143		99.6	5.998	6.12616			319.2	1.397	1.443	0.004		319.2	0.892	0.942	0
	99.7	16.7721	28.8105		99.7	6.9239	7.00739		99.7	6.1215	6.08552		99.7	2.9651	3.31181		99.7	11.2597	13.8357		99.7	13.2228	12.9412		99.7	6.6478	7.1314		99.7	5.987	6.12612			319.4	1.397	1.443	0.005		319.4	0.892	0.944	-0.004
	99.8	16.7665	28.8103		99.8	6.9191	7.00728		99.8	6.121	6.08542		99.8	2.9458	3.31178		99.8	11.2514	13.8356		99.8	13.2208	12.9411		99.8	6.6425	7.13137		99.8	5.9799	6.12607			319.6	1.399	1.446	0.005		319.6	0.886	0.939	0.001
	99.9	16.7668	28.8101		99.9	6.9197	7.00716		99.9	6.1197	6.08532		99.9	2.9268	3.31175		99.9	11.2403	13.8355		99.9	13.2173	12.941		99.9	6.6476	7.13134		99.9	5.9776	6.12603			319.8	1.395	1.446	0.008		319.8	0.888	0.939	-0.002
	100	16.7657	28.8099		100	6.9181	7.00704		100	6.1161	6.08522		100	2.9166	3.31171		100	11.2326	13.8354		100	13.2118	12.9409		100	6.6569	7.13131		100	5.9703	6.12598			320	1.4	1.446	0.007		320	0.894	0.944	-0.003
	100.1	16.761	28.8097		100.1	6.9124	7.00693		100.1	6.1059	6.08512		100.1	2.9149	3.31168		100.1	11.2282	13.8353		100.1	13.2099	12.9407		100.1	6.6699	7.13128		100.1	5.9638	6.12594			320.2	1.398	1.445	0.007		320.2	0.893	0.942	-0.002
	100.2	16.7587	28.8095		100.2	6.901	7.00681		100.2	6.088	6.08503		100.2	2.9119	3.31164		100.2	11.2228	13.8352		100.2	13.2071	12.9406		100.2	6.674	7.13125		100.2	5.9616	6.12589			320.4	1.398	1.443	0.004		320.4	0.887	0.942	-0.004
	100.3	16.7546	28.8093		100.3	6.891	7.00669		100.3	6.0785	6.08493		100.3	2.9156	3.31161		100.3	11.2131	13.8351		100.3	13.2161	12.9405		100.3	6.6892	7.13121		100.3	5.9607	6.12584			320.6	1.398	1.445	0.006		320.6	0.891	0.942	-0.002
	100.4	16.7607	28.8091		100.4	6.8811	7.00658		100.4	6.0812	6.08483		100.4	2.9231	3.31158		100.4	11.2071	13.8351		100.4	13.2244	12.9404		100.4	6.696	7.13118		100.4	5.9687	6.1258			320.8	1.397	1.442	0.005		320.8	0.895	0.943	-0.002
	100.5	16.7595	28.8089		100.5	6.8759	7.00646		100.5	6.081	6.08473		100.5	2.9306	3.31154		100.5	11.207	13.8349		100.5	13.2196	12.9403		100.5	6.6957	7.13115		100.5	5.9784	6.12575			321	1.396	1.446	0.008		321	0.894	0.944	0
	100.6	16.7582	28.8087		100.6	6.8831	7.00635		100.6	6.074	6.08463		100.6	2.934	3.31151		100.6	11.2149	13.8349		100.6	13.2233	12.9402		100.6	6.6943	7.13112		100.6	5.9811	6.12571			321.2	1.399	1.448	0.006		321.2	0.893	0.941	-0.001
	100.7	16.7602	28.8085		100.7	6.8889	7.00623		100.7	6.071	6.08454		100.7	2.9323	3.31148		100.7	11.2194	13.8348		100.7	13.2266	12.9401		100.7	6.697	7.13109		100.7	5.9878	6.12566			321.4	1.399	1.446	0.005		321.4	0.893	0.94	0.001
	100.8	16.7631	28.8083		100.8	6.8889	7.00611		100.8	6.0692	6.08444		100.8	2.9345	3.31144		100.8	11.2226	13.8347		100.8	13.2234	12.9399		100.8	6.6933	7.13106		100.8	5.9894	6.12562			321.6	1.398	1.443	0.004		321.6	0.889	0.943	-0.002
	100.9	16.7664	28.8081		100.9	6.8886	7.006		100.9	6.0656	6.08434		100.9	2.9378	3.31141		100.9	11.224	13.8346		100.9	13.2193	12.9398		100.9	6.6914	7.13103		100.9	5.988	6.12557			321.8	1.396	1.447	0.006		321.8	0.893	0.944	0.002
	101	16.762	28.8079		101	6.8852	7.00588		101	6.0669	6.08424		101	2.9372	3.31137		101	11.2344	13.8345		101	13.2199	12.9397		101	6.6887	7.13099		101	5.9836	6.12553			322	1.395	1.448	0.005		322	0.891	0.94	-0.001
	101.1	16.7628	28.8077		101.1	6.8839	7.00577		101.1	6.0663	6.08414		101.1	2.9408	3.31134		101.1	11.2473	13.8344		101.1	13.2203	12.9396		101.1	6.6876	7.13096		101.1	5.9856	6.12548			322.2	1.397	1.444	0.006		322.2	0.89	0.946	-0.007
	101.2	16.7573	28.8075		101.2	6.8821	7.00565		101.2	6.068	6.08404		101.2	2.9411	3.31131		101.2	11.2569	13.8343		101.2	13.2166	12.9395		101.2	6.6878	7.13093		101.2	5.9873	6.12544			322.4	1.393	1.447	0.007		322.4	0.893	0.944	-0.002
	101.3	16.7657	28.8073		101.3	6.8777	7.00553		101.3	6.0691	6.08395		101.3	2.9481	3.31127		101.3	11.266	13.8342		101.3	13.2151	12.9394		101.3	6.6894	7.1309		101.3	5.984	6.12539			322.6	1.394	1.447	0.005		322.6	0.89	0.945	0
	101.4	16.769	28.8071		101.4	6.8741	7.00542		101.4	6.0743	6.08385		101.4	2.9546	3.31124		101.4	11.2663	13.8341		101.4	13.2127	12.9393		101.4	6.6957	7.13087		101.4	5.9824	6.12534			322.8	1.398	1.447	0.002		322.8	0.89	0.945	0.001
	101.5	16.7696	28.8069		101.5	6.8784	7.0053		101.5	6.074	6.08375		101.5	2.9587	3.31121		101.5	11.2692	13.834		101.5	13.2146	12.9391		101.5	6.6958	7.13084		101.5	5.985	6.1253			323	1.397	1.444	0.008		323	0.893	0.945	-0.002
	101.6	16.7669	28.8067		101.6	6.8723	7.00518		101.6	6.0696	6.08365		101.6	2.9564	3.31117		101.6	11.2681	13.8339		101.6	13.2134	12.939		101.6	6.6977	7.1308		101.6	5.9803	6.12525			323.2	1.398	1.445	0.007		323.2	0.887	0.945	-0.004
	101.7	16.7641	28.8065		101.7	6.869	7.00507		101.7	6.0676	6.08355		101.7	2.96	3.31114		101.7	11.2688	13.8338		101.7	13.2101	12.9389		101.7	6.6972	7.13077		101.7	5.9781	6.12521			323.4	1.396	1.443	0.004		323.4	0.896	0.946	0.002
	101.8	16.7594	28.8063		101.8	6.867	7.00495		101.8	6.0686	6.08346		101.8	2.9593	3.3111		101.8	11.2694	13.8337		101.8	13.2045	12.9388		101.8	6.6999	7.13074		101.8	5.9772	6.12516			323.6	1.399	1.444	0.001		323.6	0.889	0.942	-0.001
	101.9	16.761	28.8061		101.9	6.8674	7.00484		101.9	6.0658	6.08336		101.9	2.9596	3.31107		101.9	11.2687	13.8336		101.9	13.2029	12.9387		101.9	6.7025	7.13071		101.9	5.9794	6.12512			323.8	1.397	1.445	0.002		323.8	0.893	0.943	0.003
	102	16.764	28.8059		102	6.8701	7.00472		102	6.0639	6.08326		102	2.9577	3.31104		102	11.2725	13.8335		102	13.2006	12.9386		102	6.6988	7.13068		102	5.9801	6.12507			324	1.399	1.446	0.006		324	0.894	0.942	-0.003
	102.1	16.7674	28.8057		102.1	6.8671	7.0046		102.1	6.0664	6.08316		102.1	2.9575	3.311		102.1	11.272	13.8334		102.1	13.2006	12.9385		102.1	6.7023	7.13065		102.1	5.9814	6.12502			324.2	1.399	1.444	0.004		324.2	0.892	0.942	0.001
	102.2	16.7694	28.8055		102.2	6.8659	7.00449		102.2	6.0622	6.08306		102.2	2.9564	3.31097		102.2	11.272	13.8333		102.2	13.1958	12.9383		102.2	6.7049	7.13062		102.2	5.9795	6.12498			324.4	1.398	1.442	0.009		324.4	0.892	0.946	-0.001
	102.3	16.7745	28.8053		102.3	6.8654	7.00437		102.3	6.0552	6.08297		102.3	2.9529	3.31094		102.3	11.2701	13.8332		102.3	13.1913	12.9382		102.3	6.706	7.13058		102.3	5.9777	6.12493			324.6	1.402	1.447	0.006		324.6	0.894	0.944	0.001
	102.4	16.7788	28.8051		102.4	6.864	7.00426		102.4	6.053	6.08287		102.4	2.9544	3.3109		102.4	11.2686	13.8331		102.4	13.1883	12.9381		102.4	6.704	7.13055		102.4	5.9755	6.12489			324.8	1.395	1.446	0.008		324.8	0.895	0.941	-0.002
	102.5	16.7833	28.8049		102.5	6.8643	7.00414		102.5	6.0535	6.08277		102.5	2.953	3.31087		102.5	11.2717	13.833		102.5	13.1858	12.938		102.5	6.7054	7.13052		102.5	5.9763	6.12484			325	1.396	1.446	0.007		325	0.894	0.946	0
	102.6	16.7871	28.8047		102.6	6.8633	7.00402		102.6	6.05	6.08267		102.6	2.9508	3.31083		102.6	11.2796	13.8329		102.6	13.1814	12.9379		102.6	6.7077	7.13049		102.6	5.9789	6.1248			325.2	1.398	1.445	0.005		325.2	0.891	0.945	-0.001
	102.7	16.7889	28.8045		102.7	6.8689	7.00391		102.7	6.0488	6.08257		102.7	2.9479	3.3108		102.7	11.2795	13.8329		102.7	13.1805	12.9378		102.7	6.7113	7.13046		102.7	5.9771	6.12475			325.4	1.4	1.448	0.01		325.4	0.891	0.947	-0.002
	102.8	16.7909	28.8043		102.8	6.8773	7.00379		102.8	6.0477	6.08247		102.8	2.945	3.31077		102.8	11.2773	13.8328		102.8	13.1822	12.9376		102.8	6.709	7.13043		102.8	5.9785	6.1247			325.6	1.399	1.447	0.005		325.6	0.894	0.942	0.003
	102.9	16.7902	28.8041		102.9	6.8778	7.00368		102.9	6.0419	6.08238		102.9	2.9422	3.31073		102.9	11.2727	13.8327		102.9	13.1805	12.9375		102.9	6.7123	7.1304		102.9	5.9769	6.12466			325.8	1.402	1.448	0.005		325.8	0.893	0.947	0.002
	103	16.791	28.8039		103	6.8763	7.00356		103	6.0417	6.08228		103	2.9445	3.3107		103	11.2727	13.8326		103	13.1752	12.9374		103	6.7086	7.13037		103	5.9749	6.12461			326	1.394	1.446	0.006		326	0.891	0.941	-0.002
	103.1	16.7942	28.8037		103.1	6.877	7.00344		103.1	6.0369	6.08218		103.1	2.9415	3.31067		103.1	11.2733	13.8325		103.1	13.1692	12.9373		103.1	6.7067	7.13033		103.1	5.9734	6.12457			326.2	1.398	1.443	0.008		326.2	0.891	0.946	-0.004
	103.2	16.7928	28.8035		103.2	6.8744	7.00333		103.2	6.0355	6.08208		103.2	2.9383	3.31063		103.2	11.2719	13.8324		103.2	13.1641	12.9372		103.2	6.7052	7.1303		103.2	5.9716	6.12452			326.4	1.401	1.445	0.005		326.4	0.891	0.948	-0.001
	103.3	16.7917	28.8033		103.3	6.8726	7.00321		103.3	6.0386	6.08199		103.3	2.9375	3.3106		103.3	11.2702	13.8323		103.3	13.1644	12.9371		103.3	6.7058	7.13027		103.3	5.9658	6.12448			326.6	1.403	1.444	0.004		326.6	0.891	0.947	0
	103.4	16.7935	28.8031		103.4	6.8742	7.0031		103.4	6.0352	6.08189		103.4	2.9431	3.31057		103.4	11.2704	13.8322		103.4	13.1646	12.937		103.4	6.7107	7.13024		103.4	5.9654	6.12443			326.8	1.397	1.445	0.006		326.8	0.893	0.945	0.001
	103.5	16.7928	28.8029		103.5	6.8738	7.00298		103.5	6.0307	6.08179		103.5	2.9401	3.31053		103.5	11.2711	13.8321		103.5	13.1604	12.9368		103.5	6.7142	7.13021		103.5	5.9653	6.12439			327	1.397	1.445	0.008		327	0.895	0.948	0.002
	103.6	16.7895	28.8027		103.6	6.8755	7.00286		103.6	6.0334	6.08169		103.6	2.9374	3.3105		103.6	11.273	13.832		103.6	13.1565	12.9367		103.6	6.7117	7.13018		103.6	5.9657	6.12434			327.2	1.397	1.443	0.008		327.2	0.894	0.947	0.002
	103.7	16.784	28.8025		103.7	6.8761	7.00275		103.7	6.0334	6.08159		103.7	2.9401	3.31047		103.7	11.2737	13.8319		103.7	13.1463	12.9366		103.7	6.7092	7.13014		103.7	5.964	6.1243			327.4	1.396	1.451	0.004		327.4	0.896	0.947	-0.001
	103.8	16.7851	28.8023		103.8	6.8723	7.00263		103.8	6.0345	6.08149		103.8	2.9396	3.31043		103.8	11.2683	13.8318		103.8	13.1415	12.9365		103.8	6.7075	7.13011		103.8	5.9643	6.12425			327.6	1.398	1.445	0.006		327.6	0.898	0.947	-0.001
	103.9	16.7847	28.8021		103.9	6.8696	7.00251		103.9	6.0369	6.0814		103.9	2.9365	3.3104		103.9	11.2654	13.8317		103.9	13.1384	12.9364		103.9	6.7086	7.13008		103.9	5.9638	6.1242			327.8	1.396	1.443	0.006		327.8	0.889	0.948	-0.003
	104	16.7858	28.8019		104	6.8699	7.0024		104	6.0368	6.0813		104	2.9354	3.31036		104	11.2638	13.8316		104	13.1353	12.9363		104	6.7119	7.13005		104	5.9635	6.12416			328	1.396	1.447	0.002		328	0.896	0.948	-0.001
	104.1	16.7831	28.8017		104.1	6.8678	7.00228		104.1	6.0335	6.0812		104.1	2.939	3.31033		104.1	11.2638	13.8315		104.1	13.1328	12.9362		104.1	6.7168	7.13002		104.1	5.9622	6.12411			328.2	1.401	1.444	0.002		328.2	0.897	0.944	-0.006
	104.2	16.7814	28.8015		104.2	6.869	7.00217		104.2	6.0336	6.0811		104.2	2.9418	3.3103		104.2	11.2634	13.8314		104.2	13.1331	12.936		104.2	6.7181	7.12999		104.2	5.9648	6.12407			328.4	1.396	1.447	0.003		328.4	0.896	0.947	-0.003
	104.3	16.7821	28.8013		104.3	6.8684	7.00205		104.3	6.0357	6.081		104.3	2.9411	3.31026		104.3	11.2607	13.8313		104.3	13.1302	12.9359		104.3	6.7201	7.12996		104.3	5.9666	6.12402			328.6	1.4	1.446	0.008		328.6	0.896	0.947	0.003
	104.4	16.778	28.8011		104.4	6.8672	7.00193		104.4	6.0341	6.08091		104.4	2.9424	3.31023		104.4	11.2625	13.8312		104.4	13.131	12.9358		104.4	6.7218	7.12993		104.4	5.9622	6.12398			328.8	1.395	1.446	0.008		328.8	0.895	0.946	-0.005
	104.5	16.7789	28.8009		104.5	6.8648	7.00182		104.5	6.0372	6.08081		104.5	2.9432	3.3102		104.5	11.2665	13.8311		104.5	13.129	12.9357		104.5	6.7242	7.12989		104.5	5.9596	6.12393			329	1.398	1.444	0.01		329	0.894	0.946	0
	104.6	16.7791	28.8007		104.6	6.8615	7.0017		104.6	6.0357	6.08071		104.6	2.943	3.31016		104.6	11.2662	13.831		104.6	13.1259	12.9356		104.6	6.7267	7.12986		104.6	5.9582	6.12388			329.2	1.398	1.443	0.006		329.2	0.893	0.948	-0.002
	104.7	16.7799	28.8005		104.7	6.8597	7.00159		104.7	6.0336	6.08061		104.7	2.9461	3.31013		104.7	11.2654	13.8309		104.7	13.1246	12.9355		104.7	6.7301	7.12983		104.7	5.9597	6.12384			329.4	1.397	1.446	0.005		329.4	0.893	0.948	-0.002
	104.8	16.7759	28.8002		104.8	6.8607	7.00147		104.8	6.0335	6.08051		104.8	2.9452	3.31009		104.8	11.2649	13.8308		104.8	13.1222	12.9354		104.8	6.7303	7.1298		104.8	5.9617	6.12379			329.6	1.395	1.445	0.005		329.6	0.894	0.947	0.001
	104.9	16.7775	28.8		104.9	6.8609	7.00135		104.9	6.0347	6.08042		104.9	2.9449	3.31006		104.9	11.2651	13.8307		104.9	13.1199	12.9352		104.9	6.7314	7.12977		104.9	5.9625	6.12375			329.8	1.398	1.446	0.004		329.8	0.897	0.949	-0.002
	105	16.7817	28.7998		105	6.863	7.00124		105	6.0321	6.08032		105	2.9442	3.31003		105	11.2655	13.8307		105	13.116	12.9351		105	6.7331	7.12974		105	5.963	6.1237			330	1.4	1.447	0.004		330	0.897	0.948	-0.002
	105.1	16.7807	28.7996		105.1	6.8581	7.00112		105.1	6.0317	6.08022		105.1	2.9451	3.30999		105.1	11.2662	13.8306		105.1	13.1142	12.935		105.1	6.7361	7.12971		105.1	5.9665	6.12366			330.2	1.399	1.444	0.003		330.2	0.896	0.945	0.002
	105.2	16.7811	28.7995		105.2	6.8621	7.00101		105.2	6.0338	6.08012		105.2	2.9456	3.30996		105.2	11.2639	13.8305		105.2	13.1105	12.9349		105.2	6.734	7.12967		105.2	5.9628	6.12361			330.4	1.395	1.448	0.009		330.4	0.892	0.947	0.001
	105.3	16.7849	28.7992		105.3	6.8635	7.00089		105.3	6.0316	6.08002		105.3	2.947	3.30992		105.3	11.2624	13.8304		105.3	13.1112	12.9348		105.3	6.728	7.12964		105.3	5.96	6.12357			330.6	1.399	1.439	0.002		330.6	0.893	0.945	-0.003
	105.4	16.7885	28.799		105.4	6.8682	7.00077		105.4	6.0366	6.07993		105.4	2.9455	3.30989		105.4	11.2645	13.8303		105.4	13.1099	12.9347		105.4	6.7231	7.12961		105.4	5.958	6.12352			330.8	1.394	1.445	0.007		330.8	0.898	0.948	-0.005
	105.5	16.7892	28.7988		105.5	6.8676	7.00066		105.5	6.042	6.07983		105.5	2.9436	3.30986		105.5	11.2661	13.8302		105.5	13.1098	12.9346		105.5	6.7229	7.12958		105.5	5.9544	6.12348			331	1.395	1.444	0.006		331	0.895	0.949	-0.002
	105.6	16.7907	28.7986		105.6	6.8638	7.00054		105.6	6.0437	6.07973		105.6	2.9491	3.30982		105.6	11.2685	13.8301		105.6	13.1056	12.9344		105.6	6.7257	7.12955		105.6	5.9577	6.12343			331.2	1.398	1.445	0.003		331.2	0.896	0.95	0
	105.7	16.7906	28.7984		105.7	6.8675	7.00042		105.7	6.0388	6.07963		105.7	2.9522	3.30979		105.7	11.2689	13.83		105.7	13.1019	12.9343		105.7	6.7269	7.12952		105.7	5.958	6.12338			331.4	1.396	1.444	0.005		331.4	0.901	0.948	-0.005
	105.8	16.7865	28.7982		105.8	6.8648	7.00031		105.8	6.0377	6.07953		105.8	2.954	3.30976		105.8	11.2726	13.8299		105.8	13.0992	12.9342		105.8	6.7288	7.12948		105.8	5.9605	6.12334			331.6	1.4	1.446	0.004		331.6	0.895	0.944	-0.002
	105.9	16.7878	28.798		105.9	6.8651	7.00019		105.9	6.0382	6.07944		105.9	2.9517	3.30972		105.9	11.2734	13.8298		105.9	13.092	12.9341		105.9	6.7275	7.12945		105.9	5.9618	6.12329			331.8	1.396	1.442	0.004		331.8	0.894	0.947	-0.001
	106	16.786	28.7978		106	6.8682	7.00008		106	6.0394	6.07934		106	2.9543	3.30969		106	11.27	13.8297		106	13.085	12.934		106	6.7321	7.12942		106	5.9651	6.12325			332	1.398	1.444	0.004		332	0.898	0.946	-0.005
	106.1	16.7876	28.7976		106.1	6.869	6.99996		106.1	6.0341	6.07924		106.1	2.952	3.30965		106.1	11.2695	13.8296		106.1	13.0854	12.9339		106.1	6.7326	7.12939		106.1	5.9624	6.1232			332.2	1.395	1.446	0.007		332.2	0.896	0.945	-0.002
	106.2	16.7896	28.7974		106.2	6.871	6.99984		106.2	6.0344	6.07914		106.2	2.9568	3.30962		106.2	11.2712	13.8295		106.2	13.0819	12.9337		106.2	6.7409	7.12936		106.2	5.9607	6.12316			332.4	1.402	1.446	0.002		332.4	0.892	0.948	-0.002
	106.3	16.791	28.7972		106.3	6.8734	6.99973		106.3	6.0312	6.07904		106.3	2.9595	3.30959		106.3	11.2693	13.8294		106.3	13.0757	12.9336		106.3	6.7409	7.12933		106.3	5.9557	6.12311			332.6	1.405	1.445	0.005		332.6	0.9	0.949	0.005
	106.4	16.7905	28.797		106.4	6.8745	6.99961		106.4	6.0285	6.07895		106.4	2.962	3.30955		106.4	11.2684	13.8293		106.4	13.0681	12.9335		106.4	6.7408	7.1293		106.4	5.9567	6.12307			332.8	1.392	1.447	0.003		332.8	0.897	0.95	0.001
	106.5	16.7863	28.7968		106.5	6.873	6.9995		106.5	6.0257	6.07885		106.5	2.9652	3.30952		106.5	11.2667	13.8292		106.5	13.0623	12.9334		106.5	6.7456	7.12927		106.5	5.9581	6.12302			333	1.4	1.444	0.006		333	0.897	0.949	-0.002
	106.6	16.786	28.7966		106.6	6.8725	6.99938		106.6	6.0235	6.07875		106.6	2.9629	3.30949		106.6	11.2608	13.8291		106.6	13.0611	12.9333		106.6	6.7496	7.12923		106.6	5.9572	6.12297			333.2	1.399	1.446	0.001		333.2	0.894	0.949	0
	106.7	16.7841	28.7964		106.7	6.869	6.99926		106.7	6.0228	6.07865		106.7	2.9626	3.30945		106.7	11.2561	13.829		106.7	13.0576	12.9332		106.7	6.7524	7.1292		106.7	5.9581	6.12293			333.4	1.401	1.442	0.003		333.4	0.897	0.949	-0.001
	106.8	16.7826	28.7962		106.8	6.8656	6.99915		106.8	6.0234	6.07855		106.8	2.9654	3.30942		106.8	11.258	13.8289		106.8	13.0514	12.9331		106.8	6.7552	7.12917		106.8	5.9522	6.12288			333.6	1.399	1.443	0.006		333.6	0.896	0.952	-0.001
	106.9	16.7781	28.796		106.9	6.8637	6.99903		106.9	6.0221	6.07845		106.9	2.9625	3.30939		106.9	11.2612	13.8288		106.9	13.0536	12.9329		106.9	6.753	7.12914		106.9	5.9531	6.12284			333.8	1.396	1.446	0.008		333.8	0.899	0.949	-0.002
	107	16.7757	28.7958		107	6.8638	6.99892		107	6.0255	6.07836		107	2.9626	3.30935		107	11.2657	13.8287		107	13.0539	12.9328		107	6.7532	7.12911		107	5.9519	6.12279			334	1.393	1.443	0.009		334	0.899	0.948	-0.004
	107.1	16.7804	28.7956		107.1	6.8653	6.9988		107.1	6.0237	6.07826		107.1	2.9623	3.30932		107.1	11.2673	13.8286		107.1	13.0496	12.9327		107.1	6.7525	7.12908		107.1	5.9542	6.12275			334.2	1.395	1.443	0.005		334.2	0.898	0.952	0
	107.2	16.7813	28.7954		107.2	6.8657	6.99868		107.2	6.0192	6.07816		107.2	2.9636	3.30929		107.2	11.2681	13.8285		107.2	13.0468	12.9326		107.2	6.7539	7.12904		107.2	5.9549	6.1227			334.4	1.401	1.441	0.006		334.4	0.895	0.946	0.002
	107.3	16.7789	28.7952		107.3	6.8651	6.99857		107.3	6.013	6.07806		107.3	2.9622	3.30925		107.3	11.2674	13.8285		107.3	13.0423	12.9325		107.3	6.7606	7.12901		107.3	5.9586	6.12265			334.6	1.396	1.454	0.002		334.6	0.901	0.948	-0.002
	107.4	16.7788	28.795		107.4	6.8663	6.99845		107.4	6.0078	6.07796		107.4	2.9603	3.30922		107.4	11.2654	13.8284		107.4	13.0377	12.9324		107.4	6.7617	7.12898		107.4	5.9575	6.12261			334.8	1.402	1.446	0.003		334.8	0.9	0.948	0.003
	107.5	16.7837	28.7948		107.5	6.8704	6.99834		107.5	6.007	6.07787		107.5	2.9558	3.30918		107.5	11.2652	13.8283		107.5	13.0314	12.9323		107.5	6.7569	7.12895		107.5	5.9589	6.12256			335	1.4	1.444	0.002		335	0.895	0.948	0
	107.6	16.7804	28.7946		107.6	6.8666	6.99822		107.6	6.0076	6.07777		107.6	2.954	3.30915		107.6	11.2612	13.8282		107.6	13.0309	12.9322		107.6	6.7542	7.12892		107.6	5.9559	6.12252			335.2	1.395	1.445	0.006		335.2	0.897	0.95	-0.005
	107.7	16.785	28.7944		107.7	6.8689	6.9981		107.7	6.0107	6.07767		107.7	2.9533	3.30912		107.7	11.2649	13.8281		107.7	13.0279	12.932		107.7	6.7503	7.12889		107.7	5.9599	6.12247			335.4	1.396	1.446	0.007		335.4	0.901	0.952	-0.002
	107.8	16.7767	28.7942		107.8	6.8685	6.99799		107.8	6.0059	6.07757		107.8	2.9499	3.30908		107.8	11.2654	13.828		107.8	13.0243	12.9319		107.8	6.7492	7.12886		107.8	5.9627	6.12243			335.6	1.4	1.449	0.006		335.6	0.894	0.948	0.001
	107.9	16.771	28.794		107.9	6.8691	6.99787		107.9	6.0038	6.07747		107.9	2.9489	3.30905		107.9	11.2657	13.8279		107.9	13.0195	12.9318		107.9	6.7491	7.12882		107.9	5.9572	6.12238			335.8	1.399	1.444	0		335.8	0.901	0.951	0.002
	108	16.7676	28.7938		108	6.8704	6.99776		108	6.0007	6.07738		108	2.9488	3.30902		108	11.2674	13.8278		108	13.0132	12.9317		108	6.7499	7.12879		108	5.9558	6.12234			336	1.399	1.446	0.008		336	0.901	0.952	-0.001
	108.1	16.7702	28.7936		108.1	6.8675	6.99764		108.1	6.0022	6.07728		108.1	2.9433	3.30898		108.1	11.265	13.8277		108.1	13.0108	12.9316		108.1	6.7516	7.12876		108.1	5.9544	6.12229			336.2	1.392	1.446	0.006		336.2	0.898	0.953	-0.004
	108.2	16.7673	28.7934		108.2	6.8676	6.99752		108.2	5.9999	6.07718		108.2	2.9401	3.30895		108.2	11.2662	13.8276		108.2	13.0087	12.9315		108.2	6.753	7.12873		108.2	5.9519	6.12225			336.4	1.397	1.448	0.005		336.4	0.895	0.952	0
	108.3	16.7612	28.7932		108.3	6.8685	6.99741		108.3	6.0017	6.07708		108.3	2.9404	3.30891		108.3	11.2655	13.8275		108.3	13.0079	12.9313		108.3	6.7547	7.1287		108.3	5.9556	6.1222			336.6	1.397	1.445	0.006		336.6	0.899	0.954	0.001
	108.4	16.756	28.793		108.4	6.8676	6.99729		108.4	6.0038	6.07698		108.4	2.9418	3.30888		108.4	11.2638	13.8274		108.4	13.0069	12.9312		108.4	6.7499	7.12867		108.4	5.9553	6.12215			336.8	1.398	1.447	0.002		336.8	0.896	0.952	-0.001
	108.5	16.7553	28.7928		108.5	6.8713	6.99718		108.5	6.0008	6.07689		108.5	2.9413	3.30885		108.5	11.2636	13.8273		108.5	13.0067	12.9311		108.5	6.7511	7.12864		108.5	5.9543	6.12211			337	1.399	1.448	0.007		337	0.898	0.947	-0.003
	108.6	16.755	28.7926		108.6	6.8735	6.99706		108.6	5.9945	6.07679		108.6	2.9408	3.30881		108.6	11.2625	13.8272		108.6	13.0052	12.931		108.6	6.751	7.12861		108.6	5.9527	6.12206			337.2	1.397	1.442	0.004		337.2	0.9	0.95	0.001
	108.7	16.7515	28.7924		108.7	6.8701	6.99694		108.7	5.9977	6.07669		108.7	2.9408	3.30878		108.7	11.2643	13.8271		108.7	13.0039	12.9309		108.7	6.7485	7.12857		108.7	5.9478	6.12202			337.4	1.399	1.444	0.005		337.4	0.9	0.953	0.001
	108.8	16.7507	28.7922		108.8	6.8739	6.99683		108.8	5.9945	6.07659		108.8	2.9439	3.30875		108.8	11.2633	13.827		108.8	13.0043	12.9308		108.8	6.7498	7.12854		108.8	5.9501	6.12197			337.6	1.397	1.447	0.008		337.6	0.896	0.952	0.003
	108.9	16.7457	28.792		108.9	6.8749	6.99671		108.9	5.9941	6.07649		108.9	2.9435	3.30871		108.9	11.2622	13.8269		108.9	13.0001	12.9307		108.9	6.7488	7.12851		108.9	5.9499	6.12193			337.8	1.396	1.441	0.007		337.8	0.899	0.952	0.001
	109	16.7419	28.7918		109	6.8707	6.9966		109	5.9983	6.0764		109	2.9419	3.30868		109	11.2613	13.8268		109	13.0005	12.9305		109	6.7469	7.12848		109	5.9488	6.12188			338	1.398	1.446	0.01		338	0.9	0.949	-0.001
	109.1	16.7397	28.7916		109.1	6.8666	6.99648		109.1	6.0019	6.0763		109.1	2.9394	3.30864		109.1	11.2566	13.8267		109.1	12.9999	12.9304		109.1	6.7458	7.12845		109.1	5.948	6.12183			338.2	1.4	1.441	0.003		338.2	0.9	0.955	-0.005
	109.2	16.7383	28.7914		109.2	6.8678	6.99636		109.2	5.9995	6.0762		109.2	2.9415	3.30861		109.2	11.2555	13.8266		109.2	13.0006	12.9303		109.2	6.7471	7.12842		109.2	5.949	6.12179			338.4	1.399	1.441	0.005		338.4	0.896	0.954	0.001
	109.3	16.7395	28.7912		109.3	6.8655	6.99625		109.3	5.9989	6.0761		109.3	2.9423	3.30858		109.3	11.2566	13.8265		109.3	13.0023	12.9302		109.3	6.7538	7.12838		109.3	5.9478	6.12174			338.6	1.396	1.447	0.006		338.6	0.899	0.954	0.002
	109.4	16.7412	28.791		109.4	6.8662	6.99613		109.4	5.9993	6.076		109.4	2.9457	3.30854		109.4	11.2581	13.8264		109.4	13.0009	12.9301		109.4	6.7549	7.12835		109.4	5.9496	6.1217			338.8	1.395	1.447	0.004		338.8	0.898	0.952	0.003
	109.5	16.7392	28.7908		109.5	6.8638	6.99602		109.5	5.9917	6.07591		109.5	2.9454	3.30851		109.5	11.26	13.8263		109.5	13.0005	12.93		109.5	6.75	7.12832		109.5	5.9523	6.12165			339	1.398	1.446	0.006		339	0.902	0.954	0.001
	109.6	16.739	28.7906		109.6	6.865	6.9959		109.6	5.9923	6.07581		109.6	2.9452	3.30848		109.6	11.2607	13.8262		109.6	13.0012	12.9299		109.6	6.7486	7.12829		109.6	5.9502	6.12161			339.2	1.396	1.441	0.003		339.2	0.903	0.955	-0.001
	109.7	16.7396	28.7904		109.7	6.8642	6.99578		109.7	5.9879	6.07571		109.7	2.9423	3.30844		109.7	11.2603	13.8262		109.7	12.9971	12.9297		109.7	6.7502	7.12826		109.7	5.9454	6.12156			339.4	1.401	1.445	0.004		339.4	0.901	0.952	0.003
	109.8	16.7408	28.7902		109.8	6.8615	6.99567		109.8	5.9842	6.07561		109.8	2.9397	3.30841		109.8	11.2607	13.8261		109.8	12.9977	12.9296		109.8	6.7573	7.12823		109.8	5.9456	6.12152			339.6	1.396	1.447	0.009		339.6	0.906	0.951	-0.003
	109.9	16.7332	28.79		109.9	6.8661	6.99555		109.9	5.9787	6.07551		109.9	2.9389	3.30837		109.9	11.2664	13.826		109.9	12.9989	12.9295		109.9	6.7578	7.1282		109.9	5.9444	6.12147			339.8	1.397	1.442	0.007		339.8	0.899	0.954	-0.003
	110	16.7289	28.7898		110	6.8672	6.99544		110	5.9738	6.07542		110	2.9395	3.30834		110	11.2676	13.8259		110	12.9982	12.9294		110	6.762	7.12817		110	5.9489	6.12143			340	1.397	1.445	0.003		340	0.902	0.95	-0.001
	110.1	16.7276	28.7896		110.1	6.8656	6.99532		110.1	5.9755	6.07532		110.1	2.9399	3.30831		110.1	11.2676	13.8258		110.1	12.9971	12.9293		110.1	6.7621	7.12813		110.1	5.951	6.12138			340.2	1.4	1.446	0.006		340.2	0.898	0.953	-0.001
	110.2	16.7303	28.7894		110.2	6.8661	6.9952		110.2	5.9729	6.07522		110.2	2.9357	3.30827		110.2	11.2682	13.8257		110.2	12.9917	12.9292		110.2	6.7626	7.1281		110.2	5.953	6.12133			340.4	1.402	1.442	0.008		340.4	0.9	0.954	-0.003
	110.3	16.7272	28.7892		110.3	6.8681	6.99509		110.3	5.9704	6.07512		110.3	2.9382	3.30824		110.3	11.2688	13.8256		110.3	12.9869	12.9291		110.3	6.7637	7.12807		110.3	5.9492	6.12129			340.6	1.398	1.446	0.006		340.6	0.901	0.952	-0.006
	110.4	16.7266	28.789		110.4	6.8688	6.99497		110.4	5.9699	6.07502		110.4	2.9369	3.30821		110.4	11.2705	13.8255		110.4	12.9835	12.9289		110.4	6.7605	7.12804		110.4	5.949	6.12124			340.8	1.398	1.45	0.007		340.8	0.898	0.955	-0.005
	110.5	16.7234	28.7888		110.5	6.8692	6.99486		110.5	5.9724	6.07493		110.5	2.9366	3.30817		110.5	11.2701	13.8254		110.5	12.9803	12.9288		110.5	6.7613	7.12801		110.5	5.951	6.1212			341	1.402	1.446	0.002		341	0.903	0.952	-0.001
	110.6	16.7261	28.7886		110.6	6.8715	6.99474		110.6	5.9701	6.07483		110.6	2.9384	3.30814		110.6	11.2678	13.8253		110.6	12.9767	12.9287		110.6	6.7584	7.12798		110.6	5.953	6.12115			341.2	1.396	1.448	0.006		341.2	0.905	0.953	0
	110.7	16.7251	28.7884		110.7	6.872	6.99462		110.7	5.9673	6.07473		110.7	2.9422	3.3081		110.7	11.2698	13.8252		110.7	12.9762	12.9286		110.7	6.7588	7.12795		110.7	5.953	6.12111			341.4	1.398	1.445	0.006		341.4	0.903	0.952	-0.006
	110.8	16.7254	28.7882		110.8	6.8709	6.99451		110.8	5.9664	6.07463		110.8	2.9387	3.30807		110.8	11.2718	13.8251		110.8	12.9751	12.9285		110.8	6.761	7.12791		110.8	5.9524	6.12106			341.6	1.398	1.445	0.004		341.6	0.9	0.954	-0.002
	110.9	16.7271	28.7879		110.9	6.8678	6.99439		110.9	5.9649	6.07453		110.9	2.9408	3.30804		110.9	11.2697	13.825		110.9	12.9715	12.9284		110.9	6.7614	7.12788		110.9	5.9494	6.12101			341.8	1.397	1.441	0.004		341.8	0.897	0.954	-0.004
	111	16.7287	28.7877		111	6.8689	6.99428		111	5.9637	6.07444		111	2.9399	3.308		111	11.2717	13.8249		111	12.9705	12.9283		111	6.7624	7.12785		111	5.9478	6.12097			342	1.4	1.444	0.003		342	0.901	0.953	-0.002
	111.1	16.7265	28.7875		111.1	6.8637	6.99416		111.1	5.9608	6.07434		111.1	2.9411	3.30797		111.1	11.2721	13.8248		111.1	12.9685	12.9281		111.1	6.7615	7.12782		111.1	5.9473	6.12092			342.2	1.399	1.444	0.004		342.2	0.901	0.951	-0.004
	111.2	16.7262	28.7873		111.2	6.8606	6.99404		111.2	5.9587	6.07424		111.2	2.9406	3.30794		111.2	11.2731	13.8247		111.2	12.9659	12.928		111.2	6.7581	7.12779		111.2	5.943	6.12088			342.4	1.396	1.442	0.005		342.4	0.902	0.95	-0.002
	111.3	16.7261	28.7871		111.3	6.8585	6.99393		111.3	5.9601	6.07414		111.3	2.9377	3.3079		111.3	11.2747	13.8246		111.3	12.9611	12.9279		111.3	6.7599	7.12776		111.3	5.9406	6.12083			342.6	1.399	1.441	0.002		342.6	0.901	0.953	0.002
	111.4	16.7313	28.7869		111.4	6.8587	6.99381		111.4	5.9592	6.07404		111.4	2.9352	3.30787		111.4	11.2729	13.8245		111.4	12.9557	12.9278		111.4	6.764	7.12772		111.4	5.9389	6.12079			342.8	1.398	1.444	0.004		342.8	0.902	0.955	-0.006
	111.5	16.7321	28.7867		111.5	6.8561	6.9937		111.5	5.9571	6.07395		111.5	2.9346	3.30783		111.5	11.271	13.8244		111.5	12.9511	12.9277		111.5	6.7634	7.12769		111.5	5.9399	6.12074			343	1.399	1.444	0.003		343	0.901	0.951	0
	111.6	16.7314	28.7865		111.6	6.8549	6.99358		111.6	5.956	6.07385		111.6	2.935	3.3078		111.6	11.2706	13.8243		111.6	12.947	12.9276		111.6	6.7654	7.12766		111.6	5.9367	6.1207			343.2	1.395	1.445	0.002		343.2	0.9	0.953	0
	111.7	16.7297	28.7863		111.7	6.8614	6.99346		111.7	5.9559	6.07375		111.7	2.931	3.30777		111.7	11.2689	13.8242		111.7	12.944	12.9275		111.7	6.7604	7.12763		111.7	5.9343	6.12065			343.4	1.4	1.446	0.004		343.4	0.901	0.952	0.001
	111.8	16.7255	28.7861		111.8	6.8593	6.99335		111.8	5.9601	6.07365		111.8	2.9237	3.30773		111.8	11.2715	13.8241		111.8	12.9451	12.9273		111.8	6.7572	7.1276		111.8	5.9335	6.12061			343.6	1.401	1.444	0		343.6	0.899	0.951	-0.002
	111.9	16.725	28.7859		111.9	6.8561	6.99323		111.9	5.9571	6.07355		111.9	2.9189	3.3077		111.9	11.2713	13.824		111.9	12.9446	12.9272		111.9	6.758	7.12757		111.9	5.9342	6.12056			343.8	1.4	1.446	0.002		343.8	0.904	0.954	0
	112	16.7224	28.7857		112	6.8545	6.99312		112	5.9536	6.07346		112	2.921	3.30767		112	11.2698	13.824		112	12.9509	12.9271		112	6.7586	7.12754		112	5.9366	6.12051			344	1.399	1.443	0.001		344	0.9	0.954	-0.003
	112.1	16.7251	28.7855		112.1	6.8553	6.993		112.1	5.9508	6.07336		112.1	2.9205	3.30763		112.1	11.2719	13.8239		112.1	12.9515	12.927		112.1	6.7559	7.12751		112.1	5.9339	6.12047			344.2	1.398	1.445	0.003		344.2	0.899	0.954	0
	112.2	16.7294	28.7853		112.2	6.8546	6.99288		112.2	5.9504	6.07326		112.2	2.9229	3.3076		112.2	11.2716	13.8238		112.2	12.9464	12.9269		112.2	6.7562	7.12747		112.2	5.9316	6.12042			344.4	1.399	1.447	0.004		344.4	0.905	0.958	-0.001
	112.3	16.7314	28.7851		112.3	6.8587	6.99277		112.3	5.9554	6.07316		112.3	2.9226	3.30757		112.3	11.2718	13.8237		112.3	12.9403	12.9268		112.3	6.752	7.12744		112.3	5.9319	6.12038			344.6	1.399	1.442	0.006		344.6	0.906	0.959	0.002
	112.4	16.7328	28.7849		112.4	6.8611	6.99265		112.4	5.9569	6.07306		112.4	2.9227	3.30753		112.4	11.2732	13.8236		112.4	12.9377	12.9266		112.4	6.7486	7.12741		112.4	5.9334	6.12033			344.8	1.4	1.443	0.006		344.8	0.9	0.957	-0.001
	112.5	16.7326	28.7847		112.5	6.8548	6.99254		112.5	5.9575	6.07297		112.5	2.9201	3.3075		112.5	11.274	13.8235		112.5	12.9389	12.9265		112.5	6.7453	7.12738		112.5	5.9297	6.12029			345	1.397	1.444	0.004		345	0.903	0.952	-0.001
	112.6	16.736	28.7845		112.6	6.8528	6.99242		112.6	5.9544	6.07287		112.6	2.9168	3.30747		112.6	11.274	13.8234		112.6	12.9365	12.9264		112.6	6.7451	7.12735		112.6	5.9278	6.12024			345.2	1.396	1.448	0.006		345.2	0.903	0.955	0
	112.7	16.7345	28.7843		112.7	6.8554	6.9923		112.7	5.9555	6.07277		112.7	2.9192	3.30743		112.7	11.2762	13.8233		112.7	12.9331	12.9263		112.7	6.7428	7.12732		112.7	5.9281	6.12019			345.4	1.398	1.443	0.005		345.4	0.898	0.956	0
	112.8	16.7345	28.7841		112.8	6.8564	6.99219		112.8	5.9509	6.07267		112.8	2.9186	3.3074		112.8	11.2796	13.8232		112.8	12.9325	12.9262		112.8	6.7439	7.12728		112.8	5.9275	6.12015			345.6	1.4	1.448	0.005		345.6	0.903	0.954	-0.003
	112.9	16.7304	28.7839		112.9	6.8491	6.99207		112.9	5.9503	6.07257		112.9	2.9174	3.30736		112.9	11.278	13.8231		112.9	12.9337	12.9261		112.9	6.7425	7.12725		112.9	5.9339	6.1201			345.8	1.399	1.445	0.004		345.8	0.902	0.953	0
	113	16.7327	28.7837		113	6.844	6.99196		113	5.9483	6.07248		113	2.9208	3.30733		113	11.2742	13.823		113	12.9309	12.926		113	6.7438	7.12722		113	5.932	6.12006			346	1.401	1.45	0.003		346	0.905	0.958	-0.002
	113.1	16.7307	28.7835		113.1	6.841	6.99184		113.1	5.9453	6.07238		113.1	2.917	3.3073		113.1	11.2737	13.8229		113.1	12.9322	12.9258		113.1	6.7456	7.12719		113.1	5.9304	6.12001			346.2	1.399	1.445	0.008		346.2	0.9	0.956	-0.002
	113.2	16.7269	28.7833		113.2	6.8391	6.99172		113.2	5.9432	6.07228		113.2	2.9158	3.30726		113.2	11.2739	13.8228		113.2	12.9345	12.9257		113.2	6.7449	7.12716		113.2	5.9327	6.11997			346.4	1.394	1.444	0.005		346.4	0.903	0.957	0
	113.3	16.7235	28.7831		113.3	6.8413	6.99161		113.3	5.9462	6.07218		113.3	2.9223	3.30723		113.3	11.2642	13.8227		113.3	12.9307	12.9256		113.3	6.7516	7.12713		113.3	5.936	6.11992			346.6	1.392	1.442	0.002		346.6	0.907	0.957	-0.002
	113.4	16.7251	28.7829		113.4	6.832	6.99149		113.4	5.9451	6.07209		113.4	2.9234	3.3072		113.4	11.2722	13.8226		113.4	12.9266	12.9255		113.4	6.7489	7.1271		113.4	5.9328	6.11988			346.8	1.396	1.443	0.006		346.8	0.904	0.955	-0.002
	113.5	16.7176	28.7827		113.5	6.8242	6.99138		113.5	5.9368	6.07199		113.5	2.9244	3.30716		113.5	11.2811	13.8225		113.5	12.926	12.9254		113.5	6.7478	7.12706		113.5	5.9343	6.11983			347	1.394	1.45	0.007		347	0.903	0.954	0.001
	113.6	16.7163	28.7825		113.6	6.8221	6.99126		113.6	5.934	6.07189		113.6	2.9236	3.30713		113.6	11.2861	13.8224		113.6	12.9274	12.9253		113.6	6.7509	7.12703		113.6	5.9334	6.11979			347.2	1.396	1.447	0.004		347.2	0.902	0.958	0.001
	113.7	16.7154	28.7823		113.7	6.8148	6.99115		113.7	5.9272	6.07179		113.7	2.9195	3.30709		113.7	11.2882	13.8223		113.7	12.935	12.9252		113.7	6.7496	7.127		113.7	5.9336	6.11974			347.4	1.395	1.447	0.002		347.4	0.905	0.96	-0.001
	113.8	16.7152	28.7821		113.8	6.8067	6.99103		113.8	5.9301	6.07169		113.8	2.9151	3.30706		113.8	11.2866	13.8222		113.8	12.9396	12.925		113.8	6.7543	7.12697		113.8	5.9376	6.11969			347.6	1.397	1.445	0.003		347.6	0.903	0.953	-0.003
	113.9	16.7161	28.7819		113.9	6.812	6.99091		113.9	5.9356	6.0716		113.9	2.922	3.30703		113.9	11.2768	13.8221		113.9	12.9408	12.9249		113.9	6.7597	7.12694		113.9	5.9425	6.11965			347.8	1.4	1.443	0.004		347.8	0.904	0.954	0
	114	16.7162	28.7817		114	6.8104	6.9908		114	5.9318	6.0715		114	2.9212	3.30699		114	11.2719	13.822		114	12.9401	12.9248		114	6.7506	7.12691		114	5.9337	6.1196			348	1.396	1.449	0.002		348	0.906	0.953	-0.003
	114.1	16.7205	28.7815		114.1	6.8122	6.99068		114.1	5.9335	6.0714		114.1	2.9225	3.30696		114.1	11.2747	13.8219		114.1	12.9352	12.9247		114.1	6.7513	7.12688		114.1	5.9351	6.11956			348.2	1.397	1.446	0.006		348.2	0.903	0.959	-0.002
	114.2	16.7281	28.7813		114.2	6.8038	6.99057		114.2	5.9308	6.0713		114.2	2.9153	3.30693		114.2	11.279	13.8218		114.2	12.9392	12.9246		114.2	6.7549	7.12685		114.2	5.9348	6.11951			348.4	1.399	1.445	0.002		348.4	0.907	0.955	-0.002
	114.3	16.729	28.7811		114.3	6.8055	6.99045		114.3	5.9223	6.0712		114.3	2.9149	3.30689		114.3	11.2785	13.8218		114.3	12.9349	12.9245		114.3	6.7531	7.12681		114.3	5.9303	6.11947			348.6	1.399	1.445	0.003		348.6	0.904	0.959	-0.002
	114.4	16.7264	28.7809		114.4	6.7998	6.99033		114.4	5.9202	6.07111		114.4	2.917	3.30686		114.4	11.277	13.8217		114.4	12.9311	12.9244		114.4	6.7524	7.12678		114.4	5.9353	6.11942			348.8	1.4	1.446	0.009		348.8	0.903	0.958	0
	114.5	16.7365	28.7807		114.5	6.7948	6.99022		114.5	5.9146	6.07101		114.5	2.9196	3.30682		114.5	11.2761	13.8216		114.5	12.9288	12.9242		114.5	6.753	7.12675		114.5	5.9375	6.11938			349	1.399	1.446	0.002		349	0.907	0.957	-0.003
	114.6	16.7405	28.7805		114.6	6.7958	6.9901		114.6	5.9199	6.07091		114.6	2.9126	3.30679		114.6	11.2789	13.8215		114.6	12.9264	12.9241		114.6	6.7572	7.12672		114.6	5.9394	6.11933			349.2	1.396	1.445	0.006		349.2	0.902	0.959	-0.004
	114.7	16.7414	28.7803		114.7	6.7956	6.98999		114.7	5.9227	6.07081		114.7	2.9059	3.30676		114.7	11.2818	13.8214		114.7	12.9196	12.924		114.7	6.7495	7.12669		114.7	5.9333	6.11928			349.4	1.398	1.442	0.003		349.4	0.904	0.957	-0.002
	114.8	16.7495	28.7801		114.8	6.7914	6.98987		114.8	5.9261	6.07071		114.8	2.9017	3.30672		114.8	11.2773	13.8213		114.8	12.9212	12.9239		114.8	6.7516	7.12666		114.8	5.9327	6.11924			349.6	1.397	1.445	0.003		349.6	0.9	0.96	-0.001
	114.9	16.7487	28.7799		114.9	6.7838	6.98975		114.9	5.9269	6.07062		114.9	2.903	3.30669		114.9	11.277	13.8212		114.9	12.917	12.9238		114.9	6.7496	7.12662		114.9	5.9343	6.11919			349.8	1.4	1.445	0.003		349.8	0.906	0.953	-0.001
	115	16.7561	28.7797		115	6.7791	6.98964		115	5.9247	6.07052		115	2.91	3.30666		115	11.273	13.8211		115	12.9203	12.9237		115	6.7514	7.12659		115	5.9254	6.11915			350	1.394	1.443	0.006		350	0.903	0.957	0.002
	115.1	16.747	28.7795		115.1	6.7711	6.98952		115.1	5.9227	6.07042		115.1	2.9053	3.30662		115.1	11.2759	13.821		115.1	12.9137	12.9236		115.1	6.7467	7.12656		115.1	5.935	6.1191			350.2	1.398	1.443	0.003		350.2	0.908	0.959	-0.001
	115.2	16.7503	28.7793		115.2	6.7718	6.98941		115.2	5.9254	6.07032		115.2	2.906	3.30659		115.2	11.272	13.8209		115.2	12.9175	12.9234		115.2	6.741	7.12653		115.2	5.9349	6.11906			350.4	1.4	1.443	0.003		350.4	0.902	0.956	-0.001
	115.3	16.7422	28.7791		115.3	6.7667	6.98929		115.3	5.9222	6.07022		115.3	2.8989	3.30655		115.3	11.2706	13.8208		115.3	12.9184	12.9233		115.3	6.7395	7.1265		115.3	5.9252	6.11901			350.6	1.4	1.445	0.003		350.6	0.903	0.955	-0.003
	115.4	16.7379	28.7789		115.4	6.7629	6.98918		115.4	5.9199	6.07013		115.4	2.8978	3.30652		115.4	11.2762	13.8207		115.4	12.9066	12.9232		115.4	6.7337	7.12647		115.4	5.9329	6.11897			350.8	1.397	1.444	0.001		350.8	0.903	0.956	0
	115.5	16.7423	28.7787		115.5	6.7665	6.98906		115.5	5.9237	6.07003		115.5	2.8985	3.30649		115.5	11.2757	13.8206		115.5	12.9049	12.9231		115.5	6.7281	7.12644		115.5	5.9355	6.11892			351	1.401	1.445	0.003		351	0.905	0.958	0
	115.6	16.7479	28.7785		115.6	6.7629	6.98894		115.6	5.9199	6.06993		115.6	2.8985	3.30645		115.6	11.2757	13.8205		115.6	12.9049	12.923		115.6	6.7287	7.12641		115.6	5.9435	6.11888			351.2	1.394	1.443	0.003		351.2	0.903	0.961	-0.001
	115.7	16.7479	28.7783		115.7	6.7665	6.98883		115.7	5.9205	6.06983		115.7	2.8988	3.30642		115.7	11.2715	13.8204		115.7	12.9049	12.9229		115.7	6.729	7.12637		115.7	5.9421	6.11883			351.4	1.397	1.441	0.004		351.4	0.907	0.955	-0.002
	115.8	16.7479	28.7781		115.8	6.7708	6.98871		115.8	5.9209	6.06973		115.8	2.8992	3.30639		115.8	11.27	13.8203		115.8	12.9063	12.9228		115.8	6.729	7.12634		115.8	5.9389	6.11878			351.6	1.399	1.44	0.007		351.6	0.905	0.957	-0.001
	115.9	16.7423	28.7779		115.9	6.7713	6.9886		115.9	5.9214	6.06964		115.9	2.8999	3.30635		115.9	11.2571	13.8202		115.9	12.9066	12.9226		115.9	6.7296	7.12631		115.9	5.9421	6.11874			351.8	1.4	1.443	0.003		351.8	0.906	0.958	-0.001
	116	16.7414	28.7777		116	6.8035	6.98848		116	5.9216	6.06954		116	2.9084	3.30632		116	11.249	13.8201		116	12.9116	12.9225		116	6.7301	7.12628		116	5.9389	6.11869			352	1.399	1.442	0.003		352	0.905	0.956	0.001
	116.1	16.7423	28.7775		116.1	6.8179	6.98836		116.1	5.9218	6.06944		116.1	2.9187	3.30629		116.1	11.2391	13.82		116.1	12.9181	12.9224		116.1	6.7309	7.12625		116.1	5.9372	6.11865			352.2	1.402	1.445	0.004		352.2	0.907	0.962	-0.002
	116.2	16.7423	28.7773		116.2	6.8236	6.98825		116.2	5.9232	6.06934		116.2	2.9288	3.30625		116.2	11.235	13.8199		116.2	12.9425	12.9223		116.2	6.7317	7.12622		116.2	5.9389	6.1186			352.4	1.398	1.449	0		352.4	0.908	0.959	-0.004
	116.3		28.7771		116.3	6.8361	6.98813		116.3	5.9237	6.06924		116.3	2.9367	3.30622		116.3		13.8199		116.3	12.9456	12.9222		116.3	6.7329	7.12619		116.3	5.9421	6.11856			352.6	1.393	1.446	0.006		352.6	0.903	0.955	0
	116.4		28.7769		116.4	6.8596	6.98802		116.4	5.9238	6.06915		116.4	2.939	3.30619		116.4		13.8198		116.4	12.9531	12.9221		116.4	6.7337	7.12615		116.4	5.9425	6.11851			352.8	1.399	1.444	0.003		352.8	0.901	0.959	0
	116.5		28.7767		116.5	6.8706	6.9879		116.5	5.9256	6.06905		116.5	2.9401	3.30615		116.5		13.8196		116.5	12.9578	12.9219		116.5	6.734	7.12612		116.5	5.9435	6.11846			353	1.397	1.444	0.005		353	0.905	0.954	0
	116.6		28.7765		116.6	6.883	6.98778		116.6	5.9352	6.06895		116.6	2.9476	3.30612		116.6		13.8196		116.6	12.9672	12.9218		116.6	6.7348	7.12609		116.6	5.94559	6.11842			353.2	1.398	1.44	0.004		353.2	0.902	0.958	-0.003
	116.7		28.7763		116.7	6.8855	6.98767		116.7	5.9379	6.06885		116.7	2.9577	3.30608		116.7		13.8195		116.7	12.968	12.9217		116.7	6.7451	7.12606		116.7	5.9518	6.11837			353.4	1.397	1.448	0.007		353.4	0.907	0.959	-0.003
	116.8		28.7761		116.8	6.9334	6.98755		116.8	5.9519	6.06876		116.8	2.9577	3.30605		116.8		13.8194		116.8	12.998	12.9216		116.8	6.7487	7.12603		116.8	5.952	6.11833			353.6	1.396	1.443	0.006		353.6	0.905	0.96	-0.003
	116.9		28.7758		116.9	7.4883	6.98755		116.9	6.36237	6.06876		116.9	2.9836	3.30605		116.9		13.8193		116.9	13.0875	12.9216		116.9	6.88647	7.12603		116.9	6.44537	6.11833			353.8	1.395	1.445	0.005		353.8	0.906	0.957	-0.004
	117		28.7756		117	8.6465	7.01053		117	6.97186	6.08877		117	2.9897	3.31702		117		13.8193		117	13.2748	12.964		117	7.66185	7.14943		117	6.67246	6.13846			354	1.395	1.444	0.004		354	0.907	0.959	-0.006
	117.1		28.7756		117.1	8.6465	7.0335		117.1	7.28554	6.10877		117.1	3.633	3.32798		117.1		13.8652		117.1	13.5222	13.0064		117.1	7.68735	7.17282		117.1	8.76864	6.15859			354.2	1.395	1.446	0.006		354.2	0.907	0.957	-0.003
	117.2		28.8706		117.2	8.6465	7.05647		117.2	7.82599	6.12877		117.2	3.7506	3.33895		117.2		13.9111		117.2	15.6218	13.0488		117.2	9.03709	7.19621		117.2	9.40722	6.17871			354.4	1.397	1.444	0.005		354.4	0.905	0.956	0
	117.3		28.9655		117.3	8.6465	7.07943		117.3	7.82599	6.14877		117.3	3.7549	3.34992		117.3		13.9571		117.3	15.6444	13.0912		117.3	9.04201	7.2196		117.3	9.40722	6.19884			354.6	1.397	1.445	0.001		354.6	0.905	0.962	-0.003
	117.4		29.0604		117.4	8.6465	7.10239		117.4	7.82599	6.16877		117.4	3.7549	3.36088		117.4		14.003		117.4	15.6444	13.1336		117.4	9.08041	7.24299		117.4	9.47103	6.21896			354.8	1.401	1.448	0.006		354.8	0.905	0.958	0.001
	117.5		29.1554		117.5	8.6465	7.12535		117.5	7.82599	6.18876		117.5	3.7578	3.37185		117.5		14.049		117.5	15.6444	13.176		117.5	9.09191	7.26637		117.5	9.49548	6.23908			355	1.402	1.443	0.006		355	0.908	0.958	0
	117.6		29.2503		117.6	8.6465	7.1483		117.6	7.82599	6.20875		117.6	3.7578	3.3828		117.6		14.0949		117.6	15.6444	13.2183		117.6	9.093	7.28975		117.6	9.5162	6.25919			355.2	1.396	1.445	0.004		355.2	0.907	0.961	-0.003
	117.7		29.3452		117.7	8.6465	7.17124		117.7	7.82599	6.22873		117.7	3.7587	3.39377		117.7		14.1408		117.7	15.6444	13.2607		117.7	9.11651	7.31312		117.7	9.5162	6.2793			355.4	1.396	1.446	0.007		355.4	0.904	0.958	-0.001
	117.8		29.44		117.8	8.6465	7.19419		117.8	7.82599	6.24872		117.8	3.7587	3.40473		117.8		14.1867		117.8	15.6444	13.303		117.8	9.1571	7.3365		117.8	9.5162	6.29941			355.6	1.399	1.446	0.005		355.6	0.904	0.962	0.001
	117.9		29.5349		117.9	8.6465	7.21712		117.9	7.82599	6.2687		117.9	3.7587	3.41569		117.9		14.2326		117.9	15.6444	13.3454		117.9	9.1571	7.35987		117.9	9.5162	6.31951			355.8	1.398	1.446	0.007		355.8	0.91	0.964	-0.005
	118		29.6298		118	8.6596	7.24006		118	7.82599	6.28867		118	3.7587	3.42664		118		14.2786		118	15.6444	13.3877		118	9.1571	7.38323		118	9.5162	6.33962			356	1.397	1.444	0.005		356	0.911	0.957	-0.005
	118.1		29.7247		118.1	8.6596	7.26298		118.1	7.826	6.30864		118.1	3.7609	3.4376		118.1		14.3245		118.1	15.6512	13.43		118.1	9.1571	7.40659		118.1	9.5162	6.35971			356.2	1.397	1.447	0.005		356.2	0.911	0.959	0
	118.2		29.8195		118.2	8.6596	7.2859		118.2	7.826	6.32861		118.2	3.7703	3.44855		118.2		14.3704		118.2	15.6648	13.4724		118.2	9.1571	7.42995		118.2	9.5162	6.37981			356.4	1.394	1.447	0.003		356.4	0.908	0.959	-0.002
	118.3		29.9143		118.3	8.6596	7.30883		118.3	7.826	6.34857		118.3	3.7707	3.45951		118.3		14.4163		118.3	15.6756	13.5147		118.3	9.1571	7.45331		118.3	9.5598	6.39991			356.6	1.398	1.441	0.008		356.6	0.914	0.959	-0.003
	118.4		30.0091		118.4	8.6596	7.33174		118.4	7.826	6.36854		118.4	3.7703	3.47046		118.4		14.4622		118.4	15.6648	13.557		118.4	9.1571	7.47666		118.4	9.5598	6.42			356.8	1.399	1.446	0.002		356.8	0.905	0.96	0.004
	118.5		30.1039		118.5	8.6465	7.35465		118.5	7.826	6.38849		118.5	3.7609	3.48141		118.5		14.5081		118.5	15.6756	13.5993		118.5	9.1571	7.50001		118.5	9.55991	6.44009			357	1.398	1.444	0.002		357	0.906	0.961	-0.002
	118.6		30.1988		118.6	8.5931	7.37755		118.6	7.82599	6.40844		118.6	3.7703	3.49236		118.6		14.554		118.6	15.6851	13.6416		118.6	9.15789	7.52335		118.6	9.57592	6.46017			357.2	1.397	1.448	0.005		357.2	0.91	0.963	0.002
	118.7		30.2935		118.7	8.5505	7.40046		118.7	7.82599	6.4284		118.7	3.7707	3.50331		118.7		14.5999		118.7	15.7307	13.6839		118.7	9.16961	7.54669		118.7	9.58599	6.48025			357.4	1.396	1.447	0.005		357.4	0.907	0.961	0.001
	118.8	21.084	30.3883		118.8	8.5343	7.42336		118.8	7.8117	6.44834		118.8	3.7703	3.51426		118.8	17.8362	14.6457		118.8	15.6851	13.7262		118.8	9.15789	7.57003		118.8	9.57592	6.50033			357.6	1.399	1.445	0.006		357.6	0.909	0.962	0
	118.9	21.3926	30.4831		118.9	8.5304	7.44625		118.9	7.79758	6.46829		118.9	3.7609	3.52521		118.9	17.9237	14.6916		118.9	15.6756	13.7684		118.9	9.11651	7.59337		118.9	9.55991	6.52041			357.8	1.399	1.443	0.002		357.8	0.907	0.96	-0.002
	119	21.7647	30.5778		119	8.5143	7.46914		119	7.78291	6.48823		119	3.7578	3.53616		119	18.022	14.7375		119	15.6756	13.8107		119	9.16961	7.6167		119	9.5598	6.54048			358	1.399	1.444	0.002		358	0.906	0.963	0.001
	119.1	21.9616	30.6726		119.1	8.5143	7.49202		119.1	7.71359	6.50816		119.1	3.7578	3.5471		119.1	18.1381	14.7834		119.1	15.6648	13.8529		119.1	9.21499	7.64003		119.1	9.55991	6.56055			358.2	1.397	1.444	0.003		358.2	0.906	0.96	-0.002
	119.2	22.2228	30.7673		119.2	8.5304	7.5149		119.2	7.78291	6.52809		119.2	3.7609	3.55804		119.2	18.2527	14.8293		119.2	15.6648	13.8952		119.2	9.2338	7.66336		119.2	9.58599	6.58062			358.4	1.398	1.446	0.006		358.4	0.907	0.962	0
	119.3	22.4258	30.862		119.3	8.5343	7.53777		119.3	7.69839	6.54802		119.3	3.7703	3.56899		119.3	18.5127	14.8751		119.3	15.6756	13.9375		119.3	9.2385	7.68668		119.3	9.55991	6.60068			358.6	1.402	1.444	0.003		358.6	0.907	0.96	-0.003
	119.4	22.666	30.9567		119.4	8.5931	7.56065		119.4	7.63051	6.56795		119.4	3.7609	3.57993		119.4	18.614	14.921		119.4	15.6648	13.9797		119.4	9.2338	7.71		119.4	9.6039	6.62074			358.8	1.398	1.444	0.001		358.8	0.908	0.962	0
	119.5	22.8545	31.0514		119.5	8.599	7.58351		119.5	7.6981	6.58788		119.5	3.8243	3.59087		119.5	18.7108	14.9669		119.5	15.6482	14.0219		119.5	9.237	7.73332		119.5	9.59399	6.6408			359	1.4	1.445	0.001		359	0.908	0.961	-0.001
	119.6	23.0229	31.1461		119.6	8.5249	7.60637		119.6	7.6991	6.60779		119.6	3.7692	3.60181		119.6	18.8597	15.0127		119.6	15.6604	14.0641		119.6	9.2796	7.75662		119.6	9.57981	6.66085			359.2	1.398	1.446	0.001		359.2	0.912	0.957	0.001
	119.7	23.1728	31.2408		119.7	8.5422	7.62923		119.7	7.6936	6.6277		119.7	3.7765	3.61274		119.7	18.9131	15.0586		119.7	15.6418	14.1064		119.7	9.3337	7.77993		119.7	9.62339	6.68091			359.4	1.395	1.446	0.005		359.4	0.911	0.963	-0.003
	119.8	23.3012	31.3355		119.8	8.5861	7.65208		119.8	7.6822	6.64762		119.8	3.8091	3.62368		119.8	18.9581	15.1044		119.8	15.6783	14.1486		119.8	9.3673	7.80324		119.8	9.6057	6.70096			359.6	1.397	1.444	0.003		359.6	0.912	0.962	-0.004
	119.9	23.3951	31.4301		119.9	8.5762	7.67493		119.9	7.6847	6.66753		119.9	3.8195	3.63462		119.9	19.0415	15.1503		119.9	15.6876	14.1908		119.9	9.383	7.82654		119.9	9.6173	6.72101			359.8	1.401	1.447	0.005		359.8	0.911	0.965	0
	120	23.5045	31.5248		120	8.5855	7.69778		120	7.6934	6.68743		120	3.8593	3.64555		120	19.0834	15.1961		120	15.6977	14.233		120	9.424	7.84984		120	9.6413	6.74105			360	1.395	1.439	0.001		360	0.909	0.962	-0.001
	120.1	23.6618	31.6194		120.1	8.6005	7.72061		120.1	7.6887	6.70733		120.1	3.8803	3.65648		120.1	19.1349	15.242		120.1	15.7017	14.2752		120.1	9.484	7.87313		120.1	9.6864	6.76109			360.2	1.399	1.447	0.006		360.2	0.909	0.965	0.001
	120.2	23.8283	31.7141		120.2	8.6168	7.74345		120.2	7.6864	6.72723		120.2	3.9066	3.66742		120.2	19.1969	15.2878		120.2	15.7026	14.3173		120.2	9.4975	7.89642		120.2	9.6928	6.78113			360.4	1.398	1.443	0.005		360.4	0.907	0.96	-0.003
	120.3	23.9704	31.8086		120.3	8.6602	7.76628		120.3	7.7025	6.74713		120.3	3.9132	3.67835		120.3	19.2526	15.3336		120.3	15.698	14.3595		120.3	9.5174	7.91971		120.3	9.7166	6.80117			360.6	1.395	1.445	0.003		360.6	0.909	0.958	-0.002
	120.4	24.1168	31.9032		120.4	8.6991	7.78911		120.4	7.7178	6.76702		120.4	3.9156	3.68928		120.4	19.3167	15.3795		120.4	15.6941	14.4017		120.4	9.5483	7.943		120.4	9.7308	6.8212			360.8	1.398	1.447	0.001		360.8	0.908	0.96	-0.003
	120.5	24.2416	31.9978		120.5	8.7072	7.81193		120.5	7.74211	6.78691		120.5	3.9139	3.70021		120.5	19.3673	15.4253		120.5	15.7354	14.4438		120.5	9.5778	7.96628		120.5	9.7492	6.84123			361	1.4	1.449	0.002		361	0.911	0.961	-0.004
	120.6	24.3616	32.0924		120.6	8.755	7.83474		120.6	7.7897	6.80679		120.6	3.9152	3.71114		120.6	19.3926	15.4711		120.6	15.726	14.486		120.6	9.5543	7.98955		120.6	9.7844	6.86125			361.2	1.395	1.443	0.003		361.2	0.906	0.962	0.001
	120.7	24.4808	32.187		120.7	8.7758	7.85756		120.7	7.7964	6.82667		120.7	3.9212	3.72206		120.7	19.4448	15.5169		120.7	15.7571	14.5281		120.7	9.5851	8.01283		120.7	9.8134	6.88128			361.4	1.396	1.443	0.006		361.4	0.912	0.963	-0.002
	120.8	24.5832	32.2816		120.8	8.7648	7.88037		120.8	7.8275	6.84654		120.8	3.9161	3.73299		120.8	19.4858	15.5628		120.8	15.7669	14.5703		120.8	9.6034	8.0361		120.8	9.8435	6.9013			361.6	1.396	1.445	0.006		361.6	0.913	0.967	0
	120.9	24.687	32.3761		120.9	8.7839	7.90317		120.9	7.8463	6.86642		120.9	3.9303	3.74391		120.9	19.5444	15.6086		120.9	15.7814	14.6124		120.9	9.6451	8.05937		120.9	9.8701	6.92132			361.8	1.397	1.446	0.006		361.8	0.909	0.961	-0.003
	121	24.8173	32.4706		121	8.8153	7.92598		121	7.8751	6.88629		121	3.9376	3.75484		121	19.5962	15.6544		121	15.7915	14.6545		121	9.6642	8.08264		121	9.8773	6.94133			362	1.4	1.444	0.002		362	0.914	0.964	0
	121.1	24.9549	32.5652		121.1	8.8515	7.94876		121.1	7.8974	6.90615		121.1	3.9299	3.76576		121.1	19.6503	15.7002		121.1	15.8316	14.6966		121.1	9.6838	8.1059		121.1	9.9024	6.96134			362.2	1.397	1.443	0.003		362.2	0.908	0.962	0.001
	121.2	25.0778	32.6597		121.2	8.8583	7.97156		121.2	7.917	6.92602		121.2	3.9466	3.77668		121.2	19.6862	15.746		121.2	15.8545	14.7387		121.2	9.7142	8.12916		121.2	9.9347	6.98135			362.4	1.404	1.445	0.002		362.4	0.912	0.962	-0.005
	121.3	25.2026	32.7542		121.3	8.8689	7.99435		121.3	7.9599	6.94588		121.3	3.9749	3.7876		121.3	19.7254	15.7918		121.3	15.8793	14.7809		121.3	9.733	8.15241		121.3	9.9621	7.00136			362.6	1.399	1.444	0.005		362.6	0.911	0.965	-0.002
	121.4	25.3277	32.8487		121.4	8.8896	8.01713		121.4	7.9879	6.96573		121.4	3.9883	3.79852		121.4	19.7722	15.8376		121.4	15.8964	14.823		121.4	9.7467	8.17566		121.4	9.9856	7.02137			362.8	1.394	1.441	0.005		362.8	0.911	0.963	-0.002
	121.5	25.4489	32.9432		121.5	8.9257	8.03991		121.5	8.0117	6.98559		121.5	3.981	3.80944		121.5	19.8161	15.8834		121.5	15.9324	14.865		121.5	9.774	8.19891		121.5	10	7.04137			363	1.399	1.446	0.003		363	0.912	0.967	-0.001
	121.6	25.5686	33.0377		121.6	8.9408	8.06268		121.6	8.0327	7.00543		121.6	4.0113	3.82035		121.6	19.8647	15.9292		121.6	15.9518	14.9071		121.6	9.7913	8.22215		121.6	10.0258	7.06136			363.2	1.395	1.445	0.003		363.2	0.91	0.962	0
	121.7	25.6854	33.1321		121.7	8.9749	8.08544		121.7	8.0495	7.02528		121.7	3.9975	3.83127		121.7	19.9042	15.975		121.7	15.9784	14.9492		121.7	9.8155	8.2454		121.7	10.0486	7.08136			363.4	1.398	1.443	0.005		363.4	0.911	0.961	-0.002
	121.8	25.802	33.2266		121.8	8.9935	8.10821		121.8	8.064	7.04512		121.8	4.0152	3.84218		121.8	19.9477	16.0208		121.8	15.9964	14.9913		121.8	9.8383	8.26863		121.8	10.0638	7.10135			363.6	1.397	1.445	0		363.6	0.91	0.962	-0.001
	121.9	25.9239	33.321		121.9	9.0099	8.13097		121.9	8.0953	7.06496		121.9	4.0139	3.8531		121.9	19.9917	16.0666		121.9	16.012	15.0333		121.9	9.8639	8.29187		121.9	10.0867	7.12134			363.8	1.402	1.444	0.005		363.8	0.912	0.963	0
	122	26.0471	33.4154		122	9.0365	8.15373		122	8.1179	7.0848		122	4.0472	3.86401		122	20.0379	16.1123		122	16.0449	15.0754		122	9.8824	8.3151		122	10.1042	7.14133			364	1.399	1.444	0.004		364	0.913	0.966	0.006
	122.1	26.1655	33.5099		122.1	9.0571	8.17647		122.1	8.1537	7.10463		122.1	4.0589	3.87492		122.1	20.0777	16.1581		122.1	16.0628	15.1174		122.1	9.9037	8.33833		122.1	10.1232	7.1613			364.2	1.398	1.444	0.003		364.2	0.911	0.963	-0.002
	122.2	26.2789	33.6043		122.2	9.0827	8.19922		122.2	8.1732	7.12446		122.2	4.0644	3.88583		122.2	20.1239	16.2039		122.2	16.0947	15.1594		122.2	9.9236	8.36155		122.2	10.1447	7.18129			364.4	1.401	1.447	0.004		364.4	0.909	0.966	-0.001
	122.3	26.3961	33.6987		122.3	9.1144	8.22197		122.3	8.2012	7.14428		122.3	4.075	3.89674		122.3	20.1733	16.2497		122.3	16.1108	15.2015		122.3	9.9422	8.38477		122.3	10.1665	7.20126			364.6	1.399	1.444	0.008		364.6	0.912	0.962	-0.006
	122.4	26.5095	33.7931		122.4	9.1325	8.24471		122.4	8.2151	7.16411		122.4	4.0741	3.90765		122.4	20.2164	16.2954		122.4	16.1317	15.2435		122.4	9.9636	8.40799		122.4	10.1871	7.22124			364.8	1.395	1.442	0.001		364.8	0.912	0.965	-0.002
	122.5	26.6222	33.8874		122.5	9.1456	8.26744		122.5	8.2511	7.18392		122.5	4.087	3.91856		122.5	20.2654	16.3412		122.5	16.1587	15.2855		122.5	9.9893	8.43121		122.5	10.2146	7.24121			365	1.397	1.445	0.006		365	0.91	0.968	0.003
	122.6	26.745	33.9818		122.6	9.1706	8.29017		122.6	8.2738	7.20373		122.6	4.1031	3.92946		122.6	20.3148	16.3869		122.6	16.1829	15.3275		122.6	10.0162	8.45442		122.6	10.2399	7.26118			365.2	1.4	1.45	0.002		365.2	0.913	0.966	-0.002
	122.7	26.8622	34.0762		122.7	9.1876	8.31289		122.7	8.2828	7.22355		122.7	4.1042	3.94036		122.7	20.3646	16.4327		122.7	16.2153	15.3695		122.7	10.0395	8.47763		122.7	10.2716	7.28114			365.4	1.397	1.442	0.005		365.4	0.909	0.963	0.001
	122.8	26.9819	34.1705		122.8	9.2194	8.33561		122.8	8.3022	7.24335		122.8	4.116	3.95127		122.8	20.4067	16.4785		122.8	16.2543	15.4115		122.8	10.0648	8.50083		122.8	10.2874	7.30111			365.6	1.403	1.443	0.005		365.6	0.909	0.966	-0.002
	122.9	27.1012	34.2648		122.9	9.251	8.35833		122.9	8.3255	7.26316		122.9	4.1223	3.96217		122.9	20.4578	16.5242		122.9	16.2802	15.4535		122.9	10.0842	8.52403		122.9	10.3126	7.32107			365.8	1.398	1.441	0		365.8	0.911	0.959	0
	123	27.2211	34.3592		123	9.2804	8.38104		123	8.3412	7.28296		123	4.1348	3.97307		123	20.4994	16.57		123	16.3114	15.4955		123	10.11	8.54723		123	10.3385	7.34103			366	1.398	1.445	0.002		366	0.911	0.967	-0.001
	123.1	27.3403	34.4535		123.1	9.3092	8.40375		123.1	8.3628	7.30275		123.1	4.1363	3.98397		123.1	20.5385	16.6157		123.1	16.3458	15.5375		123.1	10.1329	8.57042		123.1	10.3639	7.36097			366.2	1.399	1.445	0.003		366.2	0.908	0.967	0.002
	123.2	27.4579	34.5478		123.2	9.3334	8.42645		123.2	8.3924	7.32255		123.2	4.1416	3.99487		123.2	20.5787	16.6614		123.2	16.383	15.5794		123.2	10.1585	8.59362		123.2	10.3864	7.38093			366.4	1.396	1.444	0.001		366.4	0.912	0.964	-0.001
	123.3	27.5738	34.6421		123.3	9.3436	8.44915		123.3	8.4141	7.34234		123.3	4.1467	4.00577		123.3	20.6229	16.7072		123.3	16.4196	15.6214		123.3	10.1795	8.6168		123.3	10.4078	7.40088			366.6	1.399	1.443	0.004		366.6	0.911	0.962	-0.004
	123.4	27.696	34.7364		123.4	9.3722	8.47185		123.4	8.4268	7.36213		123.4	4.1761	4.01666		123.4	20.6722	16.7529		123.4	16.453	15.6634		123.4	10.1995	8.63999		123.4	10.4324	7.42082			366.8	1.399	1.444	0.005		366.8	0.912	0.964	-0.002
	123.5	27.8196	34.8306		123.5	9.4039	8.49454		123.5	8.4494	7.38191		123.5	4.2036	4.02756		123.5	20.7177	16.7986		123.5	16.4829	15.7053		123.5	10.2182	8.66317		123.5	10.455	7.44077			367	1.4	1.443	0.005		367	0.91	0.962	-0.003
	123.6	27.9402	34.9249		123.6	9.4326	8.51722		123.6	8.4693	7.40169		123.6	4.2176	4.03845		123.6	20.7604	16.8443		123.6	16.5176	15.7472		123.6	10.2375	8.68635		123.6	10.4789	7.4607			367.2	1.4	1.442	0.002		367.2	0.915	0.966	-0.004
	123.7	28.0597	35.0192		123.7	9.4603	8.5399		123.7	8.4877	7.42146		123.7	4.2308	4.04934		123.7	20.8054	16.8901		123.7	16.544	15.7892		123.7	10.2571	8.70952		123.7	10.4971	7.48064			367.4	1.398	1.444	0		367.4	0.909	0.97	-0.002
	123.8	28.1801	35.1134		123.8	9.4809	8.56258		123.8	8.5121	7.44124		123.8	4.2449	4.06023		123.8	20.8523	16.9358		123.8	16.5778	15.8311		123.8	10.2785	8.73269		123.8	10.5184	7.50058			367.6	1.403	1.444	0.002		367.6	0.909	0.965	-0.005
	123.9	28.2935	35.2076		123.9	9.5033	8.58525		123.9	8.5313	7.46101		123.9	4.2585	4.07113		123.9	20.8986	16.9815		123.9	16.6195	15.873		123.9	10.303	8.75587		123.9	10.5432	7.52051			367.8	1.4	1.445	0.004		367.8	0.912	0.966	-0.002
	124	28.4158	35.3018		124	9.5268	8.60792		124	8.548	7.48078		124	4.2784	4.08202		124	20.9456	17.0272		124	16.6634	15.9149		124	10.327	8.77903		124	10.5647	7.54044			368	1.4	1.443	0.006		368	0.914	0.965	-0.003
	124.1	28.538	35.396		124.1	9.5489	8.63058		124.1	8.5703	7.50053		124.1	4.2997	4.0929		124.1	20.9957	17.0729		124.1	16.6966	15.9568		124.1	10.3463	8.80219		124.1	10.5861	7.56036			368.2	1.399	1.442	0.003		368.2	0.912	0.967	-0.002
	124.2	28.656	35.4902		124.2	9.5718	8.65324		124.2	8.5931	7.52029		124.2	4.31	4.10379		124.2	21.0384	17.1186		124.2	16.7398	15.9987		124.2	10.3708	8.82535		124.2	10.6074	7.58028			368.4	1.396	1.443	0.004		368.4	0.912	0.966	-0.005
	124.3	28.777	35.5844		124.3	9.597	8.67589		124.3	8.6212	7.54005		124.3	4.3266	4.11468		124.3	21.0887	17.1643		124.3	16.7775	16.0406		124.3	10.393	8.8485		124.3	10.6289	7.6002			368.6	1.398	1.446	0.002		368.6	0.912	0.965	-0.002
	124.4	28.9005	35.6786		124.4	9.6146	8.69854		124.4	8.6418	7.5598		124.4	4.3349	4.12556		124.4	21.1366	17.21		124.4	16.8072	16.0825		124.4	10.4168	8.87165		124.4	10.656	7.62012			368.8	1.4	1.447	0		368.8	0.914	0.963	0.002
	124.5	29.0195	35.7727		124.5	9.6384	8.72119		124.5	8.6635	7.57955		124.5	4.3521	4.13645		124.5	21.1852	17.2557		124.5	16.8487	16.1244		124.5	10.4411	8.8948		124.5	10.6764	7.64003			369	1.398	1.443	0.005		369	0.908	0.965	-0.002
	124.6	29.1402	35.8669		124.6	9.6607	8.74383		124.6	8.6808	7.59929		124.6	4.3685	4.14733		124.6	21.2334	17.3014		124.6	16.8745	16.1662		124.6	10.4623	8.91794		124.6	10.6971	7.65994			369.2	1.399	1.443	0.004		369.2	0.914	0.964	0.001
	124.7	29.2579	35.9611		124.7	9.6858	8.76647		124.7	8.7036	7.61904		124.7	4.3784	4.15821		124.7	21.2804	17.3471		124.7	16.9069	16.2081		124.7	10.4849	8.94108		124.7	10.7194	7.67985			369.4	1.397	1.444	0.001		369.4	0.918	0.967	-0.001
	124.8	29.3767	36.0551		124.8	9.7076	8.7891		124.8	8.7182	7.63877		124.8	4.3838	4.16909		124.8	21.3253	17.3928		124.8	16.9466	16.2499		124.8	10.5115	8.96423		124.8	10.7428	7.69975			369.6	1.399	1.443	0.003		369.6	0.914	0.964	-0.001
	124.9	29.4975	36.1493		124.9	9.7378	8.81173		124.9	8.7351	7.65851		124.9	4.3956	4.17997		124.9	21.3739	17.4385		124.9	16.9812	16.2918		124.9	10.5342	8.98736		124.9	10.7648	7.71966			369.8	1.399	1.446	0.005		369.8	0.914	0.97	0.001
	125	29.6232	36.2434		125	9.7642	8.83435		125	8.7609	7.67824		125	4.4028	4.19085		125	21.4168	17.4842		125	17.0132	16.3336		125	10.5537	9.01049		125	10.7876	7.73956			370	1.398	1.443	0.001		370	0.91	0.964	0.001
	125.1	29.7445	36.3375		125.1	9.7869	8.85697		125.1	8.7773	7.69797		125.1	4.4154	4.20172		125.1	21.4623	17.5298		125.1	17.0529	16.3755		125.1	10.5755	9.03362		125.1	10.8094	7.75945			370.2	1.398	1.447	0.007		370.2	0.913	0.964	-0.001
	125.2	29.8665	36.4316		125.2	9.8135	8.87958		125.2	8.794	7.71769		125.2	4.4347	4.2126		125.2	21.5095	17.5755		125.2	17.085	16.4173		125.2	10.5945	9.05674		125.2	10.8279	7.77934			370.4	1.4	1.443	0.001		370.4	0.915	0.966	0.001
	125.3	29.9819	36.5256		125.3	9.8361	8.9022		125.3	8.81	7.73741		125.3	4.4478	4.22348		125.3	21.5559	17.6212		125.3	17.1215	16.4591		125.3	10.6206	9.07986		125.3	10.8524	7.79923			370.6	1.402	1.444	0.008		370.6	0.915	0.968	0.002
	125.4	30.1002	36.6197		125.4	9.8609	8.9248		125.4	8.8293	7.75713		125.4	4.4649	4.23435		125.4	21.6004	17.6668		125.4	17.1591	16.5009		125.4	10.6429	9.10298		125.4	10.8763	7.81912			370.8	1.402	1.444	0.002		370.8	0.915	0.964	-0.002
	125.5	30.2149	36.7138		125.5	9.8816	8.94741		125.5	8.8518	7.77685		125.5	4.4807	4.24522		125.5	21.6447	17.7125		125.5	17.1955	16.5427		125.5	10.6699	9.1261		125.5	10.8976	7.83901			371	1.396	1.444	0.004		371	0.917	0.965	-0.001
	125.6	30.3302	36.8078		125.6	9.9008	8.97		125.6	8.8703	7.79655		125.6	4.4952	4.25609		125.6	21.6899	17.7582		125.6	17.2306	16.5845		125.6	10.6962	9.14921		125.6	10.9171	7.85889			371.2	1.397	1.442	0.005		371.2	0.915	0.964	0
	125.7	30.4511	36.9019		125.7	9.9238	8.99259		125.7	8.8883	7.81626		125.7	4.5074	4.26697		125.7	21.736	17.8038		125.7	17.2676	16.6263		125.7	10.7217	9.17231		125.7	10.9414	7.87877			371.4	1.401	1.446	0.001		371.4	0.918	0.968	-0.002
	125.8	30.5669	36.9959		125.8	9.9506	9.01518		125.8	8.9054	7.83596		125.8	4.5203	4.27784		125.8	21.7821	17.8495		125.8	17.3023	16.6681		125.8	10.7435	9.19542		125.8	10.9579	7.89864			371.6	1.398	1.446	0.002		371.6	0.917	0.965	-0.002
	125.9	30.6793	37.0899		125.9	9.9718	9.03777		125.9	8.9283	7.85567		125.9	4.5324	4.2887		125.9	21.8291	17.8951		125.9	17.3442	16.7099		125.9	10.7668	9.21852		125.9	10.9783	7.91852			371.8	1.396	1.442	0.003		371.8	0.913	0.965	-0.004
	126	30.797	37.1839		126	9.9927	9.06035		126	8.9482	7.87536		126	4.5476	4.29957		126	21.877	17.9408		126	17.3801	16.7516		126	10.7898	9.24162		126	10.9995	7.93839			372	1.398	1.442	0.002		372	0.916	0.964	-0.001
	126.1	30.9111	37.2779		126.1	10.0167	9.08292		126.1	8.9692	7.89505		126.1	4.558	4.31044		126.1	21.9222	17.9864		126.1	17.4237	16.7934		126.1	10.8141	9.26471		126.1	11.0196	7.95825			372.2	1.4	1.441	0.005		372.2	0.916	0.965	0.002
	126.2	31.0313	37.3719		126.2	10.0368	9.10549		126.2	8.9903	7.91474		126.2	4.5663	4.3213		126.2	21.9656	18.032		126.2	17.4696	16.8351		126.2	10.8385	9.28781		126.2	11.0446	7.97812			372.4	1.398	1.445	0.007		372.4	0.916	0.969	-0.002
	126.3	31.1509	37.4658		126.3	10.0546	9.12806		126.3	9.0083	7.93443		126.3	4.5788	4.33216		126.3	22.0114	18.0777		126.3	17.5138	16.8769		126.3	10.864	9.3109		126.3	11.0669	7.99798			372.6	1.398	1.445	0.004		372.6	0.915	0.968	0
	126.4	31.27	37.5598		126.4	10.0756	9.15062		126.4	9.0305	7.95411		126.4	4.5868	4.34303		126.4	22.0619	18.1233		126.4	17.5481	16.9186		126.4	10.8858	9.33398		126.4	11.09	8.01784			372.8	1.399	1.441	0.005		372.8	0.915	0.965	-0.001
	126.5	31.381	37.6537		126.5	10.1013	9.17319		126.5	9.0469	7.9738		126.5	4.6023	4.35389		126.5	22.1079	18.1689		126.5	17.5918	16.9604		126.5	10.913	9.35706		126.5	11.1139	8.0377			373	1.398	1.446	0.002		373	0.916	0.972	0
	126.6	31.4973	37.7477		126.6	10.1233	9.19573		126.6	9.0712	7.99347		126.6	4.615	4.36475		126.6	22.1498	18.2145		126.6	17.6325	17.0021		126.6	10.9374	9.38014		126.6	11.1379	8.05754			373.2	1.4	1.44	0.003		373.2	0.915	0.97	0.001
	126.7	31.6218	37.8416		126.7	10.1472	9.21828		126.7	9.0903	8.01314		126.7	4.6336	4.37561		126.7	22.2007	18.2602		126.7	17.6657	17.0438		126.7	10.9585	9.40321		126.7	11.16	8.07739			373.4	1.402	1.444	0.006		373.4	0.913	0.97	-0.004
	126.8	31.7429	37.9355		126.8	10.1717	9.24083		126.8	9.1124	8.03281		126.8	4.6446	4.38647		126.8	22.2448	18.3058		126.8	17.7086	17.0855		126.8	10.9823	9.42629		126.8	11.1787	8.09724			373.6	1.394	1.444	0		373.6	0.915	0.968	0
	126.9	31.8624	38.0294		126.9	10.2	9.26337		126.9	9.1335	8.05248		126.9	4.6635	4.39733		126.9	22.291	18.3514		126.9	17.7446	17.1272		126.9	11.0093	9.44936		126.9	11.1979	8.11709			373.8	1.401	1.444	0.001		373.8	0.915	0.967	-0.001
	127	31.9823	38.1233		127	10.2246	9.28591		127	9.1544	8.07214		127	4.6751	4.40818		127	22.3384	18.397		127	17.7811	17.1689		127	11.0354	9.47242		127	11.2224	8.13693			374	1.394	1.445	0.003		374	0.913	0.964	-0.004
	127.1	32.0994	38.2172		127.1	10.2457	9.30844		127.1	9.1757	8.09179		127.1	4.6855	4.41903		127.1	22.3877	18.4426		127.1	17.8188	17.2106		127.1	11.0598	9.49548		127.1	11.2475	8.15677			374.2	1.395	1.445	0.003		374.2	0.91	0.968	-0.001
	127.2	32.2204	38.3111		127.2	10.2725	9.33097		127.2	9.1961	8.11145		127.2	4.6988	4.42989		127.2	22.4345	18.4882		127.2	17.8591	17.2523		127.2	11.0795	9.51854		127.2	11.2698	8.1766			374.4	1.401	1.443	0.002		374.4	0.912	0.964	-0.003
	127.3	32.3373	38.4049		127.3	10.301	9.35349		127.3	9.2161	8.1311		127.3	4.7141	4.44074		127.3	22.4796	18.5338		127.3	17.8963	17.294		127.3	11.1017	9.54159		127.3	11.2954	8.19644			374.6	1.399	1.444	0.006		374.6	0.918	0.968	-0.001
	127.4	32.4577	38.4988		127.4	10.3218	9.37601		127.4	9.2375	8.15075		127.4	4.7352	4.45159		127.4	22.5261	18.5794		127.4	17.9302	17.3357		127.4	11.128	9.56465		127.4	11.3195	8.21627			374.8	1.397	1.445	0.006		374.8	0.914	0.968	0.001
	127.5	32.5764	38.5926		127.5	10.3464	9.39853		127.5	9.2532	8.1704		127.5	4.7481	4.46244		127.5	22.571	18.625		127.5	17.9628	17.3773		127.5	11.156	9.5877		127.5	11.3423	8.2361			375	1.397	1.441	0.001		375	0.917	0.968	-0.003
	127.6	32.6938	38.6865		127.6	10.3645	9.42103		127.6	9.2693	8.19004		127.6	4.7584	4.47329		127.6	22.617	18.6706		127.6	17.9918	17.419		127.6	11.1787	9.61074		127.6	11.3693	8.25591			375.2	1.397	1.443	0.003		375.2	0.91	0.969	-0.001
	127.7	32.8082	38.7803		127.7	10.3916	9.44354		127.7	9.2864	8.20968		127.7	4.7722	4.48414		127.7	22.6666	18.7162		127.7	18.0303	17.4606		127.7	11.2037	9.63378		127.7	11.3895	8.27574			375.4	1.4	1.444	0.004		375.4	0.916	0.969	-0.002
	127.8	32.9244	38.8741		127.8	10.4167	9.46604		127.8	9.3041	8.22931		127.8	4.7835	4.49499		127.8	22.7099	18.7618		127.8	18.0664	17.5023		127.8	11.2264	9.65682		127.8	11.4099	8.29556			375.6	1.4	1.443	0.005		375.6	0.918	0.968	0
	127.9	33.0476	38.9679		127.9	10.4364	9.48854		127.9	9.3284	8.24894		127.9	4.7936	4.50583		127.9	22.7576	18.8074		127.9	18.099	17.5439		127.9	11.2523	9.67985		127.9	11.4252	8.31537			375.8	1.399	1.445	0.007		375.8	0.912	0.97	-0.001
	128	33.1664	39.0617		128	10.4557	9.51103		128	9.3503	8.26857		128	4.8083	4.51668		128	22.8072	18.8529		128	18.1377	17.5855		128	11.2743	9.70289		128	11.446	8.33519			376	1.397	1.447	0.005		376	0.913	0.969	0.001
	128.1	33.2859	39.1555		128.1	10.4779	9.53352		128.1	9.3752	8.28819		128.1	4.823	4.52752		128.1	22.8525	18.8985		128.1	18.181	17.6271		128.1	11.3001	9.72591		128.1	11.4672	8.35499			376.2	1.399	1.443	0.003		376.2	0.922	0.971	-0.003
	128.2	33.4008	39.2492		128.2	10.5008	9.556		128.2	9.3914	8.30781		128.2	4.832	4.53836		128.2	22.8988	18.9441		128.2	18.2252	17.6687		128.2	11.3185	9.74894		128.2	11.4888	8.3748			376.4	1.398	1.442	0		376.4	0.916	0.97	-0.003
	128.3	33.5233	39.343		128.3	10.5235	9.57848		128.3	9.4133	8.32743		128.3	4.8491	4.5492		128.3	22.9464	18.9897		128.3	18.2584	17.7104		128.3	11.3369	9.77196		128.3	11.5079	8.3946			376.6	1.399	1.446	0.005		376.6	0.918	0.968	-0.002
	128.4	33.6462	39.4367		128.4	10.5481	9.60096		128.4	9.4326	8.34705		128.4	4.8625	4.56004		128.4	22.991	19.0352		128.4	18.2956	17.752		128.4	11.3652	9.79498		128.4	11.5313	8.41441			376.8	1.402	1.445	0		376.8	0.917	0.966	-0.004
	128.5	33.765	39.5305		128.5	10.5673	9.62343		128.5	9.4523	8.36666		128.5	4.873	4.57088		128.5	23.0377	19.0808		128.5	18.3389	17.7935		128.5	11.3868	9.818		128.5	11.5546	8.43421			377	1.404	1.445	0.007		377	0.913	0.966	-0.005
	128.6	33.8802	39.6242		128.6	10.5933	9.64589		128.6	9.4707	8.38626		128.6	4.8824	4.58172		128.6	23.0804	19.1263		128.6	18.3765	17.8351		128.6	11.4105	9.841		128.6	11.5752	8.454			377.2	1.398	1.447	0.004		377.2	0.918	0.966	-0.002
	128.7	34.0016	39.7179		128.7	10.6151	9.66836		128.7	9.4905	8.40587		128.7	4.8917	4.59256		128.7	23.1246	19.1719		128.7	18.4218	17.8767		128.7	11.4368	9.86401		128.7	11.5974	8.47379			377.4	1.399	1.444	0.002		377.4	0.914	0.969	-0.004
	128.8	34.1165	39.8116		128.8	10.6352	9.69082		128.8	9.5121	8.42547		128.8	4.9054	4.60339		128.8	23.17	19.2174		128.8	18.4661	17.9183		128.8	11.4588	9.88702		128.8	11.6164	8.49358			377.6	1.397	1.445	0.004		377.6	0.914	0.97	0.002
	128.9	34.2312	39.9053		128.9	10.6551	9.71327		128.9	9.5353	8.44507		128.9	4.9153	4.61423		128.9	23.2186	19.263		128.9	18.507	17.9598		128.9	11.4812	9.91002		128.9	11.6329	8.51337			377.8	1.396	1.447	0.004		377.8	0.913	0.966	0
	129	34.3494	39.999		129	10.6787	9.73572		129	9.5577	8.46466		129	4.9257	4.62506		129	23.2668	19.3086		129	18.5452	18.0014		129	11.5031	9.93302		129	11.6592	8.53315			378	1.401	1.445	0.003		378	0.914	0.972	0.002
[truncated: 10,190 more rows]

## Sheet: Figure 3
Figure 3
[truncated: 11 more rows]

## Sheet: Figure 4
Figure 4b
[truncated: 15 more rows]

## Sheet: Figure 5
Figure 5a
[truncated: 12,086 more rows]

## Sheet: Supplementary Figure 3
Supplementary Figure 3a						Supplementary Figure 3b						Supplementary Figure 3c						Supplementary Figure 3d
[truncated: 5,000 more rows]

[truncated: 1 more sheets: Supplementary Figure 6]
